# Supplementary material for: Identification and regulation of circulating tumor-TCR-matched cytotoxic CD4+ lymphocytes by KLRG1 in bladder cancer
Source: JCI Insight. 2025 Apr 29;10(11):e177373. doi: 10.1172/jci.insight.177373 (PMC12220972; doi:10.1172/jci.insight.177373)
Supplement: Supplemental data set 1 [file jciinsight-10-177373-s094.xlsx]

## Sheet: Sheet1
Patient Samples used for scRNAseq and scTCRseq
Pt ID	Age	M/F	MIBC or NMIBC	Neoadj tx	Tumor at surgery?	Path T stage	Path N stage	Tumor used for combined scRNAseq analysis	Tumor used for paired TCR analysis with PBMC	PBMC used for combined scRNAseq analysis	PBMC used for paired TCR analysis with PBMC
Anti-PD-L1 A	74	M	MIBC	Atezo x 1	Y (2.0 cm)	ypTa	ypN0	Y	N	NA	NA
Anti-PD-L1 B	64	M	MIBC	Atezo x 2	Y (6.5 cm)	ypT4b	ypN2	Y	Y	Y	Y
Anti-PD-L1 C	68	F	MIBC	Atezo x 2	Y (6.8 cm)	ypT1	ypN0	Y	Y	Y	Y
Anti-PD-L1 D	71	M	MIBC	Atezo x 2	Y (1.5 cm)	ypT2b	ypN0	Y	Y	Y	Y
Anti-PD-L1 E	81	F	MIBC	Atezo x 1	Y	ypT3	ypN0	NA	NA	Y	N
Chemo	67	F	MIBC	Chemo	Y (<0.1 cm)	ypTis	ypN0	Y	Y	Y	Y
Untreated A	82	M	MIBC	None	Y (3 cm)	pT3b	pN0	Y	Y	Y	Y
Untreated B	76	M	MIBC	None	Y (4 cm)	pT3b	pN0	Y	Y	Y	Y
Patient samples used for flow cytometry
Pt ID	Age at start of treatment	M/F	MIBC or NMIBC	Neoadj tx	Tumor at surgery?	Path T stage at surgery	Path N stage at surgery
1	66	F	MIBC	Atezo x 1	Yes	ypT4	ypN1
2	70	M	MIBC	Atezo x 1	No	ypT0	ypN0
3	69	M	MIBC	Atezo x 1	Yes	ypT2	ypNX
5	81	F	MIBC	Atezo x 1	Yes	ypT3	ypN0
6	74	M	MIBC	Atezo x 1	Yes	ypTa	ypN0
7	64	M	MIBC	Atezo x 2	Yes	ypT4b	ypN2
8	68	F	MIBC	Atezo x 2	Yes	ypT1	ypN0
9	65	M	NMIBC	Atezo x 2	Yes	ypT2b	ypN0
11	64	M	MIBC	Atezo x 2	No	ypT0	ypN0
12	71	M	MIBC	Atezo x 2	Yes	ypT2b	ypN0
13	79	F	MIBC	Atezo x 2	Yes	ypT3b	ypN0
14	62	M	MIBC	Atezo x 3	Yes	ypT3a	ypN0
16	61	M	MIBC	Atezo x 3	Yes	ypT3b	ypN2
18	63	M	MIBC	Atezo x 3	Yes	ypT3b	ypN2
Y = yes
N = No
NA = Not available
