# Supplementary material for: Identification and regulation of circulating tumor-TCR-matched cytotoxic CD4+ lymphocytes by KLRG1 in bladder cancer
Source: JCI Insight. 2025 Apr 29;10(11):e177373. doi: 10.1172/jci.insight.177373 (PMC12220972; doi:10.1172/jci.insight.177373)
Supplement: Supplemental data set 2 [file jciinsight-10-177373-s096.xlsx]

## Sheet: bladder_total_TcellOnly_cell_ca
Tnaive_names	Tnaive_logfoldchanges	Tnaive_pvals_adj	GZMB+ Teff_names	GZMB+ Teff_logfoldchanges	GZMB+ Teff_pvals_adj	Mito_names	Mito_logfoldchanges	Mito_pvals_adj	CM_names	CM_logfoldchanges	CM_pvals_adj	GZMK+ Tex_names	GZMK+ Tex_logfoldchanges	GZMK+ Tex_pvals_adj	CXCL13+ T_names	CXCL13+ T_logfoldchanges	CXCL13+ T_pvals_adj	Tregs_names	Tregs_logfoldchanges	Tregs_pvals_adj	Prolif _names	Prolif_logfoldchanges	Prolif_pvals_adj	MAIT_names	MAIT_logfoldchanges	MAIT_pvals_adj	EA_names	EA_logfoldchanges	EA_pvals_adj	IFN_names	IFN_logfoldchanges	IFN_pvals_adj
RPL32	0.686944	0	NKG7	5.58406	0	MT-CO2	0.794538	0	LTB	2.21935	0	GZMK	4.71069	0	FTH1	1.2115	0	IL32	2.03035	0	ACTB	2.39307	0	KLRB1	4.76922	0	TPT1	1.47733	1.09636e-102	ISG15	5.83783	2.43362e-41
RPS6	0.620769	0	CCL5	4.8091	0	MT-CO3	0.834021	0	RPS18	0.619801	0	CCL5	3.68616	0	JUNB	1.61279	0	SAT1	3.227	0	GAPDH	3.23352	0	DUSP2	3.48256	0	SRGN	2.41576	4.21343e-90	ISG20	2.9341	1.14774e-17
RPL13	0.580302	0	GNLY	6.47746	0	MT-CYB	0.807234	0	RPL13	0.588601	0	DUSP2	2.81048	0	SRGN	1.86933	0	CD74	2.55812	0	PFN1	2.40594	0	H3F3B	1.48105	3.53355e-291	CREM	3.03438	1.01771e-88	LY6E	2.61994	5.49784e-14
RPL34	0.641559	0	GZMH	5.35884	0	MT-ND4	0.732144	0	RPS6	0.617989	0	GZMA	2.64359	0	CXCR4	1.70051	0	HLA-A	1.21519	0	CFL1	2.56049	0	ZFP36L2	2.23934	2.57218e-282	RPSAP58	2.16127	4.65624e-85	MX1	5.34269	6.38977e-13
RPS14	0.523739	0	B2M	0.805634	0	MT-ND2	0.82886	0	RPL11	0.665339	0	NKG7	2.56892	0	ZFP36L2	1.37565	0	RGS1	3.10271	0	STMN1	5.85925	0	EIF1	1.19813	3.6945e-233	RPLP1	0.758551	9.12896e-78	IFIT3	7.1564	1.03793e-12
RPS3A	0.703877	0	FGFBP2	6.0804	0	MT-ATP6	0.746721	0	RPS8	0.830362	0	CST7	2.22099	0	ZFP36	2.01014	0	PMAIP1	3.17094	0	ACTG1	2.91498	0	GZMK	2.95942	6.08308e-226	SMAP2	2.37279	1.08057e-71	UBE2L6	3.5886	9.63188e-12
RPL21	0.556697	0	GZMA	3.23958	0	MT-CO1	0.436424	0	RPL32	0.612575	0	CD74	1.92885	0	RGCC	2.15165	0	SRGN	2.03582	0	HMGB2	3.75254	0	BTG1	1.42427	5.12243e-183	GSPT1	2.38241	6.72601e-71	SAT1	2.48306	2.60113e-08
RPL7	0.604621	0	GZMB	4.25728	0	RPL34	0.313564	0	RPL13A	0.477287	0	CXCR4	1.67992	0	BTG1	0.897645	0	TIGIT	3.70198	0	COTL1	3.56614	0	ID2	2.3064	2.79079e-179	SPOCK2	2.13745	1.6266e-70	IFI6	4.03517	1.26536e-07
RPS27	0.471462	0	CST7	3.12489	0	RPS14	0.239053	0	RPS12	0.746228	0	B2M	0.3525	0	CREM	2.14016	0	IL2RA	5.4244	0	CD74	3.45242	0	MT2A	2.53263	6.49676e-155	RGCC	2.24606	6.84993e-66	MT2A	2.53255	1.32258e-07
RPL11	0.586226	0	CTSW	2.9843	0	MALAT1	0.249937	0	RPL10	0.58069	0	CCL4	2.80709	0	DDIT4	1.7043	0	DUSP4	3.34798	0	HLA-DRA	4.4466	0	CCL5	2.39393	5.87616e-147	EEF1A1	1.34401	2.828e-63	IRF7	4.67685	1.32258e-07
RPL10	0.547391	0	S100A4	1.96121	0	RPL32	0.284975	0	RPS2	0.44741	0	SRGN	1.28982	0	UBC	0.951217	0	CARD16	2.8386	0	TUBA1B	4.30583	0	NFKBIA	1.76208	2.85733e-146	DDIT4	1.90649	2.828e-63	BST2	2.96106	5.63228e-07
RPS13	0.767872	0	HLA-C	1.08818	0	RPS27	0.205657	0	RPL18A	0.619559	0	CTSW	1.60013	0	TSC22D3	1.11105	0	BATF	3.60272	0	H2AFZ	3.22968	0	NCR3	4.23372	1.26212e-136	NDUFV2	2.10613	5.23922e-63	OAS1	5.29718	8.73196e-06
RPL3	0.497744	0	PFN1	1.39788	0	MT-ND1	0.594573	0	RPL34	0.593707	0	HLA-B	0.659389	0	CD69	1.34027	0	OAZ1	1.46885	0	SLC25A5	3.15824	0	DDIT4	2.06077	4.26189e-128	ARID5B	2.01644	8.10802e-63	IFIT1	6.91625	7.28622e-05
RPS18	0.480717	0	TMSB4X	0.642365	0	RPL7	0.212597	0	RPS4X	0.621634	0	HLA-A	0.644598	0	GPR183	1.87813	0	B2M	0.444321	0	ARPC2	2.37081	0	UBC	1.22051	6.38182e-126	KLRB1	2.82272	9.3316e-62	OASL	4.23867	0.000242641
RPS12	0.667501	0	HLA-B	1.06945	0	RPL21	0.17343	0	LDHB	1.39526	0	HLA-DPB1	1.56446	0	TMEM66	0.89511	0	GAPDH	1.50571	0	CORO1A	2.62617	0	RPL10	0.560657	2.4082e-118	FTH1	1.35477	1.7225e-60	HERC5	4.62997	0.000242641
RPL31	0.586265	0	CYBA	1.59968	0	RPL13	0.212183	0	RPS14	0.470974	0	HLA-DRB1	1.916	0	KLF6	1.20958	0	LINC00152	2.64159	0	HMGB1	2.52249	0	HSPA5	1.81312	1.08569e-116	SAT1	1.87501	1.59335e-59	SAMD9L	3.88397	0.000340585
RPS4X	0.556553	0	CD52	1.36142	0	RPL3	0.189298	0	RPLP1	0.525814	0	RGS1	1.77215	0	RGS1	1.83834	0	TNFRSF4	4.55158	0	KIAA0101	7.94742	0	ZFP36	1.95606	4.21964e-114	NBEAL1	1.75154	1.82696e-59	PARP9	3.9818	0.000545291
RPS27A	0.509278	0	LGALS1	2.63954	0	RPS6	0.192068	0	RPL19	0.580386	0	HLA-C	0.515248	0	EIF1	0.513162	0	TNFRSF18	4.59818	0	MYL6	2.12422	0	CTSW	1.82654	5.16273e-109	ACTG1	1.84145	4.76649e-59	IFI44	4.90919	0.000908782
RPL18A	0.536599	0	SH3BGRL3	1.51847	0	LTB	0.769076	0	RPS3A	0.662677	0	CD8B	1.78961	0	DNAJA1	1.46764	0	CREM	2.49024	0	TUBB	4.11477	0	FTH1	0.85571	3.56546e-102	MZT2B	1.78577	1.19344e-58	SAMD9	2.76373	0.001072
RPS23	0.692183	0	S100A6	1.33081	0	RPS18	0.180102	0	RPL10A	0.766015	0	BTG1	0.65645	0	ANXA1	1.07778	0	CD2	1.73354	0	PSME2	2.85587	0	LYAR	2.18104	1.79351e-101	ALOX5AP	2.07375	1.86425e-58	B2M	0.35695	0.00309634
RPL35A	0.575495	0	HCST	1.68467	0	RPS27A	0.16351	1.65847e-298	RPL3	0.477633	0	HERPUD1	1.31504	0	SAMSN1	1.78768	0	S100A4	1.42288	0	PPP1CA	2.92107	0	CXCR4	1.43026	5.28245e-99	NEAT1	1.85595	6.53786e-58	SP100	1.89463	0.00460008
RPS8	0.664444	0	PRF1	3.55722	0	RPS3A	0.199754	1.99701e-292	RPS13	0.744473	0	CD8A	1.95075	0	HSP90AA1	1.11207	0	UBC	1.23265	0	TMSB4X	0.894922	0	NKG7	1.77121	5.12568e-95	RBPJ	2.64405	3.7575e-57	PSMB9	1.52845	0.0100581
RPS2	0.380219	0	HOPX	3.23067	0	RPL11	0.170144	6.08783e-289	RPS5	0.872084	0	TMSB4X	0.342111	0	YPEL5	1.41497	0	HERPUD1	1.9708	0	HLA-DRB1	3.29635	0	PTMA	0.562708	2.69929e-90	SAMSN1	1.97558	3.7575e-57	PLSCR1	4.22608	0.0154268
RPS25	0.606907	0	MYL12A	1.10914	0	RPL10	0.212445	1.87238e-287	RPS27A	0.519844	0	HLA-DPA1	1.59808	0	NFKBIA	0.974503	0	BIRC3	2.272	0	ARPC1B	2.58655	0	NR4A2	2.79366	9.78266e-86	SNX9	2.93132	1.63438e-56	IFIT2	4.73328	0.0185042
RPL9	0.75469	0	IL32	1.23339	0	RPS13	0.198716	3.96544e-275	RPL4	1.03572	0	TSC22D3	0.837497	0	DNAJB1	1.30451	0	MYL6	1.22363	0	IDH2	3.57792	0	S100A4	1.29924	1.46523e-85	COTL1	1.84221	7.04654e-56	STAT1	2.55776	0.0206683
RPS5	0.741559	0	C12orf75	2.52798	0	RPS25	0.158612	3.28976e-244	RPL6	0.740009	0	DUSP1	1.11785	0	H3F3B	0.459915	7.92645e-306	ACTB	0.909731	0	H2AFV	3.05961	0	S100A6	1.06115	4.60113e-80	PPA1	1.887	1.14145e-55	IFI16	2.06871	0.0298452
RPL13A	0.385352	0	ACTB	0.852728	0	RPL31	0.148564	5.83845e-238	RPL30	0.723978	0	ZFP36L2	0.801718	0	SLC2A3	1.67404	3.48986e-300	MIR4435-1HG	3.53152	0	CALM3	2.97199	0	IER2	1.48165	7.42475e-77	CD7	1.76641	8.25517e-55	NT5C3A	2.76898	0.0384127
RPS15A	0.462875	0	IFITM2	1.62299	0	RPL35A	0.148213	8.43933e-236	RPS15A	0.513976	0	LYAR	1.611	0	EEF1A1	0.570568	1.24345e-293	ISG20	1.6018	0	PSMA4	3.00142	0	RPL15	0.441821	1.99462e-76	GAPDH	1.76151	9.3314e-55	UBC	0.941669	0.0384127
RPL10A	0.640477	0	ARPC2	1.15528	0	RPS12	0.17549	5.01435e-232	RPL12	0.604848	0	UBB	0.704527	0	ZNF331	1.65049	7.14742e-293	ARID5B	2.17369	0	ARHGDIB	1.78458	0	SRSF3	1.67462	2.02274e-76	PKM	1.91858	1.02262e-54	IFI44L	5.13123	0.0487562
RPS9	0.572669	0	MT-CO1	0.503177	0	RPL36	0.141912	2.85876e-226	RPLP2	0.550723	0	ZFP36	1.23282	0	DUSP1	1.03177	2.06296e-280	CD27	2.03617	0	ANXA2	3.07542	0	CD69	1.39347	1.51947e-74	MCL1	1.81856	1.24168e-54	PARP14	2.73905	0.105879
RPLP2	0.482952	0	ITGB2	1.8038	0	RPL18A	0.14834	5.24244e-225	RPSA	1.03141	0	UBC	0.679711	0	TNFAIP3	1.45647	1.9384e-276	SOD1	1.51711	0	PPIA	2.6758	0	RPLP0	0.840543	3.15798e-74	ATP5EP2	1.88442	2.31209e-53	EIF2AK2	2.70327	0.126602
RPL30	0.615851	0	HLA-DPB1	1.92146	0	RPLP2	0.137297	2.04344e-212	RPL36	0.646413	0	CYBA	0.728096	0	IL7R	1.02056	1.43182e-272	DNAJB1	1.96807	0	PSMB9	2.62603	0	SRSF5	1.07203	7.87028e-70	RPS16	0.95705	5.35495e-53	XAF1	3.19934	0.131879
RPL19	0.47143	0	CD99	1.49726	0	RPS23	0.150831	2.40589e-212	RPL5	0.942699	0	HCST	0.874111	0	FOS	1.13389	3.75898e-263	SAMSN1	2.14402	0	COX8A	2.68544	0	HNRNPA1	0.89774	3.15279e-68	RNF19A	2.04346	1.73869e-52	DRAP1	1.42374	0.131879
RPL18	0.582415	0	ANXA1	1.25358	0	RPL30	0.154551	4.94047e-205	RPL18	0.751496	0	OAZ1	0.712592	0	SELK	0.967401	9.52858e-261	CYTIP	1.76278	0	DUT	3.09357	0	SPOCK2	1.79028	1.04276e-67	TNFRSF4	3.12741	1.84777e-52	CARD16	1.80851	0.139116
RPS3	0.348631	0	CCL4	2.23315	0	MT-ND5	0.439099	1.76599e-201	RPL7	0.524142	0	ID2	1.15937	0	TPT1	0.489186	6.93562e-255	GBP2	2.25864	0	ANXA5	3.08057	0	DUSP1	1.32121	6.54782e-61	RORA	1.7318	5.76941e-51	RGS1	1.75343	0.162284
RPS15	0.361816	0	GZMM	1.74247	0	RPS19	0.104554	9.64373e-190	RPL35A	0.612055	0	SRSF7	0.774548	2.6713e-296	FXYD5	0.755037	6.66245e-247	HSP90AA1	1.47585	0	DEK	2.97703	0	SRSF2	1.6804	1.16567e-58	PLIN2	2.22763	7.37635e-51	EPSTI1	3.33893	0.181878
RPL36	0.503744	0	PTPRC	0.942496	0	RPS28	0.142554	3.12196e-189	RPL14	0.708815	0	H3F3B	0.395828	2.73906e-288	SAT1	0.997597	5.30863e-244	ARPC1B	1.33475	0	GZMA	2.9346	0	SRSF7	1.09265	1.2477e-58	CNOT6L	2.04485	1.11085e-50	SP110	2.11658	0.187037
RPL12	0.458717	0	KLRD1	3.52404	0	RPL9	0.167013	9.93081e-182	RPS3	0.420124	0	IL32	0.659089	1.64317e-287	MCL1	1.27252	7.37759e-242	CACYBP	1.94015	0	ENO1	2.54047	0	SELK	1.24484	1.88638e-52	SYAP1	2.03133	1.62949e-50	TNFSF10	2.93362	0.213807
RPS20	0.610625	0	CLIC1	1.33769	0	RPS4X	0.129975	2.49904e-176	RPL27A	0.518479	0	ANXA1	0.805532	1.24773e-273	ALOX5AP	1.27868	2.46551e-223	CD7	1.56801	0	MT2A	2.70544	0	CEBPD	4.3813	2.43945e-49	YWHAB	1.66042	4.51035e-50	IFI35	3.14491	0.217403
RPL26	0.396797	0	EMP3	1.14813	0	RPS15	0.0725977	1.88205e-169	RPS23	0.715827	0	JUN	0.763377	3.65241e-252	FAM177A1	1.42932	4.19423e-220	PARK7	1.48751	0	CLIC1	2.44013	0	SRGN	1.06478	1.16845e-48	PGK1	1.63502	4.51035e-50	PSME2	1.2099	0.221486
RPL14	0.505995	0	MYL6	0.892084	0	RPS15A	0.0841478	4.47183e-157	EEF1B2	1.16486	0	DNAJA1	1.17936	4.46227e-245	VIM	0.743843	7.02612e-215	DNAJA1	1.69335	0	PSMB3	2.67498	0	RPL17	0.85847	1.31825e-46	HERPUD1	1.7016	4.78721e-50	MX2	3.42673	0.359221
RPL15	0.358014	0	ID2	1.41091	0	RPL13A	0.0866534	5.28179e-146	RPS25	0.628959	0	DNAJB1	1.18213	4.9249e-245	LEPROTL1	0.836498	5.15538e-202	HLA-DRB1	2.0138	0	HNRNPA2B1	2.26022	0	MT-CO3	0.456227	2.96396e-46	EZR	1.59118	4.78721e-50	GBP1	2.72897	0.38765
RPL4	0.71173	0	CD3D	0.790403	0	RPL10A	0.111378	1.89981e-139	RPL29	0.786109	0	GZMH	1.06983	5.1861e-242	PABPC1	0.5253	2.19006e-201	CTLA4	3.90801	0	HLA-DPA1	2.82116	0	EIF4A1	1.03047	1.8396e-45	SRSF2	1.60897	9.04448e-50	HSP90AA1	1.08971	0.402551
RPS19	0.307561	0	PLEK	3.56174	0	MT-ND3	0.621845	2.5774e-139	RPL26	0.529086	0	PTPRC	0.578352	4.1653e-241	RPLP1	0.250787	7.00542e-201	DNPH1	2.64515	0	MKI67	8.31341	0	EEF1A1	0.633778	1.31841e-44	FAM177A1	1.86003	4.29893e-49	DNAJA1	1.39992	0.412494
RPS28	0.457841	0	HLA-A	0.578855	0	RPS20	0.0996459	7.13179e-129	RPS9	0.623201	0	ALOX5AP	1.30484	1.73406e-240	LDHA	0.821086	1.44543e-200	HSPA1A	2.79053	0	CHCHD2	2.09416	0	GZMA	1.21332	8.59147e-43	GNAS	1.70617	5.14851e-49	CD164	1.32688	0.427036
RPL5	0.642345	0	CFL1	0.78156	0	RPS8	0.103806	7.33572e-124	RPL31	0.539863	0	GZMM	1.05831	5.95408e-236	HERPUD1	0.954435	1.03106e-199	ACTG1	1.13099	0	C12orf75	2.71901	0	DNAJB6	1.42792	3.41142e-42	MT2A	1.95674	5.98233e-49	TMSB4X	0.380557	0.468631
LTB	1.15716	0	CALM1	0.7108	0	RPS9	0.0789895	3.75847e-120	RPL8	0.637794	0	JUNB	0.62529	7.36627e-236	BIRC3	1.14976	8.12333e-191	FTH1	0.747139	0	SNRPB	2.66864	0	ARF6	1.44705	1.84727e-41	CXCR4	1.73887	6.90984e-49	PMAIP1	1.70818	0.468631
RPL27A	0.369941	0	PTPRCAP	0.903687	0	RPS2	0.0584781	1.23234e-113	RPL9	0.765511	0	HLA-DRA	1.86629	4.09244e-235	RGS2	1.52759	2.56518e-189	LTB	1.25048	0	ATP5G3	2.69133	0	RBM39	1.01474	1.21637e-40	RPL28	0.715899	6.91275e-49	PSME1	0.94233	0.504788
RPL29	0.561116	0	FCGR3A	5.65197	0	TXNIP	0.278783	3.20245e-111	PABPC1	1.00401	0	RPS29	0.322921	7.07304e-222	PTMA	0.290268	3.73305e-185	ATP5E	0.955854	0	PTTG1	3.89901	0	LITAF	1.28789	2.21986e-40	DUSP4	2.44102	1.21927e-48	GPBP1	1.11754	0.698492
RPS16	0.521699	0	SERF2	0.608627	0	RPL14	0.0814182	3.56772e-109	RPS16	0.704465	0	MT-CO1	0.214476	7.13353e-218	JUN	0.722106	4.60859e-185	CTSC	2.14269	0	PSMB8	2.48288	0	CALM1	0.739346	2.52859e-39	DYNLL1	1.8156	1.63951e-48	CLEC2B	1.52802	0.713667
EEF1B2	0.864773	0	UBB	0.751293	0	RPL27A	0.0510601	2.45655e-103	EEF2	1.08275	0	CREM	1.27047	5.79546e-206	S100A11	1.05619	1.13019e-182	DYNLL1	1.71838	2.29186e-306	PSMB2	3.09087	0	YBX1	0.714687	1.28612e-37	SERBP1	1.55459	3.81911e-48	TMEM123	1.11165	0.750846
RPL8	0.477139	0	KLRG1	2.5295	0	RPL19	0.0534329	1.36825e-94	RPL21	0.426913	0	CALM2	0.618056	5.05503e-201	KLRB1	1.68484	1.32895e-170	RTKN2	4.46135	4.30124e-305	TPI1	2.58872	0	EML4	1.48656	1.92113e-37	SNRPB	1.56851	7.22878e-48	GBP4	2.6037	0.872639
RPL6	0.4741	0	TMSB10	0.400591	0	RPL23A	0.026764	1.4841e-92	TPT1	0.835042	0	TUBA4A	1.4945	5.476e-187	LMNA	2.33045	2.50837e-162	ARHGDIB	0.855721	1.96635e-301	SUB1	2.27485	0	ATG2A	2.29597	3.00729e-37	JMJD1C	1.90312	1.23353e-47	SMCHD1	1.15295	0.945337
EEF1A1	0.638372	0	CD63	1.68345	0	RPS5	0.064	1.66993e-85	RPS15	0.401944	0	PIK3R1	0.940448	9.52784e-183	CYTIP	0.921789	1.02487e-161	LGALS3	2.86175	3.32222e-282	ARPC5	2.49273	0	LAPTM5	0.911211	9.04144e-37	LDHA	1.62765	3.89912e-47	CD2	0.964492	1
PABPC1	0.712821	0	EFHD2	2.86164	0	RPL18	0.0444085	3.10496e-81	RPL23A	0.413392	0	GAPDH	0.533957	3.59786e-173	SOCS1	1.69318	9.22485e-159	ICOS	2.82253	1.16443e-279	ARPC3	2.2317	0	XBP1	1.39117	1.28577e-36	TPI1	1.6504	7.30621e-47	IFIH1	3.52348	1
RPL23A	0.304798	0	LYAR	1.67521	0	RPS3	0.0258685	2.86955e-75	NOSIP	1.37812	0	SH3BGRL3	0.531032	8.87693e-172	CYCS	0.903737	3.48197e-156	MAGEH1	3.57946	2.00608e-279	ATP5J2	2.50546	0	RPL8	0.46469	1.51248e-36	2021-09-06	1.58586	1.36494e-46	RBCK1	2.00648	1
RPLP1	0.317336	0	CD8A	1.96932	0	RPL35	0.0158613	2.04331e-70	EIF3E	1.13704	0	HSP90AA1	0.738095	1.30211e-171	SOCS3	1.22475	1.8395e-155	DDIT4	1.41843	1.1399e-270	COX5A	2.77723	0	MAP1LC3B	1.46957	2.30176e-36	H2AFV	1.60324	2.1404e-46	CD74	1.00774	1
LDHB	0.79638	0	MYO1F	2.322	0	PFDN5	0.0053794	5.80252e-58	TMEM123	1.29723	0	PTPRCAP	0.537481	5.33018e-166	BTG2	1.15975	2.11855e-153	TYMP	2.95176	1.04781e-266	HLA-DPB1	2.50552	0	TNFAIP3	1.51708	3.64197e-36	UQCRH	1.59572	4.51112e-46	PPM1K	2.29671	1
RPL37	0.487463	0	MYL12B	0.777124	0	RPL6	0.033267	2.57204e-54	RPS27	0.34562	0	DUSP4	1.61695	5.74075e-162	COTL1	0.812581	5.03444e-152	SPOCK2	1.57853	1.88604e-265	PARK7	2.35181	0	CNOT1	1.98672	8.14122e-36	PSMD8	1.72535	4.96409e-46	PPP2R5C	1.05257	1
RPL28	0.340541	0	GSTP1	1.39863	0	RPL12	0.00694215	1.1346e-48	RPL15	0.4106	0	HSPA5	0.749587	3.91512e-158	PLIN2	1.5379	6.22135e-152	UCP2	1.59192	2.44683e-265	HIST1H4C	3.66633	0	SBDS	1.16859	2.65009e-34	TXN	1.69669	5.55996e-46	CD69	0.964346	1
CCR7	1.55495	0	TYROBP	4.45863	0	RPL26	-0.0293072	2.25018e-44	RPS19	0.336177	0	RGS2	1.43743	1.18734e-156	NR4A2	1.59878	1.50351e-151	UGP2	1.66645	1.57814e-264	PSMA2-1	2.50932	0	BZW1	1.59035	4.09374e-34	CCR6	3.57792	5.62268e-46	PNPT1	3.1473	1
RPSA	0.552348	0	2021-09-07	0.802091	0	RPS16	-0.0105717	4.37202e-43	FOS	1.30438	0	AC092580.4	1.49499	1.16924e-151	ARID5B	1.0425	1.30454e-149	CORO1B	1.73534	1.16411e-261	EIF4A1	2.166	0	CCNL1	1.01408	5.82306e-34	RPS29	0.959423	8.97587e-46	TMSB10	0.419788	1
RPL35	0.34252	0	PPP1CA	1.16851	0	RPL37	-0.0264762	4.9965e-38	RPS20	0.727693	0	CMC1	2.07089	1.41482e-151	CD2	0.698453	5.63801e-144	TNFRSF9	4.50006	2.09616e-258	ATP5B	2.59156	0	FKBP11	1.55264	5.58741e-33	RPL39	1.52628	1.3055e-45	SELL	1.12292	1
RPL22	0.731683	0	LCP1	1.03148	0	RPL29	-0.0346561	1.89411e-33	RPLP0	0.845593	0	PFN1	0.407177	1.7555e-151	DUSP2	0.831638	8.84447e-144	TSC22D3	0.957814	4.00019e-253	H2AFY	2.85999	0	MT-ND2	0.585655	2.93851e-32	ENO1	1.56966	1.97373e-45	NMI	2.27095	1
RPL24	0.471519	0	SYNE2	1.05154	0	RPL37A	-0.0480339	1.16008e-32	RPL7A	0.850194	0	YPEL5	0.929929	3.72597e-151	SDCBP	1.00222	6.76979e-141	ENO1	1.2154	1.01652e-244	TMSB10	0.936107	0	LDHA	0.964659	2.45662e-31	SLC25A5	1.57214	2.19333e-45	NUB1	1.64884	1
RPL37A	0.427404	0	PPP2R5C	1.06837	0	PABPC1	0.0324447	1.59666e-31	RPL28	0.508153	0	CLEC2B	1.11001	6.96336e-148	NR3C1	1.50819	1.68681e-140	IL2RG	1.06329	5.99198e-241	PCNA	4.535	0	AQP3	2.44664	4.63008e-31	PSMA2-1	1.48964	2.35918e-45	GNG5	1.60131	1
GNB2L1	0.446649	0	APOBEC3G	1.8692	0	RPL15	-0.045411	6.78854e-31	IL7R	1.19572	0	LAG3	2.06317	1.38606e-147	ITM2A	0.821939	2.92665e-140	PHLDA1	2.86316	1.92895e-240	RAN	2.31691	0	TLE1	5.54478	1.82169e-30	RNASET2	1.48944	2.40881e-45	PSMB8	1.06886	1
GLTSCR2	0.686372	0	HLA-DPA1	1.34779	0	RPL28	-0.0384491	7.8155e-31	RPL37	0.762835	0	ISG20	0.655661	3.23062e-141	HSP90AB1	0.5961	1.30961e-133	YWHAB	1.22408	4.72179e-240	YWHAQ	2.49307	0	HNRNPA0	0.917826	3.14758e-30	CYTIP	1.52359	2.96618e-45	CCR7	1.23261	1
EIF3E	0.761327	0	MALAT1	0.128614	0	RPL8	-0.0380997	2.16872e-29	GNB2L1	0.738878	0	SH2D1A	1.29736	1.60958e-138	HSPA8	0.636221	5.59214e-130	HSPE1	1.59968	3.75611e-238	RANBP1	2.62694	0	UBE2D3	0.807591	7.48506e-30	EIF3J	2.017	3.82435e-45	COTL1	0.983711	1
NPM1	0.531806	0	CD8B	1.49149	0	PIK3IP1	0.347722	1.5274e-25	RPS28	0.557358	0	CD3D	0.426134	9.90322e-138	ARID5A	1.34699	2.44958e-129	PKM	1.48225	1.51486e-237	HN1	2.94324	0	CST7	1.02519	2.34137e-29	BIRC3	1.58726	4.88198e-45	ALOX5AP	1.22175	1
RPL27	0.404068	0	LY6E	0.929143	0	EEF1B2	0.0476946	3.20348e-24	SELL	1.28777	0	MYL6	0.43319	6.66121e-134	EIF5	0.785871	3.21345e-127	HLA-DPA1	1.52611	1.10167e-233	DBI	2.37437	0	SNHG9	1.94216	4.51539e-29	TANK	2.22504	6.96434e-45	GBP2	1.36312	1
RPL38	0.480661	0	GUK1	0.83438	0	RPL5	-0.0422453	1.08994e-22	RPS7	0.59668	0	STK17A	0.766414	1.06589e-130	CD44	0.753673	4.97814e-123	SUMO2	1.08246	1.9564e-231	FKBP1A	2.46266	0	RPL3	0.314559	5.54036e-29	CFLAR	1.66062	7.58295e-45	HLA-B	0.364981	1
PFDN5	0.427733	0	ZEB2	2.97819	0	RPL4	-0.0264003	3.75252e-22	RPL35	0.54233	0	CD99	0.637628	8.89911e-130	DNAJB9	1.31232	1.38978e-122	CXCR6	2.75006	2.72978e-226	SH3BGRL3	1.89896	0	HSP90AB1	0.785711	2.05106e-28	PPIA	1.51639	8.15115e-45	CD48	1.06357	1
TPT1	0.4451	0	HLA-E	0.399622	0	MT-ND4L	0.507315	1.6325e-21	RPL27	0.725373	0	CRTAM	3.27272	1.05124e-128	RPL17	0.506442	5.28724e-122	HLA-DRA	2.16387	3.92018e-226	ANP32B	2.42959	0	BHLHE40	2.25034	2.05106e-28	DDX21	1.76477	1.05357e-44	CASP1	1.66861	1
RPL36A	0.438472	0	APMAP	2.00131	0	RPL38	-0.0679278	2.98485e-19	GLTSCR2	0.963317	0	ATP5E	0.386314	1.46983e-127	CCNH	1.08862	1.19623e-120	CD3D	0.778174	6.18542e-214	IL32	1.77101	0	UBB	0.670803	1.0831e-27	SNORA76	2.57619	1.21185e-44	TRIM22	2.09846	1
RPL23	0.535418	0	FLNA	1.88203	0	RPS21	-0.072345	3.34328e-19	RPL23	0.896698	0	CD69	0.645612	2.95134e-123	HSPE1	0.942021	1.66812e-120	GLRX	1.73521	1.95453e-212	TXN	2.47404	0	TYROBP	2.57693	4.38691e-27	TIMP1	2.1473	1.26747e-44	RSAD2	5.78191	1
FAU	0.303497	0	DBI	1.14631	0	LDHB	0.0435076	2.76668e-17	UBA52	0.719904	0	CLIC1	0.609117	3.45021e-121	DUSP4	1.35763	1.14357e-116	TMSB10	0.391362	6.83071e-207	CD99	2.19409	0	PTP4A1	2.01946	6.03622e-27	LINC00152	1.83159	2.76443e-44	SRSF7	0.715276	1
RPS7	0.306379	0	OAZ1	0.572371	3.43396e-305	GLTSCR2	0.0439256	4.12855e-14	RPL22	0.927689	0	IER2	0.655984	3.44658e-120	GAPDH	0.504418	1.27736e-116	CLIC1	1.05113	1.4112e-206	TYMS	8.33952	0	GADD45B	1.35357	2.30652e-26	EIF3L	1.47916	2.81411e-44	LAP3	2.33991	1
RPL7A	0.422825	0	PDIA3	0.889684	7.47106e-305	RPL24	-0.100639	7.30264e-13	RPL36A	0.763786	0	CFL1	0.403406	6.69582e-120	RPLP0	0.38146	4.65798e-112	HSPA1B	2.74463	9.93834e-200	SRSF3	2.32867	0	GTF3C1	3.12035	3.15734e-26	FKBP5	1.94901	2.88359e-44	CMPK2	5.33875	1
RPS10	0.409831	0	FCRL6	3.90081	1.43203e-303	EEF1D	-0.132984	1.97377e-09	RPL24	0.745454	0	HSPE1	0.974406	8.08155e-118	EIF4A1	0.571936	1.93579e-110	NEAT1	1.14494	1.02639e-199	COX6A1	2.15269	0	RGS2	1.5036	5.06672e-26	C9orf16	1.49013	3.18008e-44	IFITM1	1.4104	1
UBA52	0.362601	2.04841e-307	PRSS23	5.78559	1.12309e-292	RPL22	0.022392	1.29577e-08	RPL38	0.798095	0	FYN	1.03332	1.59325e-115	SPOCK2	0.875089	1.57179e-108	CFL1	0.773823	3.18696e-198	SLC25A3	2.30159	0	ARL4C	1.3539	1.08725e-25	IL7R	1.61569	3.32042e-44	XRN1	1.26897	1
EEF2	0.526848	3.09883e-306	BIN2	1.00488	1.02409e-291	FAU	-0.14161	1.90194e-07	TXNIP	0.887012	0	GUK1	0.573348	6.4821e-113	RBPJ	1.44961	1.77152e-108	RGCC	1.48892	9.11867e-197	LCP1	2.20381	0	CIRBP	0.684488	1.17429e-25	CTSH	4.33297	1.18655e-43	IFITM2	0.699172	1
EEF1D	0.333642	8.5839e-293	LSP1	0.91281	4.32332e-291	NOSIP	0.24559	2.91868e-07	RPS10	0.761627	0	LYST	1.60022	1.59228e-110	BCAS2	0.872396	4.76515e-104	NDUFV2	1.44331	1.12213e-191	HIST1H1D	2.77749	0	DNAJA1	0.984757	7.20921e-25	RPLP0	1.20263	1.20809e-43	PSMA2-1	1.01266	1
RPS21	0.387448	6.48555e-290	SAMD3	2.10046	1.35497e-290	RPL36A	-0.11411	3.60591e-07	FAU	0.538382	0	GZMB	1.11895	1.54543e-109	HSPA5	0.627275	1.11586e-102	HLA-B	0.494991	4.35596e-190	LSP1	2.1525	0	AC092580.4	1.57956	1.20606e-24	CSTB	1.53416	1.27711e-43	SPCS1	0.857456	1
PIK3IP1	0.854363	1.89256e-288	FTL	0.341511	1.78657e-279	RPL27	-0.133929	4.77643e-07	EEF1A1	0.740459	0	SELK	0.627146	1.03545e-107	EZR	0.776542	2.35438e-102	AC017002.1	5.05479	5.49935e-190	PPP4C	2.45189	0	MIF	1.08778	2.666e-23	GPX1	2.02937	1.34991e-43	DNAJB1	1.13666	1
C6orf48	0.879237	2.81081e-287	LITAF	0.997934	5.09877e-274	RPS7	-0.130383	1.15582e-06	RSL1D1	0.964756	0	APOBEC3G	1.19102	1.62945e-105	H2AFZ	0.63673	7.61831e-102	GPR183	1.44739	2.86791e-189	SMC4	3.5741	0	TSPYL2	1.59854	4.40389e-23	RAN	1.52244	2.69384e-43	COX7A2	0.663268	1
RPLP0	0.387306	2.09464e-270	IL2RG	0.695173	4.69776e-264	AIF1	0.632942	0.00148404	VIM	0.898887	0	PMAIP1	0.994481	1.28585e-104	HSPA1A	1.50032	8.05151e-102	PRDX1	1.62419	4.69949e-189	PSMD8	2.49799	0	FTL	0.453863	1.2413e-22	NAP1L1	1.57742	4.0498e-43	H3F3B	0.296682	1
BTF3	0.372726	1.28222e-240	SYNE1	2.03812	9.15072e-252	CCR7	0.21382	0.00315291	NACA	0.749602	0	RGCC	1.06488	3.0828e-102	EIF4A3	1.40115	3.77334e-100	PSMB3	1.27232	7.83754e-188	COPE	2.21886	0	TMIGD2	2.59965	1.39578e-22	PARK7	1.57693	4.42677e-43	C4orf3	0.88881	1
NACA	0.36963	1.00775e-234	SPON2	3.06403	3.08039e-250	TRABD2A	0.56986	0.00412953	EIF3H	0.900382	0	NR4A2	1.38432	4.1044e-102	PTGER4	1.20751	8.0091e-100	NDUFA13	1.10514	9.3595e-188	ATP5C1	2.3501	0	RPL41	0.716786	1.40538e-22	TNFRSF18	3.13263	5.06597e-43	TMEM66	0.526281	1
NOSIP	0.834919	3.74138e-221	PSMB9	0.851047	8.40328e-245	LEF1	0.359936	0.00771171	NPM1	0.796103	0	CD2	0.542809	2.79313e-99	TRAT1	0.842064	3.71642e-97	NOP10	1.48025	9.08232e-186	CAPZB	2.11062	0	IFNGR1	1.96447	1.96086e-22	EIF3I	1.6753	5.93232e-43	SLFN5	1.22055	1
TMEM66	0.421293	3.65544e-201	TPM3	0.658558	2.79025e-244	TCF7	0.328926	0.00904035	SMDT1	0.917924	0	ZNF331	1.08312	1.2919e-96	NDUFV2	0.910574	1.53409e-96	BTG3	1.934	2.59167e-182	PDIA6	2.44962	2.96856e-305	ACTB	0.497259	2.08524e-22	RPL7A	1.20824	1.45987e-42	NDUFA1	0.731821	1
SELL	0.798786	1.18488e-176	CEP78	2.69542	2.29088e-237	MAL	0.374794	0.0134892	RPL37A	0.670049	0	RBM8A	0.653753	1.73754e-92	DYNLL1	0.860832	6.5202e-95	LDHA	1.01352	4.29754e-182	HMGN2	2.71551	7.84263e-304	HOPX	1.25909	7.00832e-22	SLA	1.89767	1.53608e-42	CD53	0.826324	1
RPS29	0.22592	9.71992e-170	S1PR5	4.03619	5.17169e-237	PRKCQ-AS1	0.382786	0.01819	NAP1L1	0.909906	0	MCL1	0.863039	1.24064e-90	ELF1	0.700623	1.30595e-87	ATP5EP2	1.73655	2.12366e-181	LDHA	2.10197	2.18939e-302	GLRX	1.33888	2.0406e-21	SFPQ	1.55404	2.61572e-42	CREM	1.03624	1
RSL1D1	0.59316	5.79029e-161	HSP90B1	0.98588	5.27365e-235	STMN3	0.501819	0.0203142	HINT1	0.845766	6.75707e-307	FAM177A1	1.00719	2.47306e-86	GPR171	1.5591	5.30758e-85	RHBDD2	2.0068	1.41621e-177	SNRPG	2.44136	2.99149e-301	RBM38	2.2264	4.08186e-21	EVI2A	1.96658	2.80571e-42	MYL12A	0.428976	1
TXNIP	0.406279	8.34288e-161	MT2A	0.939081	3.15339e-234	TXK	0.504071	0.0399048	TCF7	1.43094	7.10368e-304	SYTL3	1.27946	1.27817e-85	RBM8A	0.633792	3.69609e-84	ENTPD1	3.52152	1.4884e-176	RAC2	2.13704	4.15756e-300	RPS2	0.23375	6.38959e-21	SDCBP	1.4789	3.9096e-42	BIRC3	0.992929	1
COX4I1	0.313357	5.52536e-154	CORO1A	0.599208	9.06301e-231	GNB2L1	-0.146547	0.0648225	EIF4B	1.10589	1.07954e-299	EIF4A1	0.449668	1.79697e-82	JUND	0.954553	1.21259e-80	TPI1	1.12411	3.74412e-176	PSMA7	2.12087	6.38282e-298	ZNF331	1.28998	7.79866e-21	DYNLT1	1.52669	4.93531e-42	TAP1	1.40814	1
TMEM123	0.643605	2.03149e-147	PATL2	2.66718	7.11948e-212	C6orf48	0.126752	0.077691	RPS21	0.724878	2.47591e-290	HSPA1A	1.38269	1.2317e-80	CSRNP1	2.01766	2.84015e-80	FKBP1A	1.35521	1.01916e-175	AP2S1	2.6247	1.34709e-297	FUS	0.993704	1.0043e-20	POLR2L	1.46079	8.8997e-42	DDX60	3.02363	1
RPS24	0.227808	1.72346e-136	YWHAQ	1.05616	7.64598e-208	SPINT2	0.509542	0.11052	SOCS3	1.32433	3.25702e-285	CALM1	0.284125	4.0952e-80	RHOH	0.691842	4.84514e-76	TXN	1.29617	3.81413e-175	LSM4	2.5703	1.25319e-295	RPL18A	0.331844	1.99964e-20	EIF2S2	1.5673	8.96668e-42	SH3BGRL	0.979226	1
RPS11	0.289888	1.22867e-116	HLA-DRB1	1.10339	2.5623e-204	RPSA	-0.123069	0.112434	FAM65B	1.06082	4.2745e-273	CD63	0.830632	6.69142e-80	RPL8	0.226263	6.60933e-76	RPS27L	1.32775	1.89685e-174	LGALS1	2.44534	6.11225e-295	HNRNPDL	0.665271	2.59242e-20	TUFM	1.56416	9.10005e-42	UQCR11-1	0.624699	1
EIF3H	0.419427	2.62606e-110	RAP1B	1.10143	5.72812e-202	RCAN3	0.285449	0.141048	MYC	1.52334	5.87769e-273	TERF2IP	0.697892	7.06094e-80	LAPTM5	0.464069	2.26245e-75	UBB	0.723512	2.52855e-170	FABP5	3.86529	1.30707e-293	H1FX	1.51523	2.90134e-20	C14orf166	1.42928	1.52781e-41	SOCS3	1.0605	1
LEF1	1.06875	3.19079e-105	CHST12	2.08506	6.27936e-202	EEF1A1	-0.141999	0.163333	JUN	0.787267	2.0922e-271	TNFAIP3	0.869936	1.01253e-79	LGALS3	1.56371	3.93409e-72	TMBIM6	0.965308	5.75284e-170	TK1	7.90613	2.45437e-291	TPM3	0.723475	3.90945e-20	TNFAIP3	1.54538	2.97401e-41	C19orf66	1.70771	1
HNRNPA1	0.256399	7.61157e-103	NDUFB7	1.13044	7.59381e-202	ATM	0.207608	0.20086	RNASET2	0.942419	2.38711e-271	PPP2R5C	0.579	7.97318e-77	MTHFD2	1.66296	2.53803e-70	ISG15	1.5765	9.27022e-169	TALDO1	2.83733	1.14051e-290	MAP3K8	2.14538	6.6298e-20	CD2	1.50765	6.45326e-41	PSMA3	1.39766	1
COMMD6	0.297951	2.27039e-97	C1orf21	3.82223	1.73657e-201	RPS24	-0.20182	0.216491	CYLD	1.08889	3.63463e-269	LINC00152	0.847989	1.48424e-76	HSPD1	0.777918	3.16269e-69	UBE2B	1.38334	1.34084e-167	SHFM1	2.37493	2.57569e-290	GPR65	1.99435	1.53424e-19	NDUFB1	1.53999	6.70732e-41	IRF9	1.91087	1
TOMM7	0.281531	2.7784e-90	AHNAK	1.26274	1.51841e-195	SERINC5	0.506327	0.278581	BTF3	0.720216	9.73399e-269	MT2A	0.642415	1.39776e-74	HSPH1	1.37469	2.20432e-68	UBL5	1.0173	2.07331e-163	CARHSP1	3.39421	3.35163e-290	NPM1	0.48907	6.59676e-19	FKBP1A	1.58856	1.17911e-40	YWHAZ	0.754238	1
SMDT1	0.420396	6.05881e-85	SCP2	1.14059	2.23776e-195	FHIT	0.424939	0.344053	PFDN5	0.641027	3.12947e-266	RPL41	0.448276	3.96477e-73	PPP1R15A	0.686339	3.35576e-68	CD53	1.10577	4.08196e-163	DDX39A	3.32033	2.66346e-289	MT-CO2	0.286451	8.58591e-19	DDT	1.61769	1.30115e-40	HLA-E	0.409245	1
RPL17	0.272205	3.29689e-80	MT-CO2	0.202323	2.77536e-193	SH3YL1	0.313907	0.4118	RPS11	0.772272	3.40969e-266	SRSF2	0.70791	3.4451e-69	ISG20	0.473775	1.59564e-67	SUB1	0.90295	6.56111e-162	ERH	2.17501	2.67359e-287	JUN	0.66806	1.79578e-18	RPSA	1.22698	1.39516e-40	GPR183	0.975603	1
ZFAS1	0.48831	7.68881e-75	TLN1	1.24165	4.52122e-188	TMIGD2	0.460808	0.424608	EIF3L	0.867987	2.13704e-264	LITAF	0.597289	2.74626e-68	PPP1R2	0.659288	4.98319e-67	ARPC3	0.878166	1.38192e-159	TRAPPC1	2.11841	2.84426e-287	NINJ1	1.84925	9.93887e-18	RGS1	1.84595	1.5304e-40	HLA-C	0.382508	1
PRKCQ-AS1	1.05048	1.21389e-72	ARPC1B	0.58804	5.19499e-187	ADTRP	0.417048	0.597721	FYB	0.92636	1.5712e-260	PSMB9	0.531616	2.19379e-67	HNRNPA0	0.467427	2.3185e-65	PFN1	0.634476	2.67567e-159	MZT2B	2.20923	1.25314e-286	MT-ND1	0.512296	1.04459e-17	EIF4A1	1.52046	2.09367e-40	ZBP1	2.23613	1
MYC	0.947488	2.22162e-72	ZNF683	3.9078	2.20199e-179	LINC00861	0.251742	0.66288	SLC25A6	0.772874	9.97007e-255	KLRD1	1.21112	2.49374e-67	SBDS	0.575671	3.43405e-65	HSPA8	0.880305	5.0855e-159	CAP1	2.11081	2.22098e-284	VAMP2	0.698083	1.89816e-17	ATP5G3	1.51715	2.23668e-40	CALM2	0.512438	1
RCAN3	0.81333	8.75229e-65	DSTN	1.23292	4.30504e-176	CIRBP	-0.113291	0.722874	FXYD5	0.783472	1.12866e-253	KLRG1	1.12012	3.43121e-67	GSPT1	0.946162	7.26426e-65	BTG1	0.526443	4.66543e-158	VIM	1.93322	7.52564e-284	KLRG1	1.45674	3.53262e-17	SATB1	2.22697	2.79427e-40	GSDMD	1.61501	1
NAP1L1	0.375927	1.5372e-64	MT-ND5	0.417156	3.71576e-175	PNISR	0.0232667	0.743848	C6orf48	0.867241	1.48056e-253	HMGB2	0.485433	2.22133e-64	SOD1	0.464572	2.10524e-64	GADD45A	2.52037	3.65507e-156	LINC00152	2.33558	1.30119e-283	JUNB	0.592102	4.04819e-17	NFE2L2	1.96821	8.50633e-40	ACTB	0.361697	1
ST13	0.47764	7.64787e-63	MATK	2.47178	2.54698e-167	AK5	0.539981	0.749232	ADD3	1.1312	8.70268e-253	PRF1	0.869055	1.50351e-63	PHLDA1	1.57578	1.39357e-63	HTATIP2	2.33839	9.16246e-156	CCDC167	2.90753	1.5303e-283	HERPUD1	0.819834	6.22085e-17	SLC25A3	1.41508	8.82432e-40	SNW1	1.17622	1
MAL	0.973506	6.92283e-60	AC092580.4	1.41325	1.0723e-165	PDK1	0.49949	0.857388	AES	0.805832	6.9256e-251	RARRES3	0.51604	1.5115e-63	UBE2D3	0.420734	1.59116e-63	TBC1D4	2.7982	1.99157e-154	NUDT1	3.70988	6.66355e-283	SLC4A10	6.53823	6.4418e-17	FYN	1.5101	1.13819e-39	RPS29	0.316399	1
MGAT4A	0.58416	2.6763e-59	CTSC	1.21836	1.31188e-165	FOXP1	0.241321	0.859845	GSTK1	0.820755	2.43282e-243	EIF1	0.178383	2.77859e-61	ID2	0.607284	1.96795e-63	CYCS	1.09289	6.75692e-152	HSP90AA1	2.00195	6.36438e-282	RBM3	0.715268	7.36844e-17	PEBP1	1.38411	1.24001e-39	CACYBP	0.863809	1
ATP6V1G1	0.254009	2.17577e-52	ARPC5	0.787268	1.02631e-164	TMEM123	0.0834283	0.909583	RCAN3	1.28437	7.84604e-241	C12orf75	0.687976	3.05901e-60	IDI1	0.944106	2.33506e-63	TNFRSF1B	2.14084	2.93218e-151	PKM	2.24537	8.6875e-282	KMT2E	0.816224	3.17656e-16	HSPE1	1.33351	1.32324e-39	DDX60L	2.50668	1
LEPROTL1	0.348029	5.13812e-51	HIST1H1E	0.87385	1.23351e-164	TCEA3	0.49063	0.967387	C1orf162	1.45381	1.49744e-235	SLA	1.0728	1.78158e-59	UBB	0.370159	1.12081e-62	ATP6V0E1	0.973643	1.26725e-150	HIST1H1C	2.79266	4.7619e-281	BCAS2	0.988972	6.05933e-16	TPM4	1.87341	1.36241e-39	CHMP5	1.44411	1
EIF3L	0.376028	1.08169e-49	ASCL2	5.34307	4.35963e-164	MDS2	0.688742	0.969019	TRAT1	0.991852	1.81537e-232	CXCR6	1.58179	3.61962e-59	PGK1	0.578194	1.49954e-62	CALM3	1.20088	1.73667e-150	RPA3	3.1532	9.17834e-280	TRA2B	0.881743	1.4404e-15	PSMA7	1.50625	1.48727e-39	TSC22D3	0.420036	1
FHIT	1.48	3.61365e-47	TPST2	2.19627	2.09446e-162	BACH2	0.627301	1	CCDC109B	0.893597	3.06945e-230	ITM2C	2.00757	1.80695e-57	SLC3A2	0.794436	2.39467e-62	HSPB1	1.66842	4.97948e-147	PSME1	1.89922	9.20996e-280	LUZP1	2.28214	1.52527e-15	GPX4	1.34415	1.77587e-39	SUB1	0.593372	1
AIF1	1.45667	1.03834e-46	ITGB1	1.16211	2.42331e-161	UBA52	-0.193418	1	EIF3F	0.761419	4.57102e-223	HLA-DQB1	1.49901	2.7406e-57	RNASET2	0.565211	3.58975e-61	HLA-DPB1	1.101	6.00972e-145	PSMB6	2.23982	7.54877e-279	CTA-29F11.1	2.07726	1.90664e-15	CAPZB	1.429	2.25571e-39	MRP63	1.06953	1
PTMA	0.117324	1.37592e-46	CAP1	0.783384	3.44399e-156	ACTN1	0.432832	1	LIMD2	0.768571	1.6978e-222	CKLF	0.71996	8.74728e-55	S100A10	0.444025	2.94499e-58	HSPD1	1.26955	1.457e-142	RBX1	2.30287	1.89543e-276	PDE4D	2.04771	2.92908e-15	MIF	1.14206	3.72836e-39	TREX1	2.84014	1
SLC25A6	0.204966	1.83455e-46	PSME1	0.482699	8.50271e-153	S100B	0.379111	1	CMPK1	0.79866	7.98159e-221	HLA-DQA1	1.73158	1.58569e-53	EML4	0.706395	6.76916e-58	LAIR2	3.09662	1.71527e-142	WDR1	2.56408	1.30129e-274	PMAIP1	1.02757	6.53346e-15	NDFIP1	1.21857	4.08806e-39	CYTIP	0.767222	1
TCF7	0.704196	2.85366e-46	GAPDH	0.41399	8.83767e-153	ZSCAN18	0.702171	1	TRAF3IP3	0.841035	6.25977e-218	YBX3	2.1641	1.55571e-52	TUBA1B	0.609174	1.86972e-57	SRP14	0.658591	5.13332e-142	PTMA	0.748754	2.47887e-273	RBM8A	0.784571	6.53346e-15	EIF4A3	2.0013	4.18486e-39	SHFM1	0.987905	1
CIRBP	0.194486	1.47014e-44	ARPC3	0.516875	2.68859e-152	EEF2	-0.129188	1	LEF1	1.27662	4.65123e-206	HMGB1	0.29388	4.39155e-52	FKBP5	0.993703	2.51502e-56	CFLAR	1.31791	1.54777e-140	GTF3C6	2.45248	1.05014e-272	HCST	0.610303	2.25642e-14	SEC61B	1.48207	4.55704e-39	TYMP	1.74778	1
CCDC109B	0.436483	5.28877e-44	CLIC3	2.86676	6.55451e-152	ADPRM	0.378599	1	CCNI	0.729322	1.71025e-203	EIF5	0.53067	4.82259e-51	ICOS	1.36746	9.77098e-56	CLK1	1.50422	3.03679e-140	HNRNPA3	2.06208	3.24563e-272	SNHG15	1.57907	2.26741e-14	PRRC2C	1.3399	4.55704e-39	PHF11	1.48986	1
RGS10	0.482938	3.81138e-43	ARPC5L	1.20647	7.01034e-151	CLEC11A	0.586776	1	MAL	1.46102	1.36393e-199	RNF19A	0.908488	1.04765e-50	PLP2	0.769589	1.50984e-55	HN1	1.56393	6.98949e-140	RRM2	9.50022	7.01976e-271	MAFF	3.0856	2.47352e-14	RGS10	1.35554	5.4041e-39	S100A10	0.590438	1
SH3YL1	0.96075	5.86636e-43	DHRS7	0.977437	6.65379e-148	RP5-1068E13.7	0.446177	1	EIF4A2	0.710877	9.12906e-195	SAMSN1	0.7514	2.224e-50	DDX24	0.489767	1.98338e-55	H2AFZ	0.90022	1.52128e-137	SNRPD1	2.30884	3.23215e-269	SF3B5	0.887137	2.70068e-14	ABRACL	1.54237	6.64224e-39	HLA-A	0.335016	1
CCNI	0.285576	1.82951e-42	SRP14	0.327223	1.47629e-144	NELL2	0.297873	1	APRT	0.713317	2.61594e-192	DNAJB6	0.607966	1.01055e-49	SLC25A5	0.515022	2.3737e-55	GPX1	1.81317	8.06268e-137	POMP	2.30917	2.00682e-265	SLC25A5	0.77061	3.44545e-14	AKAP13	1.41517	6.6656e-39	CHST12	1.448	1
ADTRP	1.55554	1.95102e-41	S100A10	0.537902	6.02286e-139	RPL7A	-0.180375	1	HIST1H1E	0.812103	5.9885e-190	MYL12B	0.310149	4.90353e-49	RORA	0.66121	6.67304e-55	PTTG1	2.15669	3.60829e-134	ARPC5L	2.42495	3.42071e-261	RPL6	0.362669	4.27872e-14	DNAJA1	1.31812	7.61929e-39	NDUFB1	1.10772	1
RSL24D1	0.301092	1.83195e-40	ANXA2	1.00336	2.70287e-138	HSBP1L1	0.380373	1	TOMM7	0.698748	1.05973e-186	IFNGR1	1.26775	9.93769e-49	KPNA2	1.23839	8.35564e-54	TMEM59	0.888475	2.02151e-133	ATP5A1	1.99041	2.61923e-260	NXT1	1.47938	4.19181e-13	UBE2B	1.41778	1.10358e-38	HELZ2	3.25905	1
SNHG8	0.482357	6.89347e-40	ATP5E	0.305396	1.95314e-128	MMP28	1.11327	1	JUNB	0.644632	1.25329e-182	ACTB	0.231987	2.58885e-48	CLK1	0.849318	1.86957e-53	USP15	1.28535	3.97513e-133	BRK1	2.01728	5.27095e-260	GTF3A	0.673914	4.7089e-13	C19orf43	1.33224	1.17904e-38	HINT1	0.386506	1
NDFIP1	0.44525	1.58985e-35	CD3G	0.645739	4.00678e-127	ITGA6	0.324829	1	GPSM3	0.701256	1.85998e-178	MAP3K8	1.45714	4.46633e-47	HSPA1B	1.51815	1.38686e-52	ICA1	4.11499	4.89885e-133	ITM2A	2.03312	1.88584e-259	EIF5A	0.931181	5.66912e-13	NACA	1.23105	1.2753e-38	DDX58	2.46291	1
TSHZ2	1.10719	5.7698e-35	TCEB2	0.481823	7.24149e-126	ZNF101	0.255097	1	GIMAP7	0.706072	5.82817e-175	APMAP	0.969	1.40624e-46	CIB1	0.507282	3.47159e-52	HSP90AB1	0.774167	1.13555e-131	CACYBP	2.10193	1.31673e-257	PABPC1	0.442248	5.68849e-13	RPS4X	0.625812	1.52143e-38	KLF6	0.529751	1
EIF4B	0.445959	1.2695e-33	BLOC1S1	0.938839	1.73739e-123	RPLP1	-0.0808029	1	ARHGAP15	0.949549	4.0779e-174	SAT1	0.429137	2.02905e-46	GLIPR1	1.06419	1.97509e-50	SH3BGRL	1.10591	1.78598e-130	NDUFC2	2.12228	7.39593e-257	HLA-C	0.356662	7.72198e-13	ZFAS1	1.30543	2.12197e-38	DUSP4	1.31363	1
EIF2S3	0.662616	5.16623e-31	GPR56	4.18203	1.22742e-122	NOG	0.890575	1	TTC3	0.873311	1.30974e-173	CYTIP	0.522161	3.59562e-46	CCNI	0.407971	2.27788e-50	ZNF331	1.38876	9.20128e-130	CNN2	2.48503	7.15463e-256	CSRNP1	2.06462	8.25293e-13	VIM	1.55718	2.18111e-38	POMP	1.00614	1
TMIGD2	1.38596	2.24644e-28	PPIB	0.669385	2.19982e-120	EPHB6	0.393544	1	PSIP1	0.89763	3.65923e-173	CLDND1	0.852391	8.74332e-46	CCR6	2.23822	4.04168e-49	EIF5	0.970025	5.46997e-127	MRPL23	2.45985	5.03826e-255	RPL13	0.253117	2.27231e-12	TAGLN2	1.30708	2.20003e-38	CTD-2521M24.9	2.4148	1
TXK	1.06885	5.16513e-28	RARRES3	0.600302	5.15518e-120	EIF3E	-0.052074	1	CD69	0.629441	4.49955e-172	IFNG	2.19864	1.74009e-45	SOD2	0.972043	8.07569e-49	COX17	1.53879	8.64215e-127	BLOC1S1	2.13861	1.76696e-254	AMICA1	1.5895	3.35857e-12	RPS11	1.43647	2.48842e-38	SEC61G	1.00589	1
EIF4A2	0.200125	9.17537e-27	NDUFB2	0.678864	2.05466e-115	C1QA	1.01283	1	EIF3D	0.735655	1.41057e-170	CYCS	0.513619	8.96462e-45	TUBB4B	1.46925	1.5291e-48	RHOH	1.04802	9.6952e-124	YBX1	1.41625	4.17972e-254	ERN1	2.38032	5.06651e-12	SLC2A3	1.46344	2.74673e-38	DNAJC15	1.44918	1
TRABD2A	1.01374	1.8709e-26	TMA7	0.274147	5.66857e-115	FAM153B	0.717009	1	HIST1H1D	0.930068	2.89089e-169	HSPA1B	1.38663	1.26296e-44	LTB	0.408508	2.45716e-48	LSP1	0.888685	1.2643e-123	ATP5F1	2.10077	1.57583e-252	EIF4G2	0.65958	5.61916e-12	MZT2A	1.38396	4.61597e-38	CITED2	1.0033	1
CAMK4	0.634836	3.71755e-26	C5orf56	1.52798	1.00991e-112	RBM43	0.351489	1	ETS1	0.668457	8.24095e-164	GSTP1	0.56687	1.35065e-44	RNF19A	0.829047	3.13759e-48	IL1R2	6.64943	3.64248e-123	NDUFB10	2.09388	2.0746e-252	MPZL3	2.75694	6.34608e-12	UXT	1.20761	4.74926e-38	OAZ1	0.40784	1
OXNAD1	0.644515	6.84425e-26	ARL6IP5	0.46489	8.90068e-109	MAML2	0.355294	1	ZFAS1	0.709889	1.063e-163	C1orf63	0.470901	3.76734e-44	CITED2	0.81396	6.89285e-48	EZR	1.00481	2.6576e-122	RALY	2.40532	1.13864e-251	WTAP	1.10507	1.97502e-11	C4orf48	1.85739	5.08144e-38	PCGF5	1.2418	1
TTC3	0.416814	9.28816e-26	DOK2	0.86245	3.17125e-107	SPINK2	0.596164	1	YBX1	0.662793	4.52027e-162	CCNH	0.73588	3.86786e-44	TIMP1	0.931813	1.53156e-47	CALM2	0.702777	2.41766e-117	NUSAP1	5.7183	5.01165e-251	PNRC1	0.534662	2.05536e-11	HIST1H4C	1.65544	5.85852e-38	DDX5	0.274108	1
GCC2	0.321007	7.56373e-25	C9orf142	0.98736	3.89808e-107	ZNF439	0.514628	1	TRADD	1.2156	1.24751e-159	PSME1	0.306686	2.31691e-43	CXCR6	1.42801	7.19626e-47	RAC2	0.923166	7.98753e-117	SRP9	2.00001	8.82577e-251	ARF1	0.681563	2.66988e-11	UBA52	1.07035	8.98358e-38	BAZ1A	0.96737	1
FOXP1	0.5672	4.42591e-24	ITGA4	0.856183	9.07695e-106	AC084018.1	0.315235	1	ST13	0.711548	4.16158e-159	COTL1	0.463887	4.08853e-43	YWHAB	0.451078	1.24061e-46	ARPC2	0.65836	1.13921e-116	PSMA5	2.45906	1.96437e-250	LST1	2.34124	3.02822e-11	TMEM173	2.03209	1.08659e-37	IFITM3	2.76648	1
CMPK1	0.274374	6.2256e-24	CALM2	0.359072	2.60244e-105	RPL23	-0.155091	1	PNISR	0.654984	1.79745e-158	HSPH1	1.17329	4.42581e-42	EVI2A	1.0092	3.62692e-46	RP11-1399P15.1	3.40487	2.43705e-115	RHOA	1.99545	1.96019e-249	TOB1	1.76858	4.87412e-11	FURIN	4.49415	1.22326e-37	CLTA	1.43176	1
ATM	0.400473	2.22855e-23	PSME2	0.553982	3.80689e-104	TMEM220	0.916806	1	SRSF5	0.663291	2.80972e-158	2021-09-07	0.304766	4.79139e-42	TUBA1A	0.63724	6.18924e-45	RBM8A	0.911247	2.51796e-115	CBX3	2.10783	2.04816e-249	C20orf24	1.12981	5.52015e-11	NOP58	1.38528	1.28176e-37	RNF213	0.795153	1
LINC00861	0.626551	2.55833e-23	PRELID1	0.816948	4.6308e-104	FAM153A	0.800419	1	CSDE1	0.689181	6.28309e-154	JMJD6	1.46059	2.07693e-41	TGIF1	1.24413	6.87846e-45	LAYN	4.81165	6.20401e-114	SNRPE	2.38033	2.04816e-249	RPL28	0.256718	5.71152e-11	HSPD1	1.31278	1.6176e-37	LYSMD2	1.63194	1
IL7R	0.250393	8.90158e-23	PLAC8	1.08167	2.11688e-103	APP	0.378735	1	CORO1B	0.899558	6.62316e-154	CD7	0.424683	3.77149e-41	CACYBP	0.626223	8.60514e-45	ATP5J2	1.00567	7.56399e-114	PRDX1	2.36753	8.06018e-249	RPL7	0.238766	2.08692e-10	CTLA4	3.06164	1.84332e-37	SOCS1	1.40926	1
EIF3D	0.295065	6.32053e-22	KLRC2	3.63961	1.41298e-102	UBE2E2	0.669318	1	HNRNPU	0.657923	4.4399e-153	EZR	0.520518	3.92726e-41	SERTAD1	1.50271	8.67828e-45	TANK	1.61944	1.11822e-113	UBE2L6	2.44827	5.14453e-246	ZBTB16	4.1297	2.16783e-10	NDUFA11	1.30851	1.85195e-37	MT-ND3	0.545695	1
CD27	0.325455	6.31124e-21	TBX21	3.13405	1.06662e-101	FAM65B	0.120475	1	PPA1	0.813206	3.46674e-152	ATP5EP2	0.793657	4.69631e-41	TANK	0.964966	1.80398e-44	ITM2A	0.925536	2.81238e-112	SMC3	2.42169	1.7668e-245	YPEL5	0.730471	2.49808e-10	COX8A	1.33072	2.67018e-37	RHOH	0.747141	1
UQCRB	0.134913	4.35165e-20	OSTF1	0.933146	1.41227e-101	RP11-641A6.2	0.820739	1	ANP32B	0.733134	8.13381e-152	KPNA2	1.16728	7.03637e-40	SC5D	1.66107	4.08052e-44	PSMA7	0.841247	4.47435e-111	MZT2A	2.08546	2.80985e-245	SAP18	0.541458	3.2256e-10	CD74	1.46447	3.00661e-37	SAP30BP	1.31591	1
C1orf162	0.537413	4.866e-19	MSN	0.930724	1.29371e-95	PADI4	0.661063	1	C1QBP	0.787682	1.42739e-150	CD3E	0.272736	1.46541e-39	PFKFB3	1.9184	2.83735e-43	TMSB4X	0.274842	1.66289e-109	DCTN3	2.41173	1.81594e-244	GUK1	0.560429	3.43827e-10	CD53	1.32693	3.76918e-37	HSPA8	0.517001	1
FBL	0.371061	6.83106e-19	PPP1R18	1.13839	3.50392e-94	TIGD1	0.356984	1	CCNL1	0.641503	2.01975e-149	DYNLL1	0.61861	3.89534e-39	AIM1	1.35371	3.14823e-43	SKP1	0.693188	2.25352e-109	LY6E	1.88962	1.31307e-243	DNAJB1	0.648659	7.2626e-10	RPL37	1.03243	4.25273e-37	PPP1CC	0.859541	1
MALAT1	0.0734174	1.67737e-17	COX6A1	0.481375	4.56926e-93	ZNF274	0.287771	1	TNFAIP8	0.886189	6.92948e-149	PDIA3	0.383555	1.3468e-38	DNAJB6	0.535692	4.63485e-42	PSMA2-1	1.04754	2.54926e-109	ANAPC11	2.29196	1.34376e-242	ATF7IP2	1.37146	8.10648e-10	MAP1LC3B	1.25504	5.29168e-37	MCL1	0.777821	1
SNHG7	0.521178	7.42425e-17	DRAP1	0.609748	5.43928e-90	C1QC	0.983	1	EEF1D	0.500224	1.08418e-148	KLF6	0.333287	1.93401e-38	GADD45B	0.689432	1.15538e-41	CKLF	1.15155	9.79423e-109	CYC1	2.53942	7.85274e-242	PPP2CA	1.08063	1.18612e-09	REL	1.85943	5.44122e-37	TNFAIP3	0.903162	1
SBDS	0.256122	8.88488e-17	CAST	0.784053	8.83137e-90	GPRASP1	0.544562	1	CD27	0.725533	2.40182e-144	HLA-DMA	1.38943	2.76184e-38	STK17A	0.45897	3.72924e-41	AC002331.1	4.40601	1.64829e-108	COX6B1	1.83265	4.71426e-240	SLC25A6	0.408535	1.62807e-09	RPS2	0.445037	5.64621e-37	TANK	1.31813	1
SPINT2	0.994383	9.7133e-17	AOAH	2.3453	1.12707e-89	HOOK1	0.426419	1	SAMHD1	0.862919	5.84089e-143	DDIT4	0.447283	2.78147e-38	CAPG	1.65509	5.42404e-41	MALAT1	0.102214	1.21607e-107	YWHAB	1.89146	1.1279e-239	CD8A	0.964472	1.75709e-09	G3BP2	1.25163	6.29008e-37	TNFAIP8	0.839074	1
HINT1	0.127014	1.68867e-16	PYHIN1	1.3728	1.92608e-88	C1QB	0.921033	1	CCR7	0.731183	5.95722e-142	SERF2	0.164509	3.84346e-37	HMGB2	0.407624	1.11116e-40	STAT3	1.13755	2.96237e-107	PSMA1	2.06804	2.00697e-239	CCDC85B	0.889107	2.0148e-09	POMP	1.50615	6.92952e-37	WIPF1	0.887189	1
SATB1	0.703537	6.00082e-16	ARHGDIB	0.22878	4.76715e-88	DGKA	0.282264	1	PIK3IP1	0.630949	1.00538e-139	SAMD3	0.948215	1.18829e-36	GTF2B	0.96328	1.95234e-39	SELK	0.808418	4.98696e-107	CKS1B	4.68121	2.15581e-239	EIF5	0.664064	2.1738e-09	HIGD2A	1.29113	7.24491e-37	SRGN	0.478095	1
PNISR	0.178931	6.10902e-16	ACTG1	0.309748	3.73052e-87	CNN3	0.662578	1	COMMD6	0.626851	2.85027e-139	HLA-DRB5	1.26736	1.86392e-36	SH3BGRL3	0.317058	4.83053e-39	UQCR10	0.872818	7.06216e-107	NASP	3.41122	6.19064e-238	EPC1	0.7909	2.34103e-09	SERP1	1.3383	7.50406e-37	HSPA1B	1.63392	1
EIF3F	0.168531	1.12936e-15	IER2	0.476105	1.38684e-85	AC008964.1	0.677625	1	CD48	0.690929	1.04165e-138	RUNX3	1.09931	2.8223e-36	MYL6	0.297411	5.75274e-39	EIF4A1	0.723794	1.26139e-106	NDUFA13	1.87292	6.52814e-238	SRRM1	0.567408	2.99501e-09	HSP90AA1	1.43347	8.15678e-37	COX6A1	0.558664	1
IKZF1	0.347479	1.50544e-15	RPS26	0.336212	1.6333e-84	RPS29	-0.152022	1	CRBN	0.742191	3.53264e-136	EIF4A3	0.968195	3.82284e-36	BTG3	0.877305	7.01434e-39	FRMD4B	2.71219	3.71235e-106	HMGN1	1.82709	8.82614e-238	PRR7	2.57566	3.79275e-09	CD44	1.27859	8.50417e-37	ADAR	1.05929	1
IL6ST	0.752579	5.60201e-15	MYO1G	1.23373	1.07968e-82	RP11-430B1.2	0.511768	1	ITM2B	0.621514	1.40271e-134	ARPC2	0.230696	6.9135e-36	TAGLN2	0.506801	1.7013e-38	HSPH1	1.75894	1.90813e-104	EIF3I	2.17173	3.0364e-237	VAPA	0.736555	6.02446e-09	C1QBP	1.24895	8.8167e-37	ATP5I	0.641295	1
EPB41L4A-AS1	0.520099	7.58815e-15	ABI3	1.96538	2.54601e-82	ZFYVE9	0.546107	1	WHSC1L1	0.702307	3.04052e-130	CD96	0.638882	7.18638e-36	CALM2	0.317263	2.6863e-38	ID3	2.31623	1.86124e-102	PSMB1	1.89613	3.48627e-237	SURF4	1.4486	7.23238e-09	TBCA	1.38858	9.72489e-37	SUMO2	0.494232	1
WHAMM	0.456032	1.08662e-14	CD320	1.45825	2.43187e-81	IGF1R	0.705808	1	PEBP1	0.655679	3.99904e-130	REL	0.837191	1.8376e-34	NHP2L1	0.465303	2.80958e-38	COX5A	1.1906	2.18387e-102	MDH1	2.22745	2.59997e-236	TRAM1	0.751385	7.93028e-09	RPL37A	1.05082	1.08852e-36	HSPA1A	1.27916	1
ZNF101	0.684765	7.41716e-14	MYOM2	3.56348	2.82788e-81	RP11-127B20.3	0.331488	1	EPB41	0.901254	5.37686e-129	ATP1B3	0.884636	4.32688e-34	RPL10	0.0160293	4.25326e-37	TRMT112	0.928976	2.46904e-102	GMFG	1.70143	3.11291e-234	MAZ	2.042	8.06194e-09	HN1	1.73259	1.29114e-36	S100A11	0.722295	1
NELL2	0.81739	1.14661e-13	TTC38	3.55253	3.06267e-81	SLC22A17	0.684033	1	ATM	0.740121	8.20735e-126	CCL3	2.28	1.58664e-33	HSPB1	0.814198	5.90489e-37	SH3BGRL3	0.636337	4.60171e-102	DNAJC9	3.08765	3.2488e-233	TUBA4A	1.00681	9.43728e-09	ATP5J2	1.37501	1.47747e-36	TRIM38	1.76066	1
ACTN1	1.37247	2.92372e-13	PRR13	0.575324	5.43857e-79	RNF175	1.21693	1	JAK1	0.591173	5.02353e-125	PARP8	0.838274	1.60782e-33	CD96	0.621647	6.64705e-37	ECH1	1.09284	9.60197e-101	UQCRH	1.88569	5.03627e-233	TTC39C	1.10954	1.07781e-08	NDUFS5	1.40192	1.56923e-36	CD247	0.847298	1
BEX4	0.546729	3.9244e-13	SLC9A3R1	1.4021	8.45178e-78	BCL7A	0.601982	1	EVL	0.585886	1.80237e-124	FABP5	1.55184	3.31332e-33	UBE2B	0.585761	1.32051e-36	COPE	0.885357	1.10038e-100	NUCKS1	2.26179	2.82453e-232	RORA	0.764586	1.38239e-08	SHFM1	1.51989	1.57314e-36	H2AFV	0.741783	1
SVIP	0.330555	6.07035e-13	ATP6V0E1	0.483148	3.31778e-76	INTS6-AS1	0.334232	1	KIF2A	0.833905	1.82028e-123	HOPX	0.59873	3.85975e-33	PDE4B	1.19554	2.21484e-36	IFI16	1.17822	4.66005e-100	OAZ1	1.61694	1.29798e-231	MT1X	1.295	1.85004e-08	COX7C	1.50938	2.18366e-36	DERL1	1.48969	1
ATP5O	0.2002	1.506e-12	MIR142	1.34233	5.2115e-75	RP4-635E18.8	0.721233	1	RSL24D1	0.581116	1.4258e-121	AOAH	1.61085	5.44451e-33	RAN	0.394117	6.59335e-36	LMNA	2.07921	4.30634e-99	HSPD1	2.06264	6.21554e-231	ZFP36L1	1.01158	1.97113e-08	MTDH	1.33536	2.20162e-36	TRMT112	0.63007	1
S100B	1.63412	1.98705e-12	C20orf24	0.957943	4.23734e-74	TRIM23	0.361576	1	HP1BP3	0.680955	3.30524e-121	LCP1	0.364084	9.00771e-33	NFE2L2	0.901895	1.61612e-35	PTMA	0.285924	5.76533e-99	NDUFA11	1.9206	2.3491e-230	ARHGDIA	0.852838	1.99144e-08	COX5A	1.54932	2.70501e-36	CASP4	0.876655	1
BEX2	0.607137	2.15396e-11	RNF213	0.719716	9.65328e-74	METAP1D	0.456193	1	ERP29	0.593414	1.49272e-120	TRMT112	0.453394	1.21784e-31	SRSF2	0.502318	1.89841e-35	SLA	1.43339	1.13903e-98	PSMB7	2.24619	1.22329e-229	CD7	0.548508	2.40781e-08	GLIPR1	1.8773	2.85181e-36	PRDX1	0.961392	1
PNRC1	0.129255	4.75937e-11	PLA2G16	1.76165	1.57741e-73	WNT7A	0.386057	1	ARGLU1	0.58714	1.71334e-120	C9orf142	0.626435	5.24145e-31	TAGAP	0.751414	9.47739e-35	GTF3C6	1.28763	1.67764e-98	NDUFB11	1.8623	1.81257e-229	GYG1	1.65536	2.84175e-08	VDAC1	1.74989	2.91875e-36	PTGER4	1.10071	1
AK5	1.55757	4.96541e-11	ANXA6	0.829034	2.63611e-73	NUAK2	0.431995	1	COTL1	0.583641	1.86513e-118	PSME2	0.354489	5.76955e-31	CRIP1	0.55689	1.29138e-34	REL	1.46672	1.97831e-98	HNRNPF	2.10449	9.83898e-229	RUNX3	1.37167	3.61763e-08	GTF2B	1.75734	2.94821e-36	CHURC1	0.85756	1
ABLIM1	0.689403	7.4502e-11	HMGN3	0.852586	2.1956e-72	APOC1	0.736389	1	MATR3	0.632956	1.86513e-118	WIPF1	0.594899	9.31781e-31	HLA-A	0.230232	1.38094e-34	PPP1R2	0.924171	1.59215e-96	BIRC5	8.83703	5.99031e-228	IDI1	1.01062	3.61763e-08	COX7B	1.39652	3.09771e-36	PHYKPL	1.59964	1
LDLRAP1	0.73812	1.4803e-10	PSMB8	0.538552	5.71579e-71	OSBPL10	0.781011	1	CHD2	0.596472	2.05448e-118	SUB1	0.296119	1.20664e-30	STAT3	0.563848	2.14781e-33	TRAPPC1	0.913057	1.96194e-96	HLA-DRB5	3.3325	2.24566e-226	MT-ND4	0.253399	3.76208e-08	ZFAND5	1.85778	3.75192e-36	ANXA5	0.889364	1
FAM65B	0.257863	9.64754e-10	PPDPF	0.257758	1.52776e-69	GPR160	0.535946	1	GPX4	0.606727	2.72288e-117	UBL5	0.359387	2.32572e-30	IDS	0.603393	2.32768e-33	SOCS1	1.56575	2.67077e-96	NDUFA2	2.11621	5.2869e-226	MORF4L1	0.457884	4.446e-08	DNPH1	1.98454	5.02571e-36	MPLKIP	1.46521	1
CCNG1	0.347526	2.57136e-09	ABHD17A	1.64241	3.79224e-69	CITED4	0.36223	1	COX7C	0.58727	3.39244e-117	CNOT6L	0.80208	3.93364e-30	MAP1LC3B	0.537938	1.3801e-32	PIM2	1.63173	5.94533e-96	ATP5J	1.89462	1.88584e-225	SPCS3	0.935507	4.61181e-08	CYCS	1.27941	5.15442e-36	PARP12	2.86607	1
UXT	0.223579	5.62764e-09	CD3E	0.290066	4.78539e-69	SCML1	0.402778	1	TRAM1	0.659521	5.17956e-117	RAB27A	1.12036	2.2107e-29	CDKN1A	2.21107	4.10941e-32	ACP5	3.08584	5.99197e-96	TPM4	2.56662	4.71651e-225	ALOX5AP	0.724388	5.36275e-08	FKBP11	1.42605	5.28375e-36	HIGD1A	1.59387	1
NUCB2	0.377168	7.69007e-09	MT-ND4	0.117956	3.70294e-68	PLEKHH2	1.14041	1	COX7A2L	0.612674	5.49297e-117	IDH2	0.719125	3.29736e-29	DDX21	0.649644	6.21422e-32	SERF2	0.464385	1.93693e-95	DECR1	2.70748	8.24097e-225	SRRM2	0.719537	7.41342e-08	TNIP2	2.17422	7.09659e-36	UBE2B	0.753266	1
ZFAND1	0.483916	1.55819e-08	MT-ATP6	0.153555	8.82274e-66	RP11-318E3.9	0.885647	1	EIF2S3	0.981382	7.42211e-116	IDS	0.591817	1.61823e-28	CNOT6L	0.7674	8.6786e-32	RHOG	1.47408	7.55065e-95	GSTP1	2.04322	1.00031e-224	PTP4A2	0.795554	9.0902e-08	LEPROTL1	1.36361	8.66687e-36	ZC3HAV1	1.11635	1
GIMAP7	0.164031	4.26722e-08	UQCR11-1	0.294232	3.44204e-65	OXT	1.06416	1	PLP2	0.833184	1.6899e-114	XCL2	2.35539	2.23775e-28	CD55	0.897777	2.34484e-31	SH2D2A	1.82637	8.47611e-95	S100A10	1.77149	2.40188e-224	EIF4A3	1.15098	9.81942e-08	TMEM50A	1.27456	8.78921e-36	HERPUD1	0.615878	1
C1QBP	0.239471	8.82257e-08	CASP1	0.976155	8.72515e-64	RBM11	0.58785	1	FBL	0.707797	7.74148e-114	HLA-E	0.144806	3.06051e-28	SLA	0.758935	2.71854e-31	SMAP2	1.29411	9.67424e-95	NDUFS6	2.35914	3.225e-224	PER1	1.92692	1.38089e-07	PRDX2	1.25201	1.06077e-35	HSH2D	2.79947	1
RPL39	0.180365	1.15334e-07	LAIR2	2.1726	1.39638e-63	RIC3	0.280231	1	CAMK4	0.998041	1.61484e-113	ARHGDIB	0.1622	4.83067e-28	PDCL3	0.857309	2.77516e-31	C9orf16	0.867552	1.66405e-94	SNRPF	2.03323	5.76313e-224	GGNBP2	0.77958	1.38089e-07	PSMB3	1.46251	1.16709e-35	OAS3	4.04614	1
SESN3	0.641974	1.21327e-07	RABAC1	0.581565	2.13074e-63	CA6	0.777465	1	RBL2	0.762309	1.20725e-112	REEP5	0.700977	8.03539e-28	CXCL13	2.50953	2.99469e-31	GMFG	0.620137	2.745e-94	UQCRQ	1.88586	6.64466e-223	MT-CYB	0.286361	1.58027e-07	MRPL23	1.50625	1.36553e-35	GTF2B	1.17413	1
NGFRAP1	0.65981	1.23338e-07	WDR83OS	0.723901	3.8787e-63	DHRS3	0.386686	1	UXT	0.62632	5.31636e-112	NAA50	1.02589	1.18922e-27	DUSP5	1.68044	2.91277e-30	ARL6IP5	0.7079	4.56039e-94	CLTA	2.64571	3.51527e-222	SUMO1	0.637949	1.75498e-07	CDC37	1.53868	1.55189e-35	NDUFB2	0.569286	1
GYPC	0.157038	1.95178e-07	BRK1	0.547294	7.8235e-63	GPR82	0.295792	1	PNRC1	0.564424	5.99237e-112	GABARAPL1	1.35246	4.05451e-27	RHBDD2	0.821046	3.14393e-30	FOXP3	5.62709	5.29832e-94	SUMO2	1.77197	3.95224e-222	RPS9	0.270731	2.88641e-07	COPE	1.31217	1.62188e-35	MRPL41	0.845133	1
RP11-291B21.2	0.701186	2.68411e-07	NEAT1	0.440252	3.1836e-61	SGK223	0.57081	1	MBNL1	0.632102	1.85112e-111	LDHA	0.311313	5.38327e-26	RPL36AL	0.245175	5.89847e-30	COX7A2	0.688289	6.29209e-94	SRP14	1.51425	1.04912e-221	ARPC5L	0.882084	3.05689e-07	FAM96B	1.41601	1.6383e-35	SELK	0.546371	1
RP11-51J9.5	0.310692	8.39893e-07	FAM49B	0.674069	1.62222e-59	LRRC16A	0.644481	1	EMP3	0.558004	3.90074e-110	ITGB2	0.363051	7.57684e-26	BATF	0.813373	1.79537e-29	HPGD	3.20622	2.51714e-93	MRPL51	2.58313	1.08738e-220	GZMM	0.60485	3.06726e-07	GPR183	1.45466	2.12902e-35	C5orf56	1.32575	1
IMPDH2	0.563616	8.97514e-07	SPCS2	0.589147	1.93825e-59	MORC2-AS1	0.48774	1	EVI2B	0.634791	5.11726e-110	TIGIT	0.775777	1.04377e-25	TIFA	1.35002	2.06364e-29	PBXIP1	1.20279	3.67769e-92	NEDD8	1.80425	3.63754e-219	RNF125	0.836723	3.8604e-07	UCP2	1.44885	2.19297e-35	TINF2	1.51499	1
CSDE1	0.168509	1.46946e-06	TBC1D10C	0.643864	3.58728e-59	EPHA1-AS1	0.389064	1	UBXN1	0.558482	2.49327e-109	HSP90AB1	0.246591	2.26382e-25	AMICA1	1.02834	2.40481e-29	FXYD5	0.643125	5.3729e-92	PRELID1	1.99074	3.75693e-219	TGFB1	1.20565	4.02946e-07	DBI	1.32437	3.09281e-35	SNX6	0.952594	1
AC084018.1	0.810167	1.70711e-06	MBP	0.790626	1.10703e-57	MEGF6	0.831077	1	CDC42	0.574399	4.90729e-109	CLK1	0.640987	1.15539e-24	MIF	0.457781	3.58685e-29	COX8A	0.849389	1.08424e-91	CENPF	5.71642	1.47985e-217	PDIA3	0.512775	4.54317e-07	HNRNPF	1.22037	3.3051e-35	VPS4A	1.73533	1
ADPRM	0.887589	1.84829e-06	ITGB7	1.12024	6.464e-57	ZNF880	0.293961	1	TIMP1	1.01382	8.55472e-107	SERTAD1	1.22863	1.18911e-24	NDUFS5	0.334155	4.80835e-29	EVI2A	1.53356	1.10571e-91	CENPM	4.2873	2.17079e-217	C9orf142	0.83814	4.80617e-07	USMG5	1.2936	3.35969e-35	CCSER2	0.809031	1
APBA2	0.920652	1.92827e-06	GNPTAB	1.76659	8.70917e-57	FCGRT	0.250705	1	PCBP2	0.547498	9.62643e-107	SH2D2A	1.02636	1.50636e-24	SMAP2	0.67987	5.12365e-29	PRDX2	0.849883	1.27004e-91	NDUFB9	1.83484	6.65404e-217	PTS	2.26824	5.11536e-07	SNRPG	1.40031	4.04133e-35	C1GALT1	1.3805	1
SON	0.0965241	1.97937e-06	CAPN2	0.81637	5.06174e-56	GTSCR1	0.557504	1	INPP4B	1.36728	1.03271e-106	CXCR3	1.36762	1.65956e-24	RPL41	0.324238	1.39867e-28	RBPJ	1.50379	3.38597e-91	NDUFB3	2.44345	1.41932e-216	MAF	1.7631	5.11536e-07	NDUFA13	1.29191	4.40647e-35	COX14	0.833393	1
TCEA3	1.18503	2.44525e-06	MYBL1	2.16191	7.19719e-56	AC002117.1	0.331438	1	SERP1	0.561811	1.14948e-106	HSPA6	1.95934	2.37987e-24	SYAP1	0.711448	2.32283e-28	CXCR4	0.629404	3.74385e-91	HNRNPR	1.97178	5.68731e-216	TOMM5	1.31179	5.41746e-07	PDCD4	1.4024	7.42071e-35	KPNB1	1.39583	1
LBH	0.209449	2.97414e-06	GLIPR2	1.11684	2.84396e-55	HAR1B	0.493453	1	NCL	0.551926	5.95381e-106	C20orf24	0.625095	3.17206e-24	ARL4A	0.945207	3.61764e-28	PSMD8	1.10749	6.27064e-91	IFI16	2.13833	1.2776e-215	TPT1	0.310578	5.48409e-07	YPEL5	1.25873	7.71521e-35	SAMHD1	0.741306	1
CYLD	0.239669	3.10448e-06	IL10RA	0.735833	1.04125e-54	SLC40A1	0.263069	1	ATP5O	0.553281	2.49319e-105	PSMA7	0.317822	3.75808e-24	TUBA4A	0.623182	3.75192e-28	PLIN2	1.3981	1.32278e-90	COX7B	1.98213	5.93102e-215	REL	1.00548	7.7802e-07	SNRPF	1.34585	1.30698e-34	DYNLT1	0.811152	1
BCL2	0.506039	3.31669e-06	LRRFIP1	0.556506	1.17969e-54	CDK5R1	0.495002	1	GCC2	0.577003	1.43595e-104	STOM	1.14176	3.77266e-24	PRDX1	0.605707	5.38358e-28	PAIP2	0.740207	2.04994e-89	SIVA1	2.10428	2.27491e-214	H2AFZ	0.490563	8.33778e-07	LAMTOR5	1.38109	1.98542e-34	UBB	0.43337	1
SEC62	0.152085	3.58805e-06	FGR	3.91173	2.8069e-54	TMEM30B	0.496242	1	SH3YL1	1.18806	6.1219e-103	MALAT1	0.0384501	5.86912e-24	RPS16	0.174677	6.15209e-28	SLC25A3	0.855138	2.59189e-89	PGK1	1.86194	2.72545e-214	COG3	2.1895	8.79437e-07	RAC1	1.33049	2.02837e-34	PYHIN1	1.18934	1
SERINC5	0.717846	5.81234e-06	PTPRA	0.854049	3.00582e-54	PRRT1	0.696147	1	NDFIP1	0.626813	5.03982e-102	SYAP1	0.734405	6.22563e-24	ARHGDIB	0.239154	6.4779e-28	NFE2L2	1.51973	3.3413e-89	NDUFA12	1.97553	2.92477e-213	FAM46C	1.42062	9.02014e-07	EML4	1.28448	2.22348e-34	JUNB	0.409219	1
PDK1	1.03285	7.40286e-06	ITGAL	1.75258	1.81241e-53	SLC8B1	0.30841	1	SSR2	0.536652	2.05426e-101	POLR2L	0.367119	6.37619e-24	NBEAL1	0.48788	9.77519e-28	NOP58	1.0583	6.60799e-89	SUMO1	1.82446	4.44676e-213	ADRB2	2.28591	1.03766e-06	SEC11C	1.49728	2.83233e-34	ARID5B	0.828438	1
ATP5L	0.0464902	1.1433e-05	DDX5	0.129368	1.97771e-53	LMO7	0.3427	1	GTF3A	0.533771	2.41571e-101	PLA2G16	1.1656	9.63824e-24	EVI2B	0.433599	2.18841e-27	BRK1	0.854659	1.89479e-88	ANP32E	2.49638	1.01246e-211	RSL24D1	0.470019	1.04606e-06	IDS	1.30168	3.3423e-34	NFE2L2	1.07422	1
PASK	0.561439	1.7252e-05	LCK	0.364174	1.50169e-52	FAM218A	1.1038	1	EIF3G	0.566397	2.29918e-100	BTG2	0.522799	1.08207e-23	S100A4	0.280035	3.87692e-27	HLA-DQA1	2.37671	2.63382e-88	ATPIF1	1.7793	1.1383e-211	SCAND1	0.653741	1.06133e-06	REEP5	1.58831	4.32354e-34	GMFG	0.377136	1
TRA2B	0.181436	1.80571e-05	TRAPPC1	0.52388	1.81506e-52	C11orf74	0.816449	1	EIF3K	0.536033	9.50761e-100	CHST12	0.91567	1.21608e-23	REL	0.703428	4.14609e-27	NAMPT	2.09707	6.23091e-88	ZWINT	6.56123	5.27995e-211	MATK	1.57369	1.10687e-06	RAP1B	1.13025	4.71295e-34	JUN	0.448174	1
AES	0.10821	1.82196e-05	IDH2	0.862043	3.1821e-52	SPIN3	0.761988	1	PRRC2C	0.595274	1.26808e-99	IDI1	0.656488	1.48185e-23	NPM1	0.268103	4.38354e-27	VAMP8	0.866102	3.62083e-87	PPIB	1.81334	6.71229e-211	SYAP1	0.994301	1.32193e-06	AIM1	2.27759	5.63293e-34	NEAT1	0.54656	1
C1orf228	0.892791	2.26998e-05	BSG	0.763425	6.51624e-52	NUDCD3	0.264102	1	FOXP1	0.867769	1.83695e-99	BUB3	0.44089	2.97052e-23	CD40LG	1.61097	5.98263e-27	RAP1A	0.939685	7.34423e-87	SNRPD3	2.4123	8.81471e-211	CYCS	0.566285	1.45943e-06	PSMA1	1.33413	6.07745e-34	NAA50	1.28453	1
FLT3LG	0.470083	2.33468e-05	TBCB	0.725158	6.20715e-51	ZNF667-AS1	0.72599	1	ATP5H	0.631888	2.99812e-97	CD44	0.356371	4.42479e-23	FKBP11	0.553171	8.44404e-27	PSMB9	0.759726	7.95125e-87	COX6C	1.69363	1.61568e-208	SLC7A5	2.11096	2.13798e-06	GTF3C6	1.51414	8.75047e-34	KANSL2	1.49933	1
RPL41	0.0951219	2.38951e-05	TMED9	0.678549	7.04216e-51	TEPP	0.506435	1	TSTD1	0.588054	1.81988e-94	TSPYL2	0.698509	7.1291e-23	CHCHD2	0.272747	9.14652e-27	PSMB8	0.807472	7.95125e-87	GNG5	2.16498	2.20642e-208	LTB	0.480816	2.69516e-06	PAK2	1.5708	8.97794e-34	MIIP	2.07166	1
SF1	0.182262	3.16014e-05	TMEM59	0.374492	1.65845e-50	CPA5	0.526198	1	DDX17	0.6747	3.10312e-94	FAM46C	1.02634	9.68164e-23	PPP1CB	0.950911	9.16454e-27	RP11-347P5.1	1.3932	1.48949e-86	ALDOA	1.72417	4.40807e-208	B3GNT2	1.53386	3.6519e-06	NDUFC2	1.22282	9.84729e-34	ARL6IP1	0.701214	1
PDE3B	0.394989	3.74117e-05	NDUFB10	0.608295	1.45175e-49	ZNF737	0.412372	1	TMSB10	0.311917	7.46398e-94	GADD45B	0.520702	1.08921e-22	SNX9	1.10949	1.3757e-26	LAPTM4A	1.01716	2.1082e-86	USP1	2.84297	9.28355e-208	HSPA9	0.894995	4.13723e-06	NHP2L1	1.22735	9.84729e-34	GIMAP7	0.50973	1
EPHX2	0.913047	4.56667e-05	RHOC	1.35242	3.41254e-49	SAMD12	0.41815	1	BIN1	0.637679	8.52531e-94	PYHIN1	0.848588	1.47262e-22	PDE4D	1.159	1.57031e-26	CCR6	2.85389	1.47893e-85	VDAC1	2.38763	1.95446e-207	S1PR5	1.85753	4.30379e-06	CALR	1.47325	1.08369e-33	LGALS9	2.90568	1
LIMD2	0.10527	5.87325e-05	CCDC12	0.66666	5.393e-49	RIMKLB	0.362171	1	TTC39C	0.934783	3.79809e-93	ARAP2	0.75149	1.48175e-22	RILPL2	1.02023	4.08731e-26	MAP1LC3B	0.974293	2.07227e-85	TCEB2	1.71114	6.80011e-207	ALDOA	0.432783	4.58698e-06	MINOS1	1.34585	1.11786e-33	IFRD1	1.38715	1
ATF7IP2	0.385731	6.61689e-05	ADRB2	2.58494	2.22699e-48	EDAR	1.00192	1	CUTA	0.521896	4.9549e-92	ITM2A	0.363192	2.1504e-22	GATA3	0.804213	8.49509e-26	ANXA2	1.02771	2.44079e-84	UCP2	1.89711	8.99574e-207	JUND	0.818761	5.11376e-06	ANKRD12	1.26129	1.23523e-33	SKAP1	0.796343	1
ITGA6	0.777625	6.82954e-05	HNRNPA2B1	0.259518	2.00334e-47	KCNQ1	0.489186	1	CYTH1	0.627996	8.42478e-92	CTSC	0.57562	2.3124e-22	TMEM173	0.866097	5.73131e-25	PSMB1	0.761757	7.6405e-84	C14orf166	1.89307	1.68692e-206	RP11-51J9.5	0.867544	5.33498e-06	RPL22L1	2.09566	1.313e-33	CD3D	0.263767	1
UBXN1	0.126885	6.86101e-05	SSBP4	1.13154	5.73712e-46	MEST	0.510259	1	COX4I1	0.554471	8.68367e-92	ZEB2	0.997523	2.73979e-22	ARHGAP15	0.506994	6.48037e-25	OCIAD2	0.83794	1.1044e-82	TXNDC17	2.94694	1.10529e-205	SLC38A2	1.19352	6.67952e-06	MTHFD2	2.34387	1.3936e-33	FBXL5	1.34246	1
HSBP1L1	0.931077	0.000125735	TSEN54	1.25558	3.02062e-45	OBSCN	0.727086	1	NECAP2	0.777693	1.64326e-91	IFI16	0.557623	3.96427e-22	PIM3	0.820909	6.60338e-25	KLF6	0.6729	3.76803e-82	HNRNPD	2.24119	3.5764e-205	C12orf79	2.09455	6.70638e-06	NDUFB2	1.22792	1.45185e-33	ARL6IP5	0.437356	1
TESPA1	0.571348	0.000126761	SUN2	0.744216	6.83225e-45	MGAT4A	0.124323	1	PCNP	0.566866	1.78521e-91	CD53	0.358719	2.41452e-21	FAM46C	1.01619	1.64721e-24	FAM96B	1.07877	4.03995e-82	SRSF9	1.9967	5.13894e-205	LAG3	1.29085	6.7203e-06	ANP32B	1.23662	1.56668e-33	FAM107B	0.682444	1
SGTB	0.545903	0.000153553	VIMP	0.895842	7.0032e-45	SERPINF1	0.934863	1	COX6C	0.519625	1.46363e-90	PLEK	0.856357	2.50618e-21	AMD1	0.673402	2.16635e-24	SHFM1	1.02604	4.99426e-82	NDUFB8-1	1.7445	9.88451e-205	HMGB1	0.37944	7.02944e-06	GNB2L1	0.974303	1.93862e-33	FAM177A1	0.753327	1
VAMP2	0.0909928	0.000201371	PTP4A2	0.602894	1.89268e-44	CRIP2	0.290751	1	CD37	0.50755	2.17198e-90	CD97	0.790179	1.43587e-20	GSTK1	0.314365	5.11247e-24	TCEB2	0.656009	5.24971e-82	HMGA1	3.04065	1.07617e-204	MGAT4A	0.636001	9.78492e-06	ATP1B3	1.73885	2.13869e-33	TXNL1	1.06814	1
FAIM3	0.453128	0.000210909	CALR	0.796323	2.34436e-44	LIPT2	0.359316	1	ATP5A1	0.517604	1.61903e-89	IRF1	0.408085	1.44437e-20	CKS2	1.28734	8.7089e-24	COX7C	0.577982	5.7329e-82	ACTR3	1.8701	1.60498e-204	RNPS1	0.652855	1.18515e-05	PABPC1	1.23823	2.20025e-33	FAM46C	1.28669	1
ALKBH7	0.34917	0.000235874	CISD3	1.42591	3.02311e-44	RP11-326C3.12	0.571734	1	SF1	0.546436	1.66148e-89	SLC7A5	1.67461	1.62041e-20	MYADM	1.45826	1.47461e-23	RGS2	1.23114	2.01643e-81	MDH2	1.94071	2.15108e-204	MVD	2.03619	1.40092e-05	BUD31	1.4057	2.31487e-33	RALGAPA1	1.77414	1
SLC40A1	0.839736	0.000305834	PSMA7	0.36459	5.26696e-44	AC026471.6	1.13188	1	LIMS1	1.08412	2.93798e-89	AKAP13	0.48902	2.46733e-20	ANKRD28	1.67798	1.73956e-23	DUSP10	2.36475	2.4409e-81	HLA-DMA	3.07113	5.40172e-204	ALKBH5	1.12902	1.77421e-05	RHOG	1.72868	2.9168e-33	STAT2	2.57283	1
2021-09-06	0.207193	0.000324502	TCF25	0.611542	5.81454e-44	LINC00957	1.06994	1	EIF3M	0.589598	3.11122e-89	CKS2	1.26184	3.06314e-20	IFI16	0.538541	1.76757e-23	ZFP36	0.768088	3.05948e-81	HDAC1	2.26492	4.10097e-203	TMED2	0.557184	2.00647e-05	DEK	1.40845	3.0405e-33	RAB18	1.02311	1
CRLF3	0.458795	0.000359042	HLA-F	0.52289	1.24922e-43	DSC1	0.641601	1	HADHA	0.736299	3.73272e-89	RBM39	0.232449	3.24622e-20	SERP1	0.334204	1.88834e-23	GBP5	1.62207	3.14693e-81	CCT8	2.06651	1.42452e-202	RPS4X	0.230847	2.03253e-05	STAT3	1.22765	3.10932e-33	COX6A1P2	1.40321	1
EEF1G	0.562056	0.000379497	CD2	0.301848	1.74985e-43	TCP11L2	0.25695	1	SLFN5	0.738081	8.36597e-89	GPR171	0.849179	4.12997e-20	NEAT1	0.326362	3.64e-23	COX6A1	0.695501	3.35336e-81	PARP1	2.31799	3.57517e-202	PAPOLA	0.514251	2.17564e-05	ARPC3	1.37795	3.50106e-33	ACP5	2.04596	1
PPA1	0.19563	0.000478073	PTPN4	1.08151	1.75569e-43	RCN3	0.773033	1	PRDX2	0.537846	1.30129e-88	JUND	0.543691	4.62382e-20	TXN	0.408215	1.07928e-22	HLA-DMA	2.00462	8.04844e-81	C20orf24	2.08943	5.33037e-202	IRF1	0.616574	2.1898e-05	UBL5	1.29231	3.56094e-33	TMX1	1.32026	1
PCNP	0.171397	0.000492297	PTGDR	2.91002	1.97237e-43	RHPN1	0.434923	1	GIMAP4	0.613047	4.3877e-88	AKNA	0.871917	5.13595e-20	CD53	0.36098	1.0941e-22	SEC11C	1.20376	3.75871e-80	PSMA3	2.33598	1.14697e-201	YWHAH	1.10408	2.40599e-05	UFC1	1.24432	3.69864e-33	ELF1	0.579199	1
STMN3	0.410146	0.00052291	PTGER2	0.975194	4.6446e-43	PFN2	0.379164	1	BCLAF1	0.563862	9.11141e-88	SLBP	0.718326	1.41017e-19	CTSH	2.06526	2.08563e-22	PSMB6	0.94622	7.61348e-80	ILF2	2.11013	2.08912e-201	CCDC12	0.709622	2.54965e-05	EIF5	1.22307	3.72536e-33	GBP5	1.21057	1
CLN5	0.743759	0.000532193	CX3CR1	4.82734	6.18135e-43	FBP1	0.505855	1	PIM1	0.823382	4.43417e-87	TGIF1	0.927884	4.2395e-19	HN1	0.627228	2.14508e-22	BUB3	0.878778	2.50906e-79	CENPU	6.08269	5.01079e-199	SFPQ	0.685463	2.60861e-05	TRAT1	1.24657	4.07305e-33	ATP5G3	0.594718	1
SOCS3	0.242733	0.000766115	VAMP8	0.485946	8.39595e-43	KRTCAP3	0.558443	1	IKZF1	0.601182	1.31443e-86	OST4	0.158036	4.26087e-19	BAZ1A	0.507601	2.66984e-22	MCL1	0.901664	3.32167e-79	S100A4	1.58981	1.8803e-196	PPIB	0.504534	2.84708e-05	MYEOV2	1.19773	4.44738e-33	N4BP2L1	1.072	1
KIAA0922	0.538654	0.000971315	CD300A	2.53315	9.05753e-43	RP11-285F7.2	0.434037	1	KLF6	0.469459	1.69491e-86	IFRD1	0.964234	4.52583e-19	TPM4	0.710886	2.79568e-22	SH2D1A	1.20127	7.47095e-79	ENSA	1.80144	1.29954e-195	IFRD1	1.29625	2.9478e-05	PSMB6	1.26642	4.81326e-33	USP15	0.767182	1
RP11-220I1.1	0.361619	0.00119019	CCND3	0.574575	1.64818e-42	ZNF582-AS1	0.614984	1	PKM	0.544497	1.80184e-86	CBLB	1.29207	5.37159e-19	PMAIP1	0.494661	2.83674e-22	CTSA	1.8801	1.37907e-78	HSD17B10	2.3269	1.38152e-194	ZC3H12A	1.79669	3.01188e-05	CD6	1.28802	4.90718e-33	NEDD8	0.498162	1
CHD2	0.12946	0.00121652	NEDD8	0.400231	3.05813e-42	SMARCA1	1.27106	1	PRKCQ-AS1	0.929924	1.18284e-85	PGK1	0.354042	6.58601e-19	ANKRD12	0.314326	3.39485e-22	CHCHD2	0.583663	1.63391e-78	CCT5	2.62645	3.07179e-194	NCBP2-AS2	0.814907	3.07695e-05	RAC2	1.32064	4.9129e-33	ATP6V1F	0.702674	1
DGKA	0.508105	0.00127064	DNAJC1	1.0952	1.11384e-41	PLAG1	0.408338	1	DDX18	0.575528	1.54305e-85	FKBP11	0.50758	7.42507e-19	PRNP	0.96879	4.11273e-22	ARPP19	1.31772	3.56377e-78	UQCR10	1.70351	4.37031e-194	RNF166	1.05242	3.3655e-05	MYL6	1.33891	4.95021e-33	TMEM140	2.57325	1
FAM60A	0.415999	0.00179508	S100A11	0.483576	2.28383e-41	KRT72	0.724875	1	NFKBIA	0.475722	3.18591e-85	HLA-F	0.386433	7.93015e-19	RPL28	0.120788	4.7428e-22	CD59	1.97811	2.05517e-77	CCL5	2.13822	5.58901e-194	ZFAND5	1.06147	3.5109e-05	SEC11A	1.43191	4.96968e-33	GPRIN3	1.44662	1
C14orf64	0.650496	0.00192852	SRGN	0.248851	2.35735e-41	MS4A6A	0.478457	1	ATP6V1G1	0.519943	6.41603e-85	RP11-347P5.1	0.636137	8.82951e-19	SELT	0.368231	4.75777e-22	JUNB	0.531607	2.19951e-77	SERF2	1.19745	1.56558e-193	PDE4B	1.25911	3.86143e-05	COX14	1.35926	5.59622e-33	CORO1B	0.77303	1
ANP32B	0.152142	0.00205178	HSPA5	0.346986	3.04535e-41	CBWD3	0.600681	1	SRRM2	0.554811	7.42609e-85	PPP1R15A	0.401432	1.57672e-18	ANXA2	0.465137	1.00048e-21	ALDOA	0.643611	2.29475e-77	PIN1	1.92879	1.60866e-193	CDKN2D	0.914802	4.86396e-05	FNBP1	1.19934	5.84142e-33	EZR	0.587293	1
LSM5	0.29952	0.00228483	RAC2	0.406187	3.08365e-41	IFNG-AS1	0.5114	1	PCBP1	0.557172	1.22542e-84	CEBPB	0.564011	3.1413e-18	TNFRSF4	0.878394	1.22254e-21	FAS	2.09134	1.35268e-76	TAP1	2.23907	6.88098e-193	PLIN2	0.843282	5.1934e-05	PSMB2	1.63805	6.45229e-33	RARRES3	0.454507	1
ANAPC16	0.101925	0.00241617	SPN	1.37866	8.31094e-41	ZNF606	0.411721	1	EIF2A	0.77429	1.66326e-84	IFITM2	0.233215	6.19584e-18	SLBP	0.6827	1.24773e-21	SDCBP	0.893971	2.59429e-76	SMC2	4.27531	8.04023e-192	LAPTM4A	0.654551	5.35928e-05	IFI16	1.38435	6.51048e-33	VPS28	0.700488	1
ADD3	0.201013	0.00241848	KLF3	0.614964	1.00841e-40	AC097500.2	0.353861	1	SNHG8	0.573979	3.02656e-84	MAP1LC3B	0.437968	7.40589e-18	CD6	0.497294	1.69829e-21	TMEM258	0.756443	4.90134e-76	ARHGDIA	1.90513	1.31175e-191	IL7R	0.452547	5.5963e-05	ENSA	1.13095	6.51696e-33	SPATS2L	2.5766	1
CLEC11A	1.4183	0.00351221	SELT	0.458149	1.36003e-39	SNTG2	1.62993	1	ATP5D	0.49915	3.35066e-84	CACYBP	0.463737	8.76024e-18	PTP4A1	0.826771	1.75823e-21	CSTB	0.937676	4.08844e-75	PSMB10	2.29059	1.66459e-191	MED10	0.578816	5.68368e-05	ATP5D	1.20953	7.77076e-33	COX7B	0.661717	1
SELM	0.23892	0.00359434	COPE	0.429868	1.45138e-39	RP11-326C3.2	0.449512	1	NDUFB9	0.51179	3.53519e-84	PTPN7	0.679807	1.16571e-17	RPL9	0.199515	1.92034e-21	HLA-C	0.336512	1.07165e-74	NDUFB2	1.70348	2.85463e-191	DDX24	0.467571	6.24641e-05	NDUFB11	1.21577	9.07367e-33	PELI1	1.35744	1
RP11-664D1.1	1.04216	0.00382222	PPP4C	0.624075	8.01502e-39	LRP1	0.853286	1	TPR	0.594188	4.14499e-84	TMEM2	0.97482	1.64292e-17	SIAH2	0.892064	2.00445e-21	TAGLN2	0.825678	3.82296e-74	YWHAE	2.32778	7.58134e-191	SELT	0.533163	7.42662e-05	GBP2	1.52366	9.11315e-33	SUPT3H	1.66975	1
APEX1	0.312937	0.0044776	UTRN	0.845547	1.12267e-38	PTK2	0.611563	1	SMCHD1	0.510825	1.24913e-83	PDE4B	0.931766	2.03031e-17	TMBIM6	0.285904	2.19334e-21	RORA	0.895978	4.7077e-74	RBBP7	2.20381	3.44963e-190	DDX5	0.294302	8.82934e-05	PRELID1	1.2248	9.23409e-33	NPDC1	1.78953	1
CTD-3184A7.4	0.465188	0.00490772	YWHAZ	0.43027	1.47222e-38	RP11-161M6.2	0.475459	1	EIF3A	0.666072	1.77813e-83	ARPC5L	0.514153	2.95697e-17	SRSF7	0.254713	2.31792e-21	DYNLRB1	1.13614	1.70945e-72	HNRNPC	1.66922	9.50866e-190	AMD1	0.880051	9.25291e-05	FAM107B	1.49024	9.66976e-33	GIMAP4	0.609756	1
PIM1	0.252157	0.00496963	SRSF9	0.621258	3.85379e-38	GPC2	1.01906	1	CCNG1	0.702759	4.93787e-83	SLA2	1.51417	3.08863e-17	MT2A	0.380063	5.16205e-21	STAM	3.02022	2.00906e-72	PPP1R18	2.1497	2.85024e-189	DDX21	0.74161	9.31928e-05	SNHG8	1.22298	1.1298e-32	ATP2B1	0.929036	1
FCGRT	0.580392	0.00500676	COX8A	0.415716	6.10283e-38	RP11-348F1.2	0.640922	1	TPM3	0.488352	7.26971e-83	DDX5	0.0914799	3.34102e-17	PLK3	1.24248	6.02889e-21	MTHFD2	1.83103	4.78258e-72	PSMD4	1.97849	7.51494e-189	AC006129.2	1.2712	9.52405e-05	SETD5-AS1	1.75898	1.14193e-32	C19orf43	0.463991	1
LINC00402	0.941654	0.00529718	HLA-DRB5	1.12747	7.65976e-38	NRTN	0.65471	1	HNRNPM	0.480504	3.35724e-81	XCL1	2.57113	3.64147e-17	LIMS1	0.710949	1.2949e-20	UQCRB	0.525976	7.33751e-72	RAD21	2.08252	2.44753e-188	ISCA1	0.977055	0.000117863	PSMB7	1.33753	1.38558e-32	MOB1A	0.750133	1
TOMM20	0.202054	0.00686881	NDUFC2	0.526612	1.99436e-37	RP11-11N9.4	0.453548	1	SON	0.494999	8.53879e-81	HSPA8	0.228834	6.34439e-17	SNHG15	0.781205	1.73476e-20	SYNGR2	2.16482	1.2357e-71	GHITM	1.714	3.21309e-188	SS18L2	0.808501	0.000120572	U2AF1	1.14734	1.6407e-32	ACADVL	0.988219	1
RIC3	0.534368	0.00712326	ARAP2	0.886894	3.12799e-37	NRCAM	0.943416	1	SRP9	0.523885	7.14406e-80	DOK2	0.447968	7.29847e-17	ZFAND5	0.738124	2.56745e-20	CAPZB	0.668072	3.46342e-71	SERBP1	1.7503	1.3801e-187	HNRNPM	0.429442	0.000125482	SOCS1	1.81391	1.73534e-32	RNF19A	0.867611	1
PREPL	0.425798	0.0071611	F2R	1.9482	5.15236e-37	ALS2CL	0.717069	1	KIAA1551	0.54693	1.06765e-79	H2AFZ	0.261012	7.65174e-17	ARF1	0.312243	2.60523e-20	DOK2	0.93703	7.53887e-71	HIST1H1E	1.96251	3.76314e-187	HSP90AA1	0.335156	0.00012777	PDCL3	1.73467	2.01607e-32	CCNL2	1.28263	1
COX7C	0.0383752	0.0079784	POLR2L	0.396527	1.80988e-36	WWC2	0.572126	1	MGAT4A	0.560184	1.21687e-79	FTH1	0.117322	8.22675e-17	DDX3X	0.486516	3.2304e-20	SEC61B	0.744302	1.30568e-70	ACP1	1.88551	5.00815e-187	GADD45A	1.3351	0.000141102	RNF145	1.42695	2.29001e-32	SNRPD1	0.707654	1
SPG20	0.654137	0.00810508	TMED2	0.442139	1.83699e-36	CELA1	0.419502	1	ANKRD12	0.471511	1.69713e-79	SKIL	1.36123	8.95367e-17	TNFRSF18	1.00073	3.52972e-20	NDUFC2	0.870145	1.39695e-70	UBB	1.44784	7.37609e-187	OSER1	0.92508	0.000147778	S100A11	1.34378	2.34566e-32	POLR1D	0.832884	1
SSBP2	0.689741	0.00839532	ARHGAP30	0.731005	3.55473e-36	NBEA	1.0091	1	C19orf53	0.492657	3.13991e-79	GABARAPL2	0.437305	1.21786e-16	KMT2E	0.308574	5.22773e-20	TMEM173	1.4607	2.82918e-70	XRCC5	1.80917	1.12368e-186	SAR1A	1.23879	0.000160666	BSG	1.3111	2.36969e-32	NUDCD1	2.99406	1
ZNF766	0.449979	0.00868387	PSMB3	0.458801	4.82781e-36	RP11-277L2.4	0.610855	1	NKTR	0.527442	3.95428e-79	TMA7	0.11423	1.72009e-16	ACTG1	0.233877	6.47025e-20	NDUFA4	0.566136	3.95455e-70	CALM2	1.58248	2.2208e-186	SLC3A2	0.684474	0.00016072	TERF2IP	1.15802	2.36969e-32	CKS2	1.48566	1
TGFBR2	0.449195	0.00994465	FKBP11	0.638744	1.09225e-35	EPS8	0.703195	1	CCT8	0.682072	4.78665e-79	ARL6IP1	0.408935	1.82025e-16	G3BP2	0.419405	1.52916e-19	WDR83OS	0.910759	6.06697e-70	TAGLN2	1.74558	4.17588e-186	FOS	0.439292	0.000169388	H2AFZ	1.27305	2.40896e-32	RAC1	0.73744	1
PSIP1	0.180697	0.0112373	PDIA6	0.572292	1.84345e-35	BEND5	0.513671	1	2021-09-06	0.586167	5.35159e-79	F2R	1.44418	2.15388e-16	PPP2CA	0.556767	1.87172e-19	SIRPG	1.79187	6.42928e-70	SRSF2	1.7861	1.19997e-184	PRNP	1.21985	0.000170684	PRDX5	1.23142	4.05046e-32	CCDC174	1.24079	1
RP11-169K16.9	0.613526	0.0128248	RHOA	0.458181	2.02739e-35	RPS6KL1	0.506391	1	RGS10	0.546339	1.16575e-78	EMB	0.355541	4.63766e-16	RPL12	0.135623	2.18868e-19	PGK1	0.747135	7.82265e-70	EIF2S2	1.86167	1.42066e-184	IDS	0.66267	0.000173714	DDX3X	1.31778	4.53231e-32	DECR1	0.983708	1
LYRM4	0.419421	0.0131567	SUB1	0.260094	3.67722e-35	ZNF300	0.74822	1	C9orf78	0.473119	1.09211e-77	TRAT1	0.418366	6.47717e-16	RSRC2	0.396262	2.30431e-19	ARL6IP1	0.86809	1.51624e-69	SF3B14	1.76358	3.33844e-184	JMJD6	1.31717	0.000189647	UQCRFS1	1.07454	4.71958e-32	FTH1	0.279205	1
PABPC4	0.342921	0.0135187	ARL4C	0.589088	3.77402e-35	RP11-60I3.5	0.703644	1	SVIP	0.613067	1.23163e-77	IL2RG	0.203332	6.50482e-16	MAPK1IP1L	0.618917	2.44313e-19	EIF4A3	1.33793	2.14629e-69	MSN	1.89061	4.48617e-184	HPGD	1.85846	0.000196488	RHBDD2	1.67624	4.807e-32	FYB	0.532649	1
CHD3	0.267052	0.0160593	CD53	0.401323	6.60596e-35	RP11-434H6.7	1.21076	1	HIGD2A	0.473779	2.97009e-77	MATK	0.961949	1.20623e-15	ODF2L	0.585311	3.1478e-19	MT2A	0.748656	2.56811e-69	PPA1	1.82407	5.2777e-184	DBF4	1.09145	0.000210011	TYMP	2.42944	4.91942e-32	PIN1	0.699654	1
SNN	1.04652	0.016099	NDUFA1	0.325298	9.61104e-35	KIAA1683	0.694299	1	2021-03-07	0.725687	1.09786e-76	CRIP1	0.414551	2.02985e-15	LAPTM4A	0.433244	3.49381e-19	PSMB2	1.18244	2.92414e-69	UBL5	1.63372	1.34887e-183	SERBP1	0.480695	0.000224517	TRMT112	1.27648	5.05145e-32	HAPLN3	1.86629	1
ID3	0.337407	0.0167975	MT-CYB	0.0648793	1.02558e-34	RP11-169K16.9	0.264264	1	RBM3	0.465594	1.14008e-76	GYG1	1.00961	2.04207e-15	ATP1B3	0.649778	3.60431e-19	LCK	0.630457	1.27654e-68	AURKAIP1	1.90711	2.86302e-183	PIK3R1	0.484952	0.000226248	LRRFIP1	1.22254	5.30692e-32	MCM3AP	2.72423	1
ARRDC3	0.307375	0.0180027	MACF1	0.893719	2.73037e-34	RP4-594I10.3	0.424144	1	USP10	1.27181	1.1983e-76	ZBTB1	0.626877	2.05247e-15	PNRC1	0.241358	9.06969e-19	NDUFA1	0.661169	2.98345e-68	NDUFAB1	2.12531	5.22464e-183	FOSL2	1.92205	0.000247931	CORO1B	1.32076	5.3925e-32	ICAM3	0.455973	1
MBNL1	0.143053	0.0191532	AKNA	1.02451	8.25063e-34	RP11-344P13.6	0.378292	1	SLC38A1	0.577327	6.7744e-76	HSPD1	0.471548	2.89629e-15	FYN	0.442505	1.19706e-18	SLC3A2	0.980068	7.03077e-68	LSMD1	2.18947	9.96842e-183	RPL5	0.312485	0.000317136	ARID5A	1.54924	7.12806e-32	AKIRIN1	0.825091	1
SNORA76	0.416268	0.0205405	P4HB	0.633038	2.24166e-33	SPI1	1.03837	1	HNRNPA1	0.530638	3.9273e-75	OASL	1.26257	3.59955e-15	GADD45A	0.978917	1.82838e-18	EID1	0.692839	8.03319e-68	NUDT21	2.59384	1.06562e-182	LCP1	0.419224	0.000331022	ZNF331	1.46214	9.53736e-32	ZCCHC6	1.38802	1
GIMAP5	0.243195	0.0227755	TGFB1	0.919729	3.79744e-33	VSIG1	0.308664	1	VAMP2	0.465967	1.16391e-74	DDX24	0.265554	6.73625e-15	SUB1	0.253596	2.09414e-18	PELI1	1.86967	9.70045e-68	MCM7	4.56534	2.22012e-182	SAT1	0.382787	0.000339553	ILF2	1.39671	9.56021e-32	CLDND1	0.77881	1
EPHB6	0.86768	0.0263819	TSPAN2	2.41159	4.6165e-33	LMOD3	0.381367	1	IK	0.526852	6.6634e-74	RP11-291B21.2	1.14291	6.91176e-15	JMJD1C	0.610254	3.76175e-18	EPSTI1	2.19874	1.77569e-67	SRI	1.76171	5.03802e-181	TIPARP	1.2164	0.000387134	ANXA5	1.52618	1.0355e-31	EMC10	1.01433	1
SLC8B1	0.769393	0.0267109	GTF3C1	1.91777	6.5659e-32	ZNF516	0.749069	1	OSBPL8	0.623812	8.01565e-74	FOSB	0.550214	1.02976e-14	LDLRAD4	1.46273	3.7846e-18	TPM4	1.30462	2.14035e-67	ATP5E	1.40647	5.82539e-181	STARD7	1.40061	0.000413468	PRDX1	1.55325	1.10005e-31	NDUFA9	1.02816	1
FAM175A	0.587558	0.0284909	LINC00152	0.519241	1.32346e-31	PLLP	0.760008	1	WHAMM	0.730408	1.2159e-73	VPS37B	0.976284	1.41496e-14	SGK1	1.9677	5.80253e-18	CMTM6	1.11082	2.20242e-67	DRAP1	1.64618	1.78522e-180	RWDD1	0.535743	0.000429333	HNRNPUL1	1.55084	1.38702e-31	HERC6	2.59531	1
FYB	0.11128	0.0303354	TMEM9B	0.740928	1.44664e-31	AC023590.1	0.431248	1	ITGB1	0.652501	1.27731e-73	NDUFA3	0.398014	2.2165e-14	HNRNPA1	0.205718	9.57248e-18	SELL	0.752111	4.62128e-67	RAC1	1.86482	3.67884e-180	ZC3H15	0.594961	0.000473974	ELF1	1.16819	1.5033e-31	DAXX	1.60452	1
THEM4	0.394871	0.033498	CHCHD2	0.166526	1.56022e-31	GNAI1	0.977954	1	CNBP	0.481371	4.66739e-73	ARL4C	0.439189	2.25134e-14	CORO1B	0.420085	2.25576e-17	COX5B	0.640718	6.02126e-67	CALM1	1.30317	3.68659e-180	HIST1H1C	0.809925	0.000554918	FYB	1.13996	1.657e-31	SAMSN1	0.561612	1
BCL11B	0.254185	0.03358	SLAMF7	2.55722	1.68082e-31	TMEM25	0.338409	1	MPHOSPH8	0.560346	5.273e-73	SYNE1	0.666187	3.16095e-14	PER1	1.227	2.35043e-17	RAN	0.665173	1.72595e-66	HSPB11	2.62514	1.68735e-179	EFHD2	0.940179	0.000575384	ATP5H	1.14332	1.84767e-31	IDI1	0.849396	1
KCNA3	0.440361	0.0337985	MAP3K8	1.17584	5.51423e-31	PCSK1N	0.226429	1	C11orf31	0.555721	1.04364e-72	GLUL	0.953403	4.89138e-14	SAP18	0.248128	3.45593e-17	EIF3J	1.19508	3.42542e-66	SLBP	2.36624	4.63955e-179	RPS24	0.259051	0.00057727	BRK1	1.16049	2.09973e-31	TIMM8B	1.26222	1
SYPL1	0.333045	0.034726	BHLHE40	1.09901	7.09942e-31	KLF9	0.241867	1	LBH	0.496435	2.81884e-72	DBI	0.313625	5.11538e-14	BHLHE40	0.842405	3.66252e-17	TMEM50A	0.796147	5.58498e-66	DYNLL1	1.88001	4.86521e-179	RAB18	0.956325	0.000597182	RBMS1	1.80369	2.33464e-31	PSMB7	0.66811	1
CHMP7	0.546427	0.036252	CDK2AP2	1.1178	1.23809e-30	SLC5A2	0.960694	1	GDI2	0.637041	3.27296e-72	SRP14	0.111893	5.80764e-14	MIR24-2	2.06824	3.70819e-17	UQCR11-1	0.556016	5.61504e-66	UBE2L3	2.08384	1.30034e-178	IMP3	0.772993	0.000608341	TNFRSF25	2.16187	2.38313e-31	DMTF1	1.47867	1
BCAS4	0.565424	0.0369979	TFDP2	1.4834	1.77813e-30	CTC-297N7.5	1.52075	1	PPP1R15A	0.501214	1.48717e-71	EOMES	2.50772	7.74563e-14	RPL39	0.300331	3.97561e-17	UQCRQ	0.747371	5.04985e-65	PPM1G	2.42269	4.38438e-178	EIF1AX	0.887237	0.000758546	CDV3	1.53886	2.83764e-31	EVL	0.411767	1
FAM134B	0.65336	0.0370237	RNF166	0.859923	2.25944e-30	SLC7A8	0.852969	1	ARL6IP5	0.456574	2.88196e-71	ITGA4	0.374924	9.35961e-14	GNAS	0.40898	5.40948e-17	GALM	1.87781	6.53645e-65	RBM3	1.60657	5.00832e-178	COPS8	1.05306	0.000930141	CLTB	1.43061	2.85811e-31	IFT20	1.18095	1
MDS2	1.144	0.0374186	LPCAT1	2.37744	7.07719e-30	RP11-112J3.16	0.459656	1	LRRFIP1	0.492018	3.01974e-71	ATPIF1	0.28103	1.12161e-13	OSER1	0.608536	9.38409e-17	HLA-DQB1	1.75301	2.32391e-64	LSM7	1.6684	9.71614e-178	RAB8B	1.26212	0.000937297	ARID4B	1.1665	3.04498e-31	LAG3	1.18809	1
MAML2	0.713561	0.0454806	PTPRE	1.36721	1.33145e-29	GAL3ST4	0.757652	1	GPR183	0.487313	3.94709e-71	DNAJC1	0.73889	1.30252e-13	CCR7	0.512729	1.04709e-16	RSRC2	0.826948	3.77371e-64	RPS27L	1.77918	2.08447e-177	IRF2BP2	1.01741	0.000950769	SELK	1.2349	3.55356e-31	CNOT4	1.13606	1
DDX18	0.13941	0.0460998	ARL5A	0.671343	1.34103e-29	DNAH6	0.579529	1	EID1	0.455252	4.66527e-71	ATG2A	0.715114	1.66049e-13	NXT1	0.662436	1.23967e-16	LAMTOR5	0.91764	7.09337e-64	MYL12B	1.57746	1.12083e-176	YWHAQ	0.510985	0.0010143	EIF3G	1.10393	3.75387e-31	DBF4	1.13206	1
PLEKHB1	0.644926	0.0545153	OASL	1.67355	1.56294e-29	RP11-44F14.8	1.13275	1	HSPA8	0.4368	1.53568e-70	PTPN22	0.983331	2.40929e-13	SQSTM1	0.576093	1.48517e-16	ATOX1	1.86028	1.31461e-63	ATP1B3	2.20617	1.66028e-176	TC2N	0.700619	0.001025	IGBP1	1.43491	4.02721e-31	ZNF267	1.38938	1
APP	0.738734	0.0593173	PSMB10	0.786631	2.74431e-29	CAHM	0.522801	1	TNRC6B	0.742835	3.07783e-70	RPL17	0.135317	3.08927e-13	FOSB	0.6035	1.57271e-16	MDH1	0.973825	2.19835e-63	APOBEC3G	2.1042	1.91597e-176	RNF145	0.724637	0.00106721	VDAC2	1.20219	4.32305e-31	SPTY2D1	1.60099	1
ANXA2R	0.262588	0.0598322	MFSD10	1.03177	3.75316e-29	AXIN2	0.426781	1	UBE2D2	0.452088	3.10512e-70	CHORDC1	0.909095	3.32721e-13	NANS	1.03167	2.34473e-16	SCAND1	0.776835	2.50869e-63	XRCC6	1.75415	3.16305e-175	PARP8	0.815982	0.0010675	PIM2	1.76478	4.63287e-31	MED28	0.965404	1
KLF7	0.925392	0.064345	SYNGR1	3.43903	4.9672e-29	AP000769.7	1.51572	1	ANAPC16	0.449037	3.41284e-70	BHLHE40	0.791988	3.54152e-13	ZFP36L1	0.535584	4.17237e-16	NDUFA11	0.765962	6.86566e-63	PRDX3	3.02416	6.56946e-175	GAPDH	0.30859	0.0010675	CCR7	1.49275	6.61195e-31	PGK1	0.473045	1
SCML1	1.05255	0.0650867	CMC1	0.982031	5.34335e-29	ZNF667	1.05247	1	2021-09-09	0.576363	4.25439e-70	PTMS	1.37203	4.46827e-13	RNF139	0.631382	4.58795e-16	GCHFR	1.47996	1.93882e-62	SEC61B	1.60977	7.29772e-175	CEBPZ	0.817977	0.00107255	LGALS3	2.45439	7.97326e-31	EMC3	0.961918	1
ZNF274	0.495433	0.0654776	PRMT2	0.409545	2.34695e-28	RP5-894D12.3	1.50225	1	XRCC5	0.522385	2.75046e-69	CHCHD2	0.140569	5.11166e-13	RNF149	0.703357	5.84045e-16	ATPIF1	0.684808	4.45734e-62	GDI2	1.87695	8.20219e-175	CDC42SE2	0.45635	0.00119937	ATP5F1	1.12987	8.77707e-31	FAM60A	1.15818	1
ZNF880	0.546755	0.0693059	TSPAN32	1.4921	3.64795e-28	TNK1	0.45871	1	CHURC1	0.583457	1.69211e-68	SLC3A2	0.435272	5.11989e-13	NAMPT	0.937642	1.33572e-15	SFT2D1	1.52401	7.60166e-62	PSMC3	2.11832	1.37061e-174	RSRC2	0.54667	0.00125288	CALM3	1.18115	8.78467e-31	PRKX	1.23529	1
INPP4B	0.31301	0.0694091	NCR3	1.47099	3.64795e-28	LA16c-358B7.3	0.439583	1	CANX	0.706435	2.18559e-68	SOCS1	0.591387	5.44105e-13	ABRACL	0.413789	1.6515e-15	CD28	1.90438	1.43437e-61	CTSC	1.9064	3.68044e-174	HNRNPH3	0.653028	0.00128899	TMBIM6	1.29458	1.00069e-30	NR3C1	0.887947	1
GGNBP2	0.154896	0.0706828	KLRF1	3.14408	4.95383e-28	SBF2	0.375855	1	EIF4G2	0.438233	3.54585e-68	SSR4	0.212459	8.89787e-13	VDAC1	0.560751	2.67109e-15	ZFAND5	1.35147	1.75595e-61	SH2D1A	2.03801	7.458e-174	CCR6	1.70891	0.00135483	UBE2N	1.31811	1.198e-30	HTATIP2	1.05708	1
RAB3GAP1	0.48237	0.0771978	PYCARD	0.883093	5.32022e-28	MCF2L-AS1	0.482237	1	SF3B1	0.440519	4.21941e-68	ABI3	0.99139	9.21542e-13	BAG3	1.45188	4.68852e-15	ATP5G3	0.806899	2.05147e-61	CKS2	3.20807	8.84254e-174	PRF1	0.625582	0.0015108	ATP5B	1.20587	1.36742e-30	OCIAD2	0.476865	1
LMO7	0.951664	0.0775846	UBL5	0.300239	6.61243e-28	BAIAP2-AS1	1.14575	1	SET	0.550921	4.45896e-68	MYADM	1.18609	1.29971e-12	AKAP13	0.391631	5.92076e-15	NHP2L1	0.706498	2.14209e-61	NDUFA6	1.8174	2.53053e-173	MYLIP	0.990348	0.00153766	MRFAP1	1.59648	1.4456e-30	DBI	0.513633	1
TMEM106B	0.380801	0.078353	PRKCB	1.09435	7.14463e-28	ZNF677	0.329787	1	EMB	0.480298	7.80708e-68	ATF3	2.01542	1.49015e-12	AP3M2	0.885395	6.02894e-15	GABARAPL2	0.851303	2.97231e-61	ANXA6	1.86972	3.08561e-173	P4HB	0.638747	0.0017197	PRDX6	1.10392	1.67571e-30	RP11-347P5.1	1.01227	1
CMTM8	0.655249	0.0838091	CCL3	1.8076	1.01388e-27	ZBED3	0.878161	1	RPS24	0.44119	8.2504e-68	VCAM1	4.32943	5.17218e-12	DDIT3	0.920782	9.14071e-15	NDUFB1	0.986912	3.00466e-61	BAX	1.83421	5.83685e-173	DERL1	1.13686	0.00179435	LMAN2	1.22516	1.71265e-30	PEBP1	0.430787	1
ITPKB	0.510285	0.0848831	PTGDS	4.26796	1.72829e-27	RP11-554J4.1	0.293602	1	RPS4Y1	0.467258	4.2099e-67	VIMP	0.560178	5.17218e-12	RAP1A	0.346085	9.46526e-15	CD44	0.671548	3.64918e-61	GUK1	1.57808	6.03613e-173	MYBL1	1.62324	0.00198511	ARPC1B	1.39814	1.71782e-30	SMAP1	1.17959	1
PIM2	0.263636	0.087703	RNF167	0.809406	1.91983e-27	AC021860.1	0.570527	1	ATRX	0.497229	1.55954e-66	CCSER2	0.413852	7.93958e-12	P2RY10	0.725864	1.04249e-14	CHMP2A	1.05215	3.69654e-61	NKG7	1.95565	2.47516e-172	VDAC2	0.628731	0.00206785	CMTM6	1.42192	1.85504e-30	NUDC	0.68812	1
ATP6V0E2	0.305487	0.0885689	IFI27L2	0.72727	1.96647e-27	RNF157	0.349785	1	GIMAP5	0.783874	3.78099e-66	HN1	0.519043	9.49103e-12	HINT1	0.203815	1.2777e-14	PSME2	0.641034	3.70338e-61	U2AF1	1.65434	3.34371e-172	DOK2	0.567256	0.00207326	MAF	2.43754	2.16313e-30	C16orf87	1.29747	1
TCP11L2	0.461309	0.0894104	ATP5J2	0.398342	2.08284e-27	SNN	0.267691	1	ACTR3	0.474928	6.5683e-66	NFKBIA	0.165473	9.68583e-12	TNFAIP8	0.39645	1.31141e-14	POLR2L	0.685431	3.79684e-61	BUB3	1.70161	3.41904e-172	ZBTB1	0.817729	0.00219255	PRMT2	1.06329	2.36614e-30	MMADHC	0.985107	1
LRRN3	1.30497	0.0895562	ZBP1	1.44937	2.34847e-27	RP11-368I7.4	1.52258	1	SCAF11	0.455704	1.50659e-65	CIB1	0.255032	1.07549e-11	LRRFIP1	0.321613	1.42611e-14	SQSTM1	1.17572	3.97533e-61	LSM3	2.08642	4.03376e-171	UAP1	1.48464	0.00227403	TMEM243	1.39547	2.41608e-30	SQRDL	1.37873	1
COX7A2L	0.106341	0.0907009	PPIA	0.320694	3.68131e-27	NOXA1	0.616277	1	C11orf58	0.429904	3.71464e-65	CFLAR	0.380386	1.23138e-11	PNPLA8	0.748584	1.5079e-14	CMTM7	1.31015	2.08105e-60	AP2M1	1.71706	1.46605e-170	MCL1	0.475237	0.00230884	WIPF1	1.22186	3.29439e-30	ODF2L	0.828662	1
LETMD1	0.363124	0.0980542	SEC61B	0.358673	4.64552e-27	CTD-2227I18.1	0.957658	1	LAMTOR4	0.4567	6.13374e-65	CXCL13	1.28358	1.6557e-11	ETF1	0.798879	2.3538e-14	PIM3	1.36271	2.26416e-60	ARL6IP1	1.84484	1.87294e-170	BLOC1S4	0.787806	0.00233948	C19orf53	1.14711	3.57353e-30	PLK3	1.57356	1
SUCLG2	0.230426	0.0983489	VASP	0.83787	1.46923e-26	TNFRSF10D	0.34975	1	ARL6IP4	0.427969	1.73098e-64	ZFAND2A	0.8601	1.90075e-11	RBM39	0.224016	2.61766e-14	SNRPG	0.895952	6.53333e-60	UBE2N	1.86105	7.82155e-169	SH3BGRL3	0.307471	0.00239658	NOP10	1.24226	3.84431e-30	LSM2	0.984334	1
C12orf65	0.407183	0.0989965	MGST3	0.63633	2.28821e-26	ZBTB18	0.331334	1	TRA2B	0.444661	1.86559e-64	GPR65	0.728493	2.6399e-11	ZC3H12A	1.25154	2.81328e-14	SELT	0.705308	1.54613e-59	NDUFB4	1.69744	5.08267e-168	BRD2	0.979813	0.00241515	CIB1	1.16145	3.99658e-30	TMEM170A	1.26071	1
RP11-277L2.3	0.829844	0.0990947	RASAL3	0.758967	3.12083e-26	CXADR	0.800534	1	TOMM20	0.568798	2.96902e-64	IL10RA	0.404638	3.26527e-11	GNA15	2.13287	3.63991e-14	ATP6V1F	0.827768	3.13718e-59	GSTO1	2.2758	6.03842e-168	MAX	0.75226	0.00249465	POLR1D	1.3612	3.99658e-30	PSMB3	0.439708	1
COL18A1	1.14277	0.105979	C19orf43	0.306136	5.12764e-26	RP11-326K13.4	0.433906	1	PTGES3	0.456614	3.6558e-64	DNAJB9	0.505639	3.32356e-11	RPSAP58	0.385411	4.15438e-14	CYBA	0.498438	4.12725e-59	MIR4435-1HG	2.55379	7.6205e-168	TOMM22	0.675441	0.00295569	2021-09-01	1.07224	4.01358e-30	CMC2	1.17412	1
PITPNA-AS1	0.567576	0.107019	MYEOV2	0.426315	5.18948e-26	GLIS3	0.86919	1	PBXIP1	0.621393	4.97137e-64	MYO1F	0.502424	3.83239e-11	IER2	0.252057	5.09903e-14	ZNF706	0.938546	9.29277e-59	SSNA1	1.98797	8.41028e-168	SF3B14	0.530031	0.00299701	PPP1R2	1.08992	4.05571e-30	MBD1	2.07635	1
USP10	0.311947	0.107776	PDLIM2	0.810768	1.16906e-25	EIF2S3L	0.400826	1	CHD3	0.812951	1.13303e-63	SLAMF7	1.71048	4.21636e-11	NOP58	0.377196	7.98722e-14	LGALS1	0.779151	1.12154e-58	NOP10	1.7554	1.26951e-167	AKIRIN1	0.772461	0.00299776	AURKAIP1	1.20798	4.69267e-30	RBM17	0.728802	1
CCT8	0.181031	0.10953	PLEKHF1	1.83046	1.3212e-25	RP11-110I1.11	1.06757	1	PA2G4	0.5578	1.76627e-63	PET100	0.380022	4.82548e-11	MORF4L2	0.490385	8.28254e-14	COX7B	0.822828	1.81206e-58	UBE2C	8.98262	1.61025e-167	FBXO7	0.796535	0.00303852	YWHAQ	1.11539	5.18764e-30	ABCE1	1.14889	1
PAXIP1-AS1	0.442361	0.10953	TSC22D4	0.666696	1.33864e-25	MICU3	0.441437	1	PPP1CC	0.605728	1.87619e-63	ARPC3	0.164157	5.07935e-11	PELI1	0.917375	1.04588e-13	COX6B1	0.567464	2.77376e-58	ANP32A	2.12335	2.0009e-167	METRNL	2.69499	0.003471	ARPC4	1.79215	5.58191e-30	LINC00152	0.544704	1
RP5-1068E13.7	0.745975	0.113298	SYTL3	0.702194	2.09251e-25	ZNF671	0.37288	1	HSP90AB1	0.443673	2.07239e-63	MRPL10	0.808054	6.5348e-11	PDCD4	0.387416	1.34877e-13	PPP4C	0.891291	3.3288e-58	OSTF1	1.79112	2.16791e-167	H2AFJ	1.12308	0.00359036	HINT1	1.40297	6.50154e-30	IMP4	1.2716	1
IFNGR2	0.982272	0.114396	CAPZB	0.275131	2.45912e-25	AC093818.1	0.33205	1	HMGN1	0.42922	3.09684e-63	NDUFA1	0.218704	6.53982e-11	DYNLT1	0.393025	1.39135e-13	NDUFB8-1	0.624621	4.30517e-58	TUFM	1.86379	2.67495e-167	HLA-A	0.251737	0.00391382	ZC3H15	1.14788	7.06537e-30	GLRX	0.681767	1
CITED4	0.84063	0.114396	GNG5	0.625134	2.69721e-25	ZNF717	0.856867	1	HNRNPC	0.422489	3.38689e-63	RSRC2	0.331705	1.02811e-10	EIF4G2	0.244372	2.04961e-13	NDUFB4	0.803909	7.59728e-58	COX7A2	1.54217	5.40849e-167	STOM	1.09284	0.00401321	FBL	1.12047	7.5652e-30	VAMP8	0.430825	1
PRKCA	0.5512	0.117125	TMEM160	0.628084	3.30328e-25	MIR4519	0.283061	1	LAT	0.47251	7.68986e-63	TNIP3	2.32346	1.11948e-10	DCTN6	0.749679	2.42683e-13	CCDC167	1.3074	8.47539e-58	SEC11A	1.84141	3.57507e-166	SERTAD1	1.1302	0.00409591	EIF3D	0.999801	8.46595e-30	UQCRB	0.223416	1
BACH2	0.877023	0.120022	ACTR3	0.384518	4.31027e-25	FBLN2	1.35542	1	ATXN7L3B	0.911756	9.18883e-63	HAVCR2	1.7559	1.15013e-10	GADD45G	1.98681	2.82062e-13	PPP1CA	0.660127	1.03082e-57	SMS	2.54141	4.40544e-166	TERF2IP	0.436769	0.00416545	CD55	1.92044	9.84187e-30	MRPL54	0.76727	1
PCMTD2	0.39832	0.124927	UBE2F	1.23467	1.03068e-24	TPTEP1	0.860993	1	SNRPD2	0.459552	5.86608e-62	YWHAZ	0.267722	1.17207e-10	SKP1	0.20141	3.15261e-13	GEM	3.41958	1.5548e-57	TFDP1	3.31941	7.12018e-166	SEC61B	0.415905	0.00423848	ICOS	2.08655	1.22381e-29	H2AFZ	0.361294	1
PCSK1N	0.515756	0.128114	MIEN1	0.825242	1.20191e-24	GS1-124K5.3	0.355672	1	EIF5A	0.506699	7.33249e-62	NR4A1	1.6699	1.22397e-10	WTAP	0.433294	3.6415e-13	CD79B	2.48268	2.77099e-57	ADRM1	1.94579	1.24357e-165	FMNL1	0.991607	0.00433806	UBXN4	1.12093	1.30026e-29	SAFB	1.14611	1
APBB1	0.589595	0.129106	DIAPH1	0.94047	2.1183e-24	ASIC3	1.62713	1	SRRM1	0.419147	8.39304e-62	TIPARP	0.788672	1.3348e-10	LINC-PINT	0.50229	3.84217e-13	IL2RB	2.06337	6.30588e-57	CD47	1.66286	2.03116e-165	ATP5B	0.543883	0.00450174	MIR4435-1HG	2.00369	1.39606e-29	YTHDF2	0.858544	1
TTN	0.648091	0.1366	LMAN2	0.538953	2.9756e-24	ZMAT1	0.312489	1	AQP3	1.19907	4.48691e-61	CASP4	0.40532	1.33775e-10	TUBB2A	1.56208	5.02028e-13	PPP2CA	1.02957	6.54933e-57	CSNK2B	2.08955	2.03116e-165	BUD31	0.648567	0.00450174	H1FX	1.30808	1.48792e-29	KLRB1	0.692426	1
GIMAP1	0.29944	0.13722	SDF2L1	0.782146	3.17997e-24	FCGBP	0.493339	1	CNN2	0.685966	5.73956e-61	BZW1	0.410345	1.40159e-10	FUS	0.288777	5.0343e-13	ANXA7	0.912932	1.44991e-56	SNRPC	1.90694	2.18827e-165	UBE2G1	1.04945	0.00458206	FKBP8	1.021	1.49391e-29	URM1	1.26478	1
CENPV	0.632159	0.13796	RP11-81H14.2	3.71333	4.73374e-24	ACE	0.725534	1	MINOS1	0.518777	6.7349e-61	LSP1	0.224852	1.72299e-10	MPC2	0.494296	5.48672e-13	ATP5B	0.789476	2.56816e-56	SCP2	1.68075	2.41694e-165	H3F3A	1.14092	0.00563362	PSME2	1.23594	1.65862e-29	SLMO2	1.06876	1
ARHGAP5	0.285973	0.142499	CARD16	0.472996	5.47863e-24	KLHL32	0.637114	1	XRN2	0.593391	9.22083e-61	UQCR11-1	0.135722	1.80027e-10	EEF2	0.188208	7.75321e-13	C4orf48	1.2164	1.67078e-55	IFI27L2	2.09042	8.99778e-165	SQSTM1	0.733758	0.0059293	UQCRQ	1.14851	1.68895e-29	CRTC3	1.41555	1
LYRM9	0.584315	0.143184	RASSF1	1.00417	7.84699e-24	EPB41L5	0.40615	1	MTDH	0.487048	9.60699e-61	RPL36AL	0.0785622	1.84046e-10	MYLIP	0.702918	7.85753e-13	PSMA5	1.00731	2.56787e-55	ARF1	1.54225	1.07441e-164	TPM4	0.808309	0.00619297	IL2RA	3.03663	1.72963e-29	SH2D1A	0.719454	1
RBMX	0.102075	0.145435	CD97	0.79099	1.26226e-23	RP11-475O6.1	0.938345	1	ORMDL1	0.5088	1.1707e-60	LDLRAD4	1.26307	2.00254e-10	STRAP	0.393257	8.47689e-13	P2RY10	1.44916	3.39723e-55	CKLF	1.74373	1.14032e-164	S100B	2.1817	0.00623488	RHOH	1.10086	1.83367e-29	U2AF1	0.443438	1
MLLT3	0.400435	0.150445	SERPINB6	1.29145	1.54461e-23	CTD-2031P19.3	0.728388	1	HNRNPR	0.488078	1.39524e-60	CLIC3	0.947565	2.03568e-10	RALA	0.841627	1.19699e-12	SPCS1	0.641697	6.2849e-55	TMBIM6	1.54861	2.8234e-164	RORC	5.55492	0.00624543	CLNS1A	1.48585	2.05624e-29	VAMP5	0.710646	1
NPM3	0.435878	0.15316	SYTL2	1.57996	1.7923e-23	RP11-382J12.1	0.333339	1	ZCCHC11	0.642472	1.54896e-60	CASP3	1.20104	2.41701e-10	ELOVL5	0.75907	1.30376e-12	TMCO1	0.953887	1.02253e-54	VDAC3	2.12169	5.99304e-164	SNRPA1	0.746486	0.00654617	CHD1	1.24588	2.18689e-29	HN1	0.740708	1
EIF2A	0.192575	0.154232	C1orf63	0.306569	2.27141e-23	NUPR1L	0.787097	1	TRAPPC6A	0.619815	2.04658e-60	PPDPF	0.115515	2.68691e-10	ARF6	0.308059	1.33021e-12	NCF4	3.17839	3.62682e-54	UFD1L	2.06331	1.71223e-163	PDCD4	0.552011	0.00676259	SUMO1	0.97646	2.20775e-29	HSPH1	1.06785	1
CEP68	0.562276	0.155002	CCDC107	0.74466	2.3276e-23	GSTM2	0.372861	1	SBDS	0.425857	2.24099e-60	NDUFA13	0.215815	3.07568e-10	ANXA5	0.401604	1.68643e-12	FANK1	5.78257	9.11408e-54	HNRNPA1	1.22895	5.18358e-163	UBE2J1	1.08233	0.00691338	PTPN1	1.66208	2.49439e-29	DNAJC30	2.02521	1
LYRM5	0.385109	0.15593	CEBPB	0.585773	4.11336e-23	MYH11	0.406624	1	GATA3	0.861126	4.25368e-60	TUBB4B	0.82704	3.58476e-10	TSPYL2	0.492359	1.76335e-12	UBE2D2	0.587335	2.77484e-53	NDUFB7	1.6641	5.32247e-163	YTHDF2	0.822167	0.00704782	ARL6IP1	1.0304	2.73778e-29	NDUFS5	0.354082	1
SECISBP2	0.263613	0.164927	SIGIRR	0.588636	6.13297e-23	INADL	0.268595	1	TRABD2A	1.18575	4.54649e-60	DTHD1	2.37076	3.99502e-10	PPDPF	0.184385	2.20763e-12	ANXA5	0.892117	5.60882e-53	TMPO	2.42977	1.39748e-162	STK17A	0.374139	0.0074117	SPCS1	1.12133	2.80287e-29	HNRNPLL	1.33885	1
YPEL2	0.505781	0.170661	TGFBR3	2.26545	8.4193e-23	SPEG	1.01314	1	TSPO	0.432976	6.79852e-60	SDCBP	0.335563	4.85067e-10	ISCA1	0.560923	2.2827e-12	CD58	1.78409	7.30439e-53	PA2G4	1.80551	1.58075e-162	HNRNPU	0.336295	0.0085298	XRN2	1.21561	2.89862e-29	IFIT5	2.20595	1
ZNF770	0.254379	0.173624	DIP2A	1.18215	1.02996e-22	CAMSAP2	0.607369	1	WASF2	0.588941	1.19481e-59	ANXA5	0.398201	5.03313e-10	UGP2	0.344094	2.31195e-12	PSMA1	0.774934	7.55819e-53	GZMK	2.15384	1.66442e-162	SYTL2	1.46769	0.00973096	TGFB1	1.61229	3.17128e-29	SERINC1	0.989025	1
RNMT	0.19833	0.178234	UQCR10	0.303798	1.89968e-22	RGMB	0.369883	1	GMFG	0.477207	1.39789e-59	GGA2	1.21504	7.31842e-10	CHN1	2.17631	2.60902e-12	LEPROTL1	0.560994	2.55769e-52	SF3B5	1.5941	4.14045e-162	FAM49B	0.487069	0.00985033	OSTC	1.32011	3.266e-29	TAPBP	0.584035	1
NAA16	0.331427	0.181098	AGTRAP	1.40782	3.68514e-22	DCHS1	1.07577	1	KHDRBS1	0.53512	3.20721e-59	PSMB3	0.284855	8.38678e-10	HBP1	0.525946	2.61551e-12	RBX1	0.857596	3.18371e-52	LSM2	2.36374	1.12738e-161	SSSCA1	1.25208	0.0099362	TMEM14B	1.13259	3.34817e-29	CALCOCO2	0.834013	1
ZBTB25	0.380605	0.184947	CLEC2D	0.598774	7.05362e-22	SOX12	0.765717	1	ACTR2	0.494312	3.81028e-59	ISG15	0.412937	9.33347e-10	ATP2B1	0.510589	2.78743e-12	POMP	0.859826	4.31389e-52	CRIP1	1.74421	4.34415e-161	TPD52	1.20661	0.0101551	SSR4	1.24175	3.49859e-29	HSPE1	0.661465	1
GRAMD1A	0.309304	0.194048	ZBTB38	0.846059	9.77019e-22	PLD6	0.338781	1	ZRANB2	0.622134	7.22038e-59	CTSD	0.607466	1.41127e-09	FRMD4B	1.10855	2.79617e-12	PHPT1	1.09389	4.59184e-52	POLR2G	2.20241	5.73261e-161	CCNI	0.297333	0.0101623	GHITM	1.03069	3.52454e-29	OPTN	0.728462	1
PRMT2	0.10555	0.20191	CTSD	0.810823	1.44503e-21	ARL17B	0.458777	1	ANXA1	0.414889	1.09309e-58	TGFB1	0.571443	1.65186e-09	H2AFV	0.30965	3.27191e-12	EIF3I	0.858772	5.51818e-52	UBE2I	1.68934	6.09615e-161	HLA-E	0.202884	0.0105018	NDUFA1	1.16118	3.63917e-29	ITGA4	0.543637	1
LAPTM5	0.0378653	0.203098	IQGAP1	0.664173	1.51093e-21	RP11-458N5.1	1.80634	1	IGBP1	0.625676	5.27799e-58	TANK	0.528665	1.69583e-09	HNRNPUL1	0.533124	4.31065e-12	MRPS6	1.24626	6.48786e-52	HINT2	2.44724	7.23342e-161	H2AFV	0.463513	0.0105469	NDUFB4	1.17948	4.05096e-29	RAB1A	0.997074	1
TMEM243	0.190332	0.206913	RUNX3	0.845568	1.9378e-21	RNASE1	0.885539	1	SSBP1	0.494758	9.80894e-58	ANXA2	0.327544	1.7897e-09	RPL4	0.179797	4.74568e-12	HLA-DRB5	1.64059	1.03647e-51	UFC1	1.5997	1.29775e-160	SLMO2	0.98174	0.0107091	CLK1	1.39063	4.06264e-29	TIGIT	0.803193	1
PADI4	1.76725	0.219539	CYC1	0.689693	2.54988e-21	CTC-508F8.1	1.49622	1	NDUFB11	0.411218	1.38683e-57	NEU1	1.31579	1.88705e-09	ALG13	0.699648	5.16504e-12	STX11	1.92113	1.3843e-51	EIF4A3	2.25676	2.64192e-160	CD63	0.469396	0.010716	SH2D2A	1.99569	4.45023e-29	RAB10	1.06383	1
TIMM9	0.367469	0.220816	GNG2	0.861535	4.0893e-21	EPPK1	1.0181	1	GYPC	0.404819	1.54283e-57	TAP1	0.49504	2.80764e-09	CMTM6	0.44249	5.22447e-12	C16orf80	1.98812	1.87749e-51	REEP5	1.92205	4.26404e-160	SIVA1	0.566074	0.0108293	OSTF1	1.26825	5.3247e-29	GPR155	1.63835	1
MAPKAPK5-AS1	0.307219	0.222347	CD247	0.501178	4.17768e-21	CACNA1C-AS2	0.318499	1	UQCRB	0.458399	3.90846e-57	BTG3	0.510074	2.9372e-09	SLC25A3	0.267488	6.35481e-12	TTC39C	1.12581	2.20234e-51	PRDX2	1.60768	1.78111e-159	RNF139	0.791394	0.0113018	RHOA	1.14579	6.57264e-29	AL592183.1	0.815027	1
EPHA1-AS1	1.13034	0.235608	TXN	0.369939	7.68089e-21	KRT18	0.309796	1	DOCK10	0.810296	4.12271e-57	ITGA1	2.51691	3.03498e-09	NR4A1	1.72504	6.49082e-12	SLC25A5	0.613364	2.74007e-51	UQCRFS1	1.64575	1.83775e-159	PRKRA	1.00049	0.0115478	ATP5J	1.17113	6.8508e-29	TMEM258	0.429946	1
INTS6-AS1	0.656534	0.236673	POMP	0.502078	1.05961e-20	RP11-44F21.5	0.940531	1	SPTBN1	1.07014	5.32023e-57	SRRT	0.876103	5.09833e-09	NFKBIZ	0.623306	8.32935e-12	GABARAP	1.33017	7.53458e-51	NDUFA9	2.26078	8.505e-159	RPSA	0.260592	0.0117927	RGS2	1.49396	7.54732e-29	PSMA5	0.788241	1
LTA4H	0.321117	0.239652	HMGB1	0.123682	1.06417e-20	USP3-AS1	0.618365	1	RCSD1	0.607623	1.64241e-56	PDCD1	1.58676	8.37078e-09	HSPA6	1.5398	9.28656e-12	SPATS2L	2.99814	1.05538e-50	DNMT1	2.49266	1.49009e-158	FNBP1	0.434853	0.012043	STRAP	1.10704	8.03828e-29	NUCB1	0.773409	1
EIF3K	0.0374067	0.244435	IFITM1	0.489623	1.92576e-20	RP11-138P22.1	0.642893	1	ARPC5	0.406457	9.59856e-56	SPCS2	0.283075	9.35245e-09	RBMX	0.263899	1.11136e-11	CD247	0.838887	1.44026e-50	ARPC4	2.39215	5.87605e-158	GRPEL1	0.892091	0.0127618	DNAJB9	1.38754	9.03748e-29	SLC18B1	2.79901	1
AIMP1	0.201525	0.245284	CDKN2D	0.616521	6.73327e-20	KALRN	0.524159	1	ICAM3	0.408639	1.46378e-55	CD160	2.20911	1.10269e-08	PDCD1	1.62647	1.26758e-11	S100A11	0.695582	1.55266e-50	ECH1	1.67768	8.3561e-158	IVNS1ABP	1.25509	0.0130564	NDUFS6	1.43015	9.54182e-29	CDK10	1.8917	1
TTC32	0.33519	0.249821	ANXA5	0.502376	9.97401e-20	RP11-320P7.1	0.497103	1	KLF2	0.415056	2.47621e-55	LINC-PINT	0.455788	1.11218e-08	TIPARP	0.781351	1.45227e-11	RAC1	0.820106	1.55761e-50	ETFB	1.94095	1.02344e-157	WBP11	0.654829	0.0132129	RBM8A	1.00968	9.80415e-29	PPP2R2A	1.38635	1
CDCA7L	0.960635	0.267548	TAOK3	0.672111	1.11646e-19	RP11-389O22.1	1.15891	1	HNRNPA2B1	0.425127	3.21003e-55	TUBA1B	0.25842	1.30624e-08	LINC00152	0.351069	1.47142e-11	G3BP2	0.7739	2.67019e-50	SSRP1	2.8098	3.67007e-157	HLA-B	0.22777	0.0137182	SUB1	1.26413	1.19476e-28	PARP10	2.00274	1
LGALS3BP	0.610533	0.269987	CYB561D2	1.19399	1.29728e-19	CTA-384D8.36	0.854501	1	LINC00861	0.698901	3.2956e-55	NEAT1	0.200967	1.33319e-08	RPS2	0.0461884	1.53923e-11	TMEM66	0.419875	9.35152e-50	LAMTOR2	2.19252	5.69488e-157	EIF5AL1	1.4101	0.0140903	SQSTM1	1.41003	1.19476e-28	PSMC3	0.791543	1
MDM4	0.265897	0.287758	IQGAP2	0.683512	1.65326e-19	ARHGEF11	0.712904	1	HNRNPK	0.40753	6.54343e-55	STX11	0.974719	1.34915e-08	RP11-138A9.1	1.04644	1.65499e-11	CUTA	0.585808	1.22451e-49	MAGOH	1.75062	6.08033e-157	AKAP17A	1.08533	0.0141828	RPL17	1.41891	1.22122e-28	SYNRG	0.712913	1
LINC00657	0.228987	0.293239	MYO6	2.51845	1.69887e-19	HAMP	2.24057	1	HNRNPD	0.608378	7.14004e-55	SNRPG	0.353067	1.57695e-08	TMEM59	0.222703	1.75381e-11	LIMS1	1.17998	1.86799e-49	TMEM258	1.50685	8.17454e-157	JAK1	0.313295	0.015104	EIF3H	1.33364	1.31884e-28	NOP10	0.555491	1
ATXN7L3B	0.210194	0.297931	SRSF7	0.14338	1.74198e-19	RP11-861A13.4	0.341529	1	FNBP1	0.422695	8.33464e-55	ATP8A1	1.17854	1.73553e-08	TPI1	0.249825	1.99222e-11	PDCL3	1.15027	1.95724e-49	ISG15	1.84962	1.21566e-156	MAPRE1	0.701838	0.0151485	PPIB	1.15738	1.62497e-28	ANXA2	0.445603	1
IL6R	0.592831	0.302235	NDUFA13	0.25836	2.41122e-19	GALNT12	0.575229	1	PPP1R2	0.409103	8.52379e-55	RNF125	0.359303	1.84835e-08	ARID4B	0.268564	2.17458e-11	CASP1	1.03847	3.58676e-49	ATP5G2	1.45097	1.77112e-156	AP000783.1	2.55056	0.0152718	H2AFY	1.32043	1.74343e-28	PPHLN1	0.690117	1
TMEM204	0.45594	0.303628	GHITM	0.334402	2.97824e-19	RP5-1148A21.3	0.453642	1	MZT2A	0.483915	9.06363e-55	TAX1BP1	0.215787	1.95909e-08	IRF2BP2	0.639676	2.3172e-11	TERF2IP	0.655014	5.54257e-49	POLR2E	2.18959	2.32361e-156	DNTTIP2	0.552501	0.015865	ATP5C1	1.08029	1.75506e-28	GPBP1L1	1.29298	1
CTD-2336O2.1	0.421075	0.304288	JAK1	0.225125	3.14802e-19	STXBP1	0.4461	1	CCT3	0.569526	1.12244e-54	PFKFB3	1.05181	2.05689e-08	SS18L2	0.420965	2.5691e-11	CNIH1	1.21661	5.75271e-49	TMEM50A	1.57875	2.56812e-156	RPL35	0.180627	0.0162977	CHMP4A	1.06122	1.87657e-28	CXCR4	0.287376	1
SESN1	0.424333	0.326533	FBXW5	0.783576	3.26746e-19	ANKHD1-EIF4EBP3	0.461906	1	RASGRP2	0.745431	1.4988e-54	SYNE2	0.204164	2.15177e-08	TYMP	0.73358	2.65883e-11	CLDND1	0.93573	6.21032e-49	CHMP2A	1.88536	2.63305e-156	PLEKHF1	1.63726	0.01633	RBMX	1.00488	2.09963e-28	SAP18	0.288053	1
RASGRP2	0.191236	0.332717	CD74	0.203171	1.379e-18	ZNF658	0.676515	1	GGNBP2	0.466709	4.00381e-54	RABAC1	0.266336	2.15177e-08	YWHAQ	0.292766	3.11875e-11	MRPL51	1.14518	6.70705e-49	MRPL54	1.93096	4.53829e-156	CHCHD2	0.258617	0.0164385	KRTCAP2	1.11623	2.10738e-28	GIMAP2	0.995516	1
RP5-1073O3.7	0.437623	0.337144	RORA	0.391148	1.55993e-18	MT3	0.942628	1	DUT	0.479514	4.82779e-54	ANKRD32	0.861301	2.30701e-08	CELF2	0.324413	3.82826e-11	SOX4	3.51605	1.02564e-48	COX5B	1.49357	1.10353e-155	TBPL1	0.891669	0.0164385	CCNI	1.26303	2.19847e-28	RPL39	0.419263	1
EIF1B	0.170596	0.337818	BAX	0.452375	3.25282e-18	SLC3A1	0.879019	1	DAD1	0.443642	6.70616e-54	BCAS2	0.303153	2.30701e-08	RAB1A	0.568355	4.30725e-11	RHOA	0.664349	2.82527e-48	GNAI2	2.34043	1.4788e-155	SSR4	0.317951	0.0170323	RPS21	1.12315	2.48389e-28	GIMAP5	0.935348	1
MORF4L1	0.0284307	0.341935	PYURF	0.356978	4.30017e-18	RP11-178L8.7	0.496364	1	RWDD1	0.433763	7.40575e-54	UBE2A	0.676923	2.36922e-08	LUZP1	0.949355	4.82015e-11	HPRT1	1.44848	3.56069e-48	CCT6A	2.15165	3.85668e-155	AP3S1	0.64974	0.0176376	EIF3A	1.15752	2.48389e-28	PBDC1	1.04506	1
RNF138	0.247165	0.345562	ITGB1BP1	0.668546	4.79011e-18	RP11-6F2.5	0.795237	1	PSMC5	0.519011	7.60942e-54	BRD2	0.606851	3.64198e-08	CCNL1	0.214832	5.62329e-11	DNAJB4	2.41074	1.78359e-47	RNASEH2B	2.40199	5.0932e-155	RHEB	0.732298	0.0179282	RHEB	1.39277	2.66979e-28	PDE6D	1.8805	1
TATDN1	0.378725	0.349285	TPI1	0.266329	4.97817e-18	RP11-381K20.2	0.400841	1	ISCU	0.394884	1.00515e-53	PTGER4	0.425238	4.83776e-08	PERP	1.28583	8.0769e-11	TMBIM4-1	0.759534	4.2845e-47	ATP5D	1.52247	2.7344e-154	PTTG1IP	1.36834	0.0179447	BCAP31	1.20328	2.67086e-28	DDX21	0.726457	1
FGD3	0.228777	0.350141	SRI	0.404716	5.39648e-18	ZNF549	0.377971	1	BEX2	0.965242	1.02424e-53	DRAP1	0.235166	4.84414e-08	MRFAP1	0.531779	9.93449e-11	BCAS2	0.714352	5.00235e-47	ATP5L	1.30116	3.82393e-154	RNF11	1.11676	0.019903	FAM49B	1.01088	3.26909e-28	DDX18	0.494109	1
CCDC66	0.248589	0.356384	TSPO	0.310341	5.96408e-18	PAQR8	0.317783	1	PCM1	0.537932	1.1351e-53	TPST2	0.674984	5.18793e-08	ITM2B	0.176575	1.00769e-10	ISCU	0.575992	8.07577e-47	DTYMK	3.50909	4.02239e-154	ATP6V0B	0.591449	0.0205881	SOD1	1.30193	3.8004e-28	PSMB10	0.918646	1
BEX5	0.446046	0.365162	ACTN4	1.13664	1.12017e-17	EDA	0.369378	1	PAG1	1.08457	1.20149e-53	TMBIM6	0.165394	5.32791e-08	DNAJB4	1.31741	1.00962e-10	BAX	0.817897	1.50043e-46	CD8A	2.05077	4.38731e-154	RHOC	0.948468	0.0211321	C20orf24	1.2019	4.034e-28	CD37	0.295938	1
FAM117B	0.906854	0.37609	CD47	0.380814	1.66617e-17	ZNF793	0.445078	1	ILF3-AS1	0.7301	1.26827e-53	NOP58	0.341398	6.24925e-08	RHEB	0.496828	1.21301e-10	CXCR3	1.837	1.67706e-46	CALR	1.96765	1.56255e-153	RASSF5	0.60745	0.0223295	EID1	1.07736	4.26364e-28	N4BP1	1.44146	1
NCF1	0.458152	0.383666	COMMD8	0.74755	1.67614e-17	RBMS3	1.58276	1	SSB	0.506428	4.28626e-53	MANF	0.558551	7.95061e-08	TOB1	0.772355	1.36089e-10	DBI	0.640142	2.05543e-46	TBCB	1.70882	1.8861e-153	C12orf75	0.440518	0.0231615	NDUFAB1	1.35066	4.46006e-28	MORF4L2	0.752298	1
KLF9	0.28049	0.396948	PSAP	0.467562	2.84385e-17	VWDE	0.782605	1	HSD17B11	0.537053	6.38557e-53	FAM173A	0.823405	1.02678e-07	RPS4X	0.0762637	1.71122e-10	CCNDBP1	1.00714	2.29349e-46	HPRT1	2.48485	2.69625e-153	CAMLG	0.57462	0.0236256	CLTA	1.72438	5.40485e-28	NRD1	0.830086	1
LYRM7	0.399094	0.398945	CRIP1	0.39637	3.37484e-17	ANKLE1	1.13274	1	TAF7	0.452949	9.48312e-53	SEC61B	0.225729	1.0324e-07	VAPA	0.271928	2.37079e-10	NDUFA3	0.741496	2.59513e-46	UQCRC1	2.32918	1.63285e-152	TSPAN15	4.5769	0.0249715	RPL36A	1.12203	5.43937e-28	PRPF4B	0.638898	1
ERC1	0.409173	0.402226	XCL2	1.75685	3.52189e-17	PHYHD1	1.02355	1	FNBP4	0.62558	1.37168e-52	STAT4	0.529181	1.06242e-07	ARF4	0.554968	2.82175e-10	UBE2D3	0.478197	4.13009e-46	ITGB1BP1	2.08996	1.77445e-152	CA2	4.98503	0.0254425	ITGAE	1.74838	5.70091e-28	AHR	1.73159	1
SMPD1	0.360358	0.406754	RP4-728D4.2	1.63657	6.60518e-17	RP11-293M10.5	0.742229	1	HNRNPDL	0.435448	1.66501e-52	FASLG	2.4707	1.20414e-07	XBP1	0.29008	2.82416e-10	MRFAP1	1.11587	1.57598e-45	BSG	1.77325	2.15369e-152	ELL	2.13823	0.0261966	WDR83OS	1.20563	5.9958e-28	CCZ1	1.20383	1
LINS	0.326655	0.406754	MEAF6	0.454149	8.99216e-17	C14orf132	0.504953	1	FAM107B	0.515426	1.98638e-52	GSPT1	0.425895	1.22473e-07	HIF1A	0.528725	3.13242e-10	NINJ2	2.60287	1.69084e-45	MAD2L1	3.70254	2.82065e-152	RSL1D1	0.308379	0.0263208	RBM25	1.14503	6.01325e-28	CCND3	0.533143	1
SPINK2	1.29547	0.407075	SF3B2	0.395507	9.5873e-17	C19orf18	1.73284	1	ACAP1	0.404023	2.08437e-52	SS18L2	0.412733	1.28652e-07	SKIL	1.0431	3.13746e-10	RAB11FIP1	2.02554	2.21759e-45	P4HB	1.76264	4.77818e-152	CXCR6	0.887541	0.0266462	YY1	1.43858	6.03466e-28	TIFA	1.19655	1
HIVEP1	0.613442	0.410314	RAB7L1	1.19089	1.66718e-16	RP3-400N23.6	0.324976	1	LINC00657	0.869003	2.2191e-52	AKIRIN2	0.583519	1.37524e-07	CAMLG	0.366525	3.19125e-10	MRPL18	1.26368	2.34252e-45	MRPL41	1.69535	1.23239e-151	GNAI3	0.831089	0.0304795	TAF1D	1.52181	6.22905e-28	SFXN1	0.729044	1
CRTC3	0.332687	0.410751	PSMB6	0.399586	1.72823e-16	DCBLD1	0.315352	1	MYCBP2	0.742468	2.43629e-52	RP11-222K16.2	1.81643	1.40947e-07	PBXIP1	0.369937	3.29733e-10	C19orf43	0.553553	2.46287e-45	SPCS3	1.80601	1.31655e-151	DNAJC3	0.930983	0.0304795	MDH2	1.15544	6.28619e-28	CLEC2D	0.744087	1
CTA-29F11.1	0.244578	0.413245	PPP2R2B	1.93331	1.88802e-16	GS1-393G12.14	1.03811	1	ARID4B	0.400235	2.73471e-52	PARK7	0.189286	1.6308e-07	GLUL	0.819405	3.63412e-10	ATP5I	0.576109	2.80702e-45	PSMC5	1.69502	3.97852e-151	MAP2K3	1.31992	0.0312475	VPS28	1.14387	6.31107e-28	SLC25A3	0.439105	1
MMD	0.48087	0.414745	ATP6V0B	0.499043	4.60669e-16	FNBP1L	0.82543	1	NDUFA12	0.493914	2.97141e-52	AMICA1	0.625699	1.73529e-07	TNFRSF25	0.733055	3.77323e-10	ROMO1	1.08183	3.28452e-45	KHDRBS1	1.69836	4.83163e-151	STRAP	0.528042	0.031478	ECH1	1.09122	6.9649e-28	P2RY10	0.931976	1
RP11-752G15.6	0.473911	0.423813	ZNF428	0.548539	6.06292e-16	RP11-588G21.2	0.739421	1	TSHZ2	1.07254	3.72479e-52	PPIB	0.216189	1.81186e-07	NAP1L1	0.197914	3.8043e-10	CASP4	0.811776	6.0501e-45	RBM8A	1.50992	5.79046e-151	ABHD15	3.57046	0.0331129	CHMP2A	1.35572	7.35549e-28	IER2	0.333967	1
RP11-326C3.11	0.775811	0.444642	MRPL10	0.883459	9.34828e-16	HID1	0.549597	1	NDUFS5	0.383268	5.42703e-52	TCEB2	0.140806	1.85286e-07	NDNL2	0.491822	4.42096e-10	SNRPB	0.644941	9.90446e-45	YWHAH	2.31469	1.19109e-150	BCL7B	0.725596	0.0353638	NDUFA2	1.13933	8.50137e-28	PRR5	1.74831	1
FAM195A	0.430777	0.453721	USP28	2.27935	9.56413e-16	TTC30A	0.488031	1	KIAA1430	0.743331	1.13486e-51	PRKCH	0.421062	1.90437e-07	CHD1	0.33673	5.87702e-10	SERBP1	0.59474	1.37381e-44	HNRNPK	1.47005	2.47632e-150	SLC25A36	0.931502	0.0383355	PTRHD1	1.73985	9.10394e-28	PTPN1	0.662131	1
CNBP	0.0243102	0.453721	UCP2	0.341189	1.00588e-15	MS4A7	0.662269	1	MALT1	0.88073	1.15168e-51	DNAJB11	0.606322	3.72923e-07	ATG2A	0.603033	8.08524e-10	HMGB2	0.514878	1.3901e-44	TRMT112	1.52596	2.57432e-150	HSP90B1	0.360021	0.0384507	ERGIC3	1.44033	1.00794e-27	CTDSPL2	1.07387	1
HSD17B11	0.133597	0.454753	SSR4	0.197722	1.07423e-15	PPAPDC2	0.348623	1	IL6ST	0.999072	1.59584e-51	NBEAL1	0.274972	3.97113e-07	GPR65	0.671069	8.30108e-10	ISOC1	2.00497	2.0942e-44	PDIA3	1.48898	3.10342e-150	KRTCAP2	0.556347	0.0388982	STAT4	1.63801	1.03316e-27	DUSP1	0.334719	1
GSTM3	0.680689	0.458555	STOM	0.895164	1.17795e-15	KCTD12	0.620366	1	EPC1	0.417672	3.12602e-51	TSEN54	0.613509	4.15545e-07	SLC7A5	1.17032	1.18718e-09	NDUFA6	0.78321	3.66776e-44	PDCD5	1.94925	4.71173e-150	GPR171	0.813368	0.0394303	BTG1	1.13466	1.03841e-27	SFPQ	0.562322	1
ZNF302	0.370764	0.458601	HNRNPDL	0.112788	1.24094e-15	CD14	0.531785	1	APEX1	0.777115	3.2965e-51	GNG2	0.57463	4.30917e-07	IFRD1	0.661913	1.4784e-09	KIF5B	0.739582	4.63464e-44	FDPS	2.37968	4.94191e-150	IL18RAP	2.99285	0.0398526	TOMM22	1.25904	1.14722e-27	C1orf63	0.347448	1
NOG	1.76311	0.463081	ARRB2	0.598899	1.39443e-15	DPY19L4	0.277932	1	ALDOA	0.391316	4.43743e-51	PDCD4	0.329154	4.73386e-07	RPL36A	0.135833	1.68943e-09	ATP6V0B	0.853748	4.64284e-44	FIBP	2.33301	5.17405e-150	RASSF1	0.914263	0.0398929	NFKBIZ	1.69054	1.17911e-27	CYLD	0.520961	1
AC002117.1	0.679758	0.463298	HDDC2	0.635855	2.31408e-15	MFSD4	0.73478	1	PHF3	0.617814	1.20134e-50	COX6A1P2	0.610841	5.14298e-07	CD99	0.18976	1.72225e-09	ARID5A	0.93571	2.11044e-43	NUDT5	2.42937	6.38655e-150	KANSL2	1.11774	0.0412325	PSMB1	1.09761	1.19863e-27	HLA-DRB1	0.466912	1
ZRANB2	0.150995	0.474921	STK10	0.909316	3.94375e-15	MYC	0.160862	1	XRN1	0.52656	1.32729e-50	PDCL3	0.513587	6.05218e-07	IFNGR1	0.604572	1.75454e-09	OST4	0.440657	3.87197e-43	LBR	1.8817	7.83211e-150	UPP1	0.749468	0.0414493	CNPY2	1.31767	1.22651e-27	LGALS8	1.56228	1
ITM2B	0.0100175	0.481267	CCDC85B	0.419626	4.70281e-15	ZNF814	0.314487	1	C12orf57	0.459655	1.66496e-50	ATP6V0E1	0.183291	6.65114e-07	CHMP1B	0.465131	2.09898e-09	SUMO1	0.596185	9.99277e-43	TPM3	1.46766	9.93179e-150	KLF2	0.406307	0.0414493	FMNL1	1.76443	1.42052e-27	RP11-1399P15.1	1.63297	1
RPSAP58	0.143297	0.507405	PSENEN	0.78977	5.4572e-15	CTD-2245F17.3	0.546925	1	ATP5L	0.492804	1.83622e-50	TAGAP	0.407909	8.55908e-07	IRS2	1.50324	2.26373e-09	COX6A1P2	1.36816	1.09905e-42	PCMT1	1.938	1.38213e-149	CXXC5	3.92558	0.04208	HCLS1	1.07935	1.46679e-27	SNX3	0.450552	1
PLCL1	0.766123	0.513536	LSMD1	0.58484	6.08867e-15	ROBO3	0.313127	1	EDF1	0.386221	2.06287e-50	WDR83OS	0.302935	8.88731e-07	CKLF	0.33099	2.49379e-09	COTL1	0.556646	2.38844e-42	PRDX5	1.65689	2.28113e-149	DPP4	1.35487	0.0430368	BZW1	1.14193	1.67576e-27	TTC19	0.729271	1
ZSCAN18	0.873856	0.51634	CYTH1	0.364171	7.67082e-15	RP5-882C2.2	0.294802	1	TESPA1	1.24246	3.53889e-50	MORF4L2	0.385788	8.905e-07	AQP3	0.687657	2.98062e-09	TXNDC17	1.44194	2.6487e-42	THRAP3	1.68239	2.60499e-149	SET	0.448172	0.0506327	USP16	1.44666	1.68854e-27	FAM96B	0.55974	1
INADL	0.400892	0.51691	LAMTOR1	0.423817	8.45525e-15	EPHX1	0.629307	1	CORO1A	0.413717	6.11866e-50	C5orf56	0.500126	9.1152e-07	IFITM1	0.350261	3.42924e-09	SLAMF1	2.79295	2.6487e-42	FAM49B	1.57396	2.74477e-149	DDX3X	0.501855	0.0513428	RBM3	1.16223	1.71182e-27	PLIN2	0.807298	1
CELA1	1.37493	0.519266	PSMA4	0.358824	1.14121e-14	ARHGAP44	0.528908	1	PASK	1.25387	6.19122e-50	MAFF	1.41596	9.14552e-07	UBA52	0.134437	3.99984e-09	GNG5	0.870523	6.59653e-42	TOP2A	6.78586	6.30759e-149	TRIAP1	0.94437	0.0530284	AP2M1	1.10262	1.75817e-27	CDK11A	0.776439	1
HOOK1	0.880983	0.524182	SIRT2	0.976932	1.51161e-14	C6orf132	0.421783	1	SERBP1	0.388424	7.05589e-50	MSN	0.325178	9.16768e-07	BRD2	0.582429	5.91037e-09	PDIA6	0.732399	6.94614e-42	ABRACL	1.69306	8.02796e-149	ARIH2	0.713086	0.0533926	TMEM66	1.24506	1.88872e-27	ZBTB38	0.82971	1
C12orf57	0.117981	0.527539	TES	0.779911	1.97922e-14	AKAP3	1.01914	1	U2SURP	0.488723	7.2315e-50	IFI27L2	0.454164	9.20367e-07	LMO4	1.13043	6.20147e-09	RANBP1	0.670139	1.45923e-41	ATP5O	1.49272	8.54566e-149	RPL34	0.159985	0.0536448	ATP6V1F	1.14077	2.01021e-27	SP140	1.10772	1
ANKRD55	0.911276	0.532939	DYNLL1	0.335155	2.51845e-14	AMN	0.430369	1	ABLIM1	1.05555	8.92148e-50	ELF1	0.231864	9.42718e-07	RNF125	0.328494	6.24534e-09	PRDX5	0.72764	4.20573e-41	NDUFA1	1.47671	2.58398e-148	IL4I1	3.78131	0.054771	ICAM3	1.04924	2.19658e-27	UQCRH	0.348867	1
TOP1MT	0.625296	0.551986	DCTN3	0.53629	2.67628e-14	AMT	0.539312	1	LSM14A	0.498073	1.10117e-49	AP3S1	0.415284	1.07553e-06	CCL20	2.32007	6.34465e-09	SIT1	1.19412	5.08574e-41	OSTC	1.83974	3.06626e-148	TNFRSF25	0.946223	0.05603	ISCU	1.07579	2.24359e-27	GABARAP	0.941007	1
EEA1	0.326504	0.557978	ARGLU1	0.223928	2.70056e-14	THNSL2	0.79952	1	LPAR6	1.1479	1.78127e-49	MTFP1	0.81692	1.23109e-06	SEC61B	0.229021	6.61079e-09	TBCA	0.65591	6.75498e-41	MPC2	1.89841	3.15897e-148	PITPNC1	0.850062	0.0578295	RNF149	1.79337	2.2542e-27	SPCS3	0.608889	1
RP11-611E13.2	0.276251	0.566388	CTDSP1	0.948417	3.12057e-14	RP11-219B4.7	0.651221	1	RAP1A	0.430867	2.13685e-49	SURF4	0.578785	1.46842e-06	TMEM70	0.814296	9.82471e-09	PSMA4	0.671051	7.97962e-41	LIMD2	1.45351	6.16146e-148	HNRNPUL1	0.68533	0.0581597	CTSB	2.47647	2.34579e-27	GLIPR2	0.773432	1
CFP	0.962406	0.574062	PIN1	0.454651	3.54504e-14	LRRC24	0.650241	1	STAT1	0.738064	5.58295e-49	DNAJB4	1.09275	1.50832e-06	DNTTIP2	0.327794	1.02879e-08	AKIRIN2	1.18596	1.4445e-40	BUD31	1.79203	6.59288e-148	CTR9	1.12432	0.0581668	SRSF9	1.05363	2.43034e-27	VPS37B	1.20935	1
CLUAP1	0.542241	0.57711	TMX4	0.611247	3.63454e-14	KANSL1L	0.497556	1	UQCRC2	0.538641	6.54297e-49	DUSP5	0.975697	1.65881e-06	SNRPB	0.238112	1.73093e-08	RHOC	1.39404	1.89794e-40	LRRFIP1	1.52293	1.01859e-147	MTFP1	1.10038	0.0586495	RCAN3	1.22487	2.43034e-27	ID2	0.399494	1
VSIG1	0.732796	0.579011	SNX3	0.345433	4.87391e-14	KB-1471A8.1	2.25094	1	H1FX	0.544658	7.0063e-49	UBE2S	1.17208	1.742e-06	CTLA4	0.885097	2.64832e-08	REEP5	0.869325	1.9982e-40	C19orf43	1.44882	3.33514e-147	HEXIM1	1.4948	0.061473	EIF3M	0.991618	2.50398e-27	RSU1	1.03045	1
CSGALNACT1	0.377038	0.582564	ATP6V1F	0.371002	4.91307e-14	KLHL7-AS1	1.88406	1	C14orf166	0.449848	1.05574e-48	RALGAPA1	0.846456	1.7622e-06	RNF114	0.442094	2.92645e-08	CCNG2	2.59591	1.9982e-40	ITGB2	1.4397	5.81695e-147	BRIX1	0.748003	0.0630677	KIF5B	1.01624	2.50424e-27	RNF10	1.18284	1
TRAT1	0.102858	0.58934	RGS19	0.779041	5.1861e-14	ASB15	0.735922	1	OXNAD1	0.655894	1.27913e-48	LMNA	0.66549	1.96277e-06	SYTL3	0.423188	2.95575e-08	PTPRCAP	0.428663	2.51601e-40	CDKN3	5.8181	8.16774e-147	AAED1	1.27491	0.0665728	ARHGDIA	1.04389	2.64599e-27	HRASLS2	3.53661	1
ATP5G2	0.0110171	0.597668	MAPK1	1.24714	6.94798e-14	CCDC154	1.38332	1	UQCRH	0.370668	2.02942e-48	ENY2	0.37783	1.99922e-06	SFPQ	0.289245	3.17125e-08	TMED9	0.730185	3.35401e-40	STRA13	2.45065	9.02221e-147	RPL36AL	0.224188	0.0672366	IQGAP2	1.55446	2.8049e-27	PSMC1	1.17764	1
XIST	0.153594	0.600002	REEP5	0.501375	7.29583e-14	ZNF662	1.31346	1	SORL1	0.959258	2.49201e-48	TMEM59	0.159041	2.19836e-06	SH2D2A	0.583884	3.82536e-08	PMVK	1.51166	4.67017e-40	FAM96B	1.71052	3.2858e-146	EEF1D	0.173507	0.0689961	SEC61G	1.15266	3.01035e-27	LINS	1.30992	1
GRAP	0.79191	0.609509	RRBP1	1.21326	1.26716e-13	ARHGAP5-AS1	0.58804	1	XPC	0.797992	2.81796e-48	KLRC1	2.24838	2.19836e-06	HIAT1	0.435718	4.56968e-08	ATP5C1	0.650941	5.23741e-40	LMAN2	1.68097	3.78034e-146	GORASP2	0.961255	0.0691561	MDH1	1.16409	3.45995e-27	RABGAP1L	1.19934	1
CD37	0.0404081	0.613577	VAMP5	0.480558	1.26951e-13	FAM83A-AS1	1.32917	1	NOL7	0.475216	3.10498e-48	TC2N	0.346271	2.29782e-06	RBMS1	0.486855	6.02278e-08	FAM177A1	0.745785	5.45585e-40	HLA-DQB1	2.60713	6.75635e-146	CNN2	0.575124	0.0692998	CCNH	1.19095	3.51406e-27	TGIF1	1.15287	1
CTD-2228K2.5	0.469688	0.614305	JAKMIP1	1.33433	1.2898e-13	S100A8	0.330242	1	FOSB	0.603209	3.18929e-48	SYTL2	0.941028	2.54314e-06	CALM1	0.159417	6.12383e-08	PPM1G	1.13022	6.04495e-40	CDK1	6.64217	1.82192e-145	TMEM170A	0.990224	0.07113	TMEM258	1.04594	3.53763e-27	TSSC4	1.09378	1
RP11-127B20.3	0.49562	0.614305	ZFAND6	0.585326	1.50784e-13	RP11-314C16.1	1.76856	1	NGFRAP1	1.20588	3.29096e-48	SAP18	0.128436	2.60742e-06	YIPF5	0.701869	6.13192e-08	PET100	0.737785	8.42444e-40	SET	1.69794	2.15155e-145	ETF1	0.911156	0.0714987	SIAH2	1.86455	3.81647e-27	PTPN4	0.796288	1
DPH5	0.392967	0.614833	FBXO6	1.78675	1.59466e-13	CDH23	0.580577	1	PYURF	0.405783	3.30654e-48	PDIA6	0.287788	3.51472e-06	FAS	0.775948	7.22418e-08	TAP1	0.958101	8.53743e-40	WDR83OS	1.62287	5.31203e-145	SERP1	0.314573	0.0733872	EIF4G2	1.05849	4.13781e-27	PRR4	1.61947	1
USP53	0.38728	0.616788	ZAP70	0.615678	1.78358e-13	TAGLN	0.632703	1	RPL39	0.347058	4.74031e-48	ANKRD37	1.29206	3.68756e-06	TM2D3	0.57423	7.76849e-08	PRDX3	1.59619	8.93428e-40	GNAS	1.59747	4.43755e-144	RHOF	0.781974	0.0736128	NDUFB8-1	1.05594	4.17225e-27	MAPKAPK5-AS1	1.11439	1
MOAP1	0.223624	0.618054	VCL	1.69623	2.53179e-13	GARNL3	1.59999	1	SF3B2	0.421665	5.06662e-48	CEBPD	1.48429	3.81173e-06	C19orf53	0.208384	8.18642e-08	MYL12B	0.444606	9.9094e-40	NDUFB1	1.71106	3.97343e-143	PCBP2	0.277963	0.0742941	ADI1	1.48054	4.96159e-27	EWSR1	0.56859	1
CCDC141	0.692065	0.619046	UBE2E3	0.804917	2.8643e-13	BDNF-AS	0.726615	1	FHIT	1.20521	7.53008e-48	PTPRE	0.725073	5.84767e-06	SNRPG	0.298172	8.31381e-08	UBE2L6	0.897297	1.05728e-39	STOML2	2.4527	5.53303e-143	SIAH2	0.849305	0.0771146	SS18L2	1.25228	5.14732e-27	ITM2A	0.366123	1
NIFK	0.268168	0.62585	IER3IP1-1	0.622382	2.89164e-13	PYGM	0.530616	1	MYL12A	0.462288	9.18145e-48	SKP1	0.0954192	6.07672e-06	PASK	0.774246	8.45968e-08	NDUFS6	0.934694	1.56063e-39	PPP1CC	1.67997	3.26422e-142	SF1	0.346176	0.078944	ENY2	1.39546	5.36037e-27	TRAT1	0.429381	1
FBLN5	0.474641	0.628851	MTSS1	1.9384	2.96386e-13	A2M	0.513954	1	DDX21	0.52888	1.74262e-47	JAKMIP1	1.01512	6.25906e-06	GRPEL1	0.516602	8.53028e-08	PMF1	0.981491	1.75818e-39	TMEM106C	3.34323	3.62865e-142	TOR1AIP1	0.912631	0.0797231	EIF5A	1.09272	5.85132e-27	RBBP6	0.732579	1
REV1	0.297998	0.638748	RPL36AL	0.0279194	3.57877e-13	RP11-415F23.2	0.428507	1	SYNRG	0.646707	6.49684e-47	POMP	0.314041	6.32381e-06	AGPAT5	1.51132	8.79398e-08	SKAP1	0.830382	2.02571e-39	EIF5A	1.60997	1.08233e-141	DUSP5	1.3881	0.0804617	ZFP36	1.15747	7.14526e-27	OGFR	1.43332	1
RBM43	0.54135	0.644973	PRR5	1.47525	3.71375e-13	RP11-77H9.8	0.408391	1	OCIAD2	0.385856	6.81943e-47	RAB9A	0.720646	6.73002e-06	CTSB	0.802478	1.15326e-07	FAM46C	1.34766	3.39091e-39	HNRNPM	1.44157	1.13788e-141	SPTY2D1	1.22986	0.0826733	RNF213	1.0779	7.84311e-27	C1orf86	0.796487	1
ESD	0.254159	0.645338	ATP5I	0.236402	4.93e-13	DCT	1.49068	1	HMHA1	0.56625	1.31125e-46	SIRT2	0.704634	6.95749e-06	TMEM243	0.356468	1.45596e-07	COMMD3	1.36733	4.68783e-39	PYCARD	2.19935	1.18728e-141	CMTM3	0.723913	0.0857591	ISG15	1.29612	8.67511e-27	PSMD8	0.536926	1
NME4	0.38146	0.651442	ITGAM	3.65183	5.46322e-13	RP11-505K9.4	1.3238	1	TAGLN2	0.389016	2.77509e-46	CMC2	0.582426	7.40787e-06	DOK2	0.290962	1.45807e-07	HNRNPK	0.456134	8.19682e-39	DNAJC8	1.47262	8.77021e-141	CCDC59	0.537031	0.0867823	ARF1	0.972345	1.01147e-26	RDX	1.67349	1
CNN3	1.6276	0.653973	PTMS	1.34017	7.0177e-13	LINC00894	0.538852	1	BIRC3	0.33684	3.18113e-46	MOB4	0.592826	7.49157e-06	USP36	0.830332	1.72747e-07	CAPZA2	0.888436	1.12282e-38	ATP6V0B	1.71962	9.15384e-141	UBE2L3	0.601719	0.0881528	DDX24	1.05389	1.09629e-26	TMEM165	0.909749	1
MAGEF1	0.44366	0.658317	FERMT3	0.638114	7.05701e-13	CDNF	0.515582	1	SMEK2	0.691996	3.39964e-46	PPP1R14B	1.80539	7.61452e-06	RAB5A	0.460036	1.83445e-07	CRADD	2.93698	2.00723e-38	NDUFV2	1.60691	1.259e-140	CDC42EP3	1.0311	0.0881528	EIF3F	1.22945	1.09629e-26	APOLD1	1.9902	1
CPA5	1.22865	0.66263	CD164	0.304503	8.57608e-13	RP11-359B12.2	0.915702	1	ATP5G2	0.435862	7.09847e-46	DHX36	0.425339	7.78794e-06	ARHGDIA	0.281348	2.47714e-07	VAMP5	0.826428	2.53421e-38	NAP1L1	1.43973	1.95525e-140	RPSAP58	0.424273	0.0885226	XRCC6	1.04092	1.13816e-26	SIKE1	1.30609	1
TBC1D15	0.249725	0.664558	STUB1	0.451526	1.70488e-12	RP11-894J14.5	0.493208	1	TUBA1A	0.411571	8.51629e-46	PTTG1	0.597734	8.5714e-06	FAM129A	0.780641	2.58947e-07	PHTF2	2.04471	3.33277e-38	TMEM160	1.78849	1.17653e-139	CLIC1	0.255555	0.089336	CACYBP	1.01455	1.22439e-26	FAM200B	0.890666	1
NPAT	0.290543	0.666225	ENPP4	1.99325	2.07344e-12	AL359091.2	1.06285	1	CDC42SE2	0.363627	1.86116e-45	PTP4A2	0.278824	9.34928e-06	DYNLT3	0.474873	2.83372e-07	LMAN2	0.734131	5.794e-38	NDUFS7	1.7646	4.44067e-139	SDF2L1	0.693146	0.0934699	STK17B	1.11395	1.23589e-26	WDR7	2.95386	1
FAM200B	0.206302	0.675316	PPP1R12A	0.416853	2.65545e-12	RUNDC3B	0.548301	1	KTN1	0.427493	2.15372e-45	HSPB1	0.440506	9.56218e-06	ARL6IP1	0.249974	2.99334e-07	SURF4	1.16445	8.12104e-38	C14orf2	1.59432	6.54504e-139	TIMM17A	0.983669	0.0958482	CAMLG	1.14359	1.23745e-26	PPP2R5E	0.903659	1
AP3M2	0.246594	0.679081	PEPD	0.813532	2.80931e-12	LINC01125	0.54438	1	UBXN4	0.407102	2.48739e-45	CD81	1.20369	1.06661e-05	CEBPB	0.357938	3.18468e-07	SNX9	1.4059	9.12205e-38	POLR2L	1.44544	7.85557e-139	TNF	2.19845	0.097328	SNRPD1	1.15369	1.25605e-26	RBM7	0.850856	1
TECPR1	0.474692	0.68106	PCMT1	0.528984	2.81757e-12	ZC3H12B	0.96909	1	NSA2	0.684645	2.92847e-45	B3GNT2	0.694836	1.14074e-05	ANKRD37	1.36167	3.40891e-07	GK	3.35597	1.26136e-37	ZNHIT1	1.78483	2.85104e-138	CMTM6	0.528488	0.0994325	SSR3	1.66993	1.43024e-26	PPIE	1.13595	1
TSGA10	0.597491	0.68339	CCDC88C	0.656367	3.29255e-12	MPP2	0.795494	1	SEC62	0.349079	4.98051e-45	TUBB2A	1.18699	1.33815e-05	DUSP10	0.828294	3.59718e-07	NDUFAF3	0.98334	1.27809e-37	UBE2A	2.35658	3.42527e-138	SUB1	0.243446	0.101179	BAZ1A	1.15897	1.51762e-26	PPP1R18	0.628125	1
PSMG4	0.267726	0.68339	BST2	0.435577	3.33776e-12	CALY	0.648924	1	AHNAK	0.466723	6.2696e-45	MIR24-2	1.3432	1.71605e-05	ATF3	1.57458	4.14993e-07	PRR13	0.537311	1.37178e-37	LMNB1	3.3668	4.07053e-138	CTSH	1.68394	0.106962	RPL5	0.995105	1.86536e-26	HTT	1.99322	1
NUAK2	0.935458	0.693594	C11orf21	1.77561	3.41433e-12	HCG27	0.48546	1	SYF2	0.347658	7.81459e-45	TBCD	1.08377	1.7444e-05	CD28	0.738643	4.20906e-07	HNRNPLL	1.67416	1.47675e-37	ASNA1	2.2651	4.48008e-138	CYB5A	1.08122	0.108265	MSN	1.13577	1.89051e-26	ARPC3	0.25901	1
ZNF43	0.402036	0.701034	UBE2L6	0.507732	4.5439e-12	ZNF169	0.243893	1	ATP1A1	0.504189	8.42888e-45	FAM129A	0.774198	2.00209e-05	UBE2A	0.555339	4.20906e-07	RILPL2	1.29377	1.49105e-37	EID1	1.40503	3.81157e-137	SLC38A1	0.425556	0.108574	CCT3	1.15551	2.12379e-26	CD59	0.939062	1
C12orf79	0.322845	0.703288	TMEM50A	0.312939	4.72306e-12	EXPH5	0.360572	1	FLT3LG	0.929442	1.53241e-44	SUMO2	0.126224	2.1108e-05	AKIRIN1	0.389502	4.37716e-07	IDI1	0.850729	1.50461e-37	PFDN2	1.66829	5.72742e-137	ABT1	0.621661	0.108668	EMC7	1.25977	2.12913e-26	PRPS1	1.08949	1
XXbac-BPG299F13.17	0.300586	0.719431	PARP8	0.522377	5.03335e-12	RP11-110G21.1	0.29069	1	MFNG	0.6849	2.80834e-44	RHOB	1.38707	2.24418e-05	STOM	0.648972	4.53146e-07	LRPAP1	0.827909	1.96271e-37	GGCT	3.0868	7.23539e-137	ELP5	1.41876	0.109225	TGIF1	1.88481	2.19248e-26	CPSF6	0.884433	1
CD7	0.03056	0.736557	LAG3	0.641918	5.04387e-12	FAM157A	2.25162	1	LARS	0.845885	3.12332e-44	POLR2K	0.462532	2.47085e-05	SMCO4	2.15414	5.72649e-07	SYAP1	0.920895	2.04231e-37	ARF5	1.90353	4.04395e-136	NBEAL1	0.386253	0.110579	SELT	0.989363	2.6393e-26	USP16	0.747458	1
FBXO21	0.22714	0.739677	CST3	2.60102	5.66033e-12	MCF2	1.33697	1	PRMT2	0.361505	3.35204e-44	GLIPR1	0.441282	2.61081e-05	RPL22L1	0.508661	6.21608e-07	CD82	1.71972	2.53238e-37	SDHC	1.93166	8.83746e-136	BRD1	1.83835	0.11102	CFL1	1.24664	2.75021e-26	GRAMD1A	1.07847	1
ERCC6L2	0.35786	0.748736	RPS6KA1	1.25789	5.71967e-12	LZTS3	0.583049	1	SUCLG2	0.654986	3.56412e-44	ARF6	0.234473	2.72503e-05	ZFAND2A	0.676926	6.78707e-07	MYEOV2	0.615291	2.70977e-37	C1QBP	1.60957	2.39165e-135	SNRPB	0.329977	0.123884	LUZP1	2.42818	2.76746e-26	ATG3	0.84144	1
TIGD1	0.504189	0.751367	COX6B1	0.146393	6.82104e-12	AKR1C2	1.93376	1	VPS13C	0.502103	5.61019e-44	C19orf43	0.165638	2.79155e-05	ENTPD1	1.03051	7.56797e-07	VCP	1.08171	6.10336e-37	GMNN	3.93278	1.83904e-134	MRPS30	0.743614	0.126761	SUPT4H1	1.42034	2.81344e-26	DOCK10	0.713948	1
NECAP2	0.14402	0.757956	MYH9	0.449239	7.52926e-12	MAP7D2	1.28717	1	RBMX	0.354042	9.23287e-44	COPE	0.192263	2.85887e-05	GPX4	0.196842	7.6029e-07	H3F3B	0.233903	6.77702e-37	CASP4	1.62308	2.05651e-134	DFNB31	2.59643	0.127001	NAP1L4	1.24351	2.83057e-26	C19orf70	0.576365	1
RP11-304L19.5	0.528909	0.768051	TAP1	0.525849	7.54686e-12	RP11-110I1.14	1.25987	1	DDX24	0.344192	9.97091e-44	PATL2	0.590451	2.89501e-05	PFDN2	0.312008	8.45007e-07	ARF1	0.502436	8.95776e-37	PSMD13	2.0454	2.56363e-134	MGAT1	1.14106	0.12825	GNAI2	1.74258	3.37383e-26	APIP	1.87989	1
CNST	0.25659	0.769149	KRT10	0.267493	8.34213e-12	C2orf15	1.25698	1	DDX5	0.429279	1.12227e-43	EMC7	0.373116	2.95882e-05	NINJ1	0.539024	8.88005e-07	DUSP1	0.53146	9.49398e-37	CYCS	1.41156	3.06946e-134	MAGOH	0.470605	0.128306	PDIA6	1.24331	3.67793e-26	DYNLL1	0.548033	1
MFNG	0.168847	0.777988	KIR3DL2	3.64192	9.21538e-12	CCL13	0.857322	1	TC2N	0.500153	1.65139e-43	HERPUD2	0.596929	3.19134e-05	INSIG1	0.715458	8.88761e-07	ADI1	1.02542	9.52228e-37	HIST1H1B	6.1707	5.502e-134	NHP2L1	0.324741	0.128994	TSPO	0.981021	3.87057e-26	FAM129A	1.4124	1
TAF9	0.150888	0.781157	PRKCH	0.481175	9.50107e-12	IRS1	0.746217	1	TMEM14B	0.473384	1.68805e-43	BSG	0.314469	3.19237e-05	BUD31	0.324101	1.02767e-06	SF3B14	0.639692	1.09609e-36	CD53	1.41637	1.1703e-133	HELZ	0.78481	0.13472	ITM2A	0.989713	3.9291e-26	EIF1	0.072253	1
UBE2E2	1.35107	0.782636	AP2S1	0.503812	9.88367e-12	RP11-20B24.4	1.25396	1	ANKRD36C	0.53021	1.85518e-43	GBP5	0.460013	3.30109e-05	CD82	0.798173	1.08155e-06	NUDT5	1.23314	1.17056e-36	MRPL10	2.5573	1.57411e-133	RNF115	0.873326	0.135421	RAB7A	1.06867	4.34282e-26	YWHAB	0.338408	1
RALGPS2	0.977119	0.785125	ASNA1	0.716984	1.61807e-11	KLHL34	1.10266	1	CTSS	0.453391	1.96666e-43	LEPROTL1	0.151354	3.44756e-05	COQ10B	0.395487	1.13659e-06	ELF1	0.562554	1.36543e-36	MYEOV2	1.44143	1.95953e-133	RAB1A	0.672569	0.138721	WTAP	1.10177	4.51974e-26	MIR155HG	2.77015	1
ZNF91	0.283624	0.788483	BCAP31	0.426288	1.87338e-11	RP11-967K21.1	0.866536	1	SNX6	0.599261	2.15887e-43	UQCR10	0.176339	3.75069e-05	STX11	0.800986	1.1764e-06	CBX3	0.625777	1.66479e-36	MCM5	4.12395	2.02986e-133	ICAM3	0.310856	0.140631	SSBP1	1.04063	4.819e-26	EXOC2	1.95172	1
AC013264.2	0.371823	0.807454	DNAJC8	0.304301	2.27507e-11	BNIPL	0.728058	1	STT3B	0.844797	2.18966e-43	NFE2L2	0.431452	4.36238e-05	STAT4	0.464418	1.3447e-06	GATA3	1.0653	2.08401e-36	RGS1	1.59996	3.04736e-133	SLC2A3	0.465582	0.145508	SLC3A2	1.09833	4.97906e-26	C4orf48	0.75935	1
PLAG1	1.30896	0.808227	RPS4Y1	0.179748	2.3583e-11	TCEAL2	0.365302	1	IRF2BP2	0.785964	2.18972e-43	ENC1	2.02999	4.82081e-05	RP11-51J9.5	0.323922	1.36143e-06	AP2M1	0.629663	2.42546e-36	PPP1R7	1.79781	3.19628e-133	TCF25	0.412725	0.146343	CELF2	1.03469	5.01446e-26	DEGS1	0.957098	1
GPR160	1.13169	0.809318	VAV3	1.47714	2.519e-11	AC003090.1	2.51844	1	SH3BP5	0.947657	2.21005e-43	SRI	0.251217	4.89452e-05	EHD4	0.961605	1.37872e-06	FYN	0.675715	3.41919e-36	RNASEH2C	2.16962	7.26296e-133	SLC25A3	0.334043	0.146393	PRPF40A	1.29366	5.30027e-26	LPGAT1	1.48165	1
RP11-641A6.2	1.66384	0.813075	RGS9	2.67724	2.65387e-11	RP11-362A9.3	2.15772	1	ATP5F1	0.407651	2.29702e-43	PDE4D	0.627636	5.0565e-05	ERN1	0.932254	1.43138e-06	ACOT9	2.37008	3.79369e-36	TOMM22	1.7271	1.01446e-132	JOSD1	1.1671	0.149586	ARF5	1.21166	5.69422e-26	MAF	1.08757	1
HADHA	0.142234	0.813484	ATPIF1	0.227054	3.21226e-11	AC107622.1	2.27387	1	CELF2	0.394317	2.77952e-43	KRTCAP2	0.308443	5.39705e-05	HSPA9	0.330632	1.56539e-06	NDUFB5	0.948803	3.82932e-36	TCP1	2.03707	1.92237e-132	RBBP6	0.668229	0.158477	YWHAE	1.44167	5.94039e-26	LIMS1	0.827555	1
KLHL36	0.304165	0.816161	BTN3A2	0.588705	3.82312e-11	RP11-56G10.2	0.850501	1	TLK1	0.802389	2.80122e-43	FOSL2	0.993389	6.01305e-05	MZT2A	0.248773	1.59626e-06	MRPL33	0.964227	4.19587e-36	SF3B2	1.5046	3.61137e-132	PRR5	1.42154	0.168494	SPCS2	0.922052	5.96138e-26	ARHGAP25	1.14848	1
U2AF1L4	0.211359	0.817047	C9orf78	0.20678	4.07349e-11	AC097713.4	0.875244	1	N4BP2L2	0.369716	5.00047e-43	FAM3C	1.16988	6.81204e-05	ELL2	1.40907	1.60024e-06	EMC7	0.838915	4.96632e-36	MCM3	3.56118	5.02905e-132	RNU12	1.99957	0.174018	EIF5B	1.08594	6.38993e-26	EZH2	1.99258	1
SFXN1	0.173883	0.818379	SSNA1	0.493931	4.54214e-11	RP11-342I1.2	0.514749	1	ANXA7	0.491002	6.60302e-43	PITPNC1	0.50456	7.04429e-05	AREG	2.09308	1.66164e-06	H2AFY	0.788741	6.21894e-36	FKBP8	1.41876	1.11908e-131	RPL21	0.144982	0.174963	NUCKS1	1.20945	6.43837e-26	LDHA	0.292669	1
RHOH	0.0803132	0.820154	PRR5L	2.46897	4.70673e-11	CUBN	0.414741	1	KRT10	0.355478	6.64945e-43	MIF	0.224125	7.36968e-05	ITK	0.534698	1.85152e-06	HBP1	0.94155	6.28891e-36	SPCS2	1.4269	1.99816e-131	TRAF4	2.13031	0.176318	EDF1	1.21374	7.04289e-26	NABP2	2.22545	1
PCSK5	1.11859	0.820154	VTI1B	0.777253	4.84895e-11	PCSK5	0.320753	1	LSM7	0.360355	1.10598e-42	PPP2R2B	1.21787	8.39868e-05	ILF2	0.305737	1.92061e-06	PFDN2	0.764938	1.17566e-35	LAMTOR5	1.5253	4.26864e-131	CCT4	0.467089	0.177474	SLBP	1.43269	7.26524e-26	APOL6	1.08642	1
FAM213A	0.891861	0.820299	DGKZ	0.700428	5.88125e-11	CTD-2031P19.5	0.938423	1	SYNE2	0.330964	2.09673e-42	SLC38A2	0.458497	0.000111391	RIPK2	1.0368	2.2043e-06	GTF2B	1.02155	1.55815e-35	CENPW	6.23064	6.65677e-131	C9orf78	0.284475	0.177781	GPR171	2.00546	7.71813e-26	PSMA4	0.398015	1
EBPL	0.237187	0.82729	RALY	0.480703	6.03114e-11	CNKSR2	0.391261	1	TAX1BP1	0.33313	2.55182e-42	AIM1	0.577864	0.00011423	WDR74	0.718601	2.23853e-06	DPY30	1.01274	1.69449e-35	SUPT16H	1.85033	2.14714e-130	UBE2S	1.44256	0.177803	ATP5O	1.08086	8.19009e-26	ARPP19	0.674367	1
ZFP14	0.459506	0.833792	UQCRQ	0.259919	6.55713e-11	RP1-67K17.4	0.753756	1	XRCC6	0.393986	3.48124e-42	GTF2B	0.433757	0.000145845	FOSL2	1.06794	2.42507e-06	COX14	0.761548	2.27069e-35	CD8B	1.72276	2.46709e-130	MT-ND5	0.204069	0.178538	ARL6IP4	1.01293	8.64893e-26	CLIP1	0.754166	1
PDCD4-AS1	0.523309	0.834397	CYTH4	0.930588	6.93058e-11	RP11-423O2.5	0.685366	1	TMEM66	0.460038	3.61569e-42	TMEM109	0.535094	0.000157707	TNFSF10	0.615768	2.53568e-06	SEC11A	0.725801	2.62261e-35	PTGES3	1.43284	4.14792e-130	AZIN1	0.891916	0.182992	C1orf43	1.62722	9.72472e-26	HIST1H4C	0.595705	1
MMP28	1.69511	0.836003	ARHGAP25	0.742742	7.13368e-11	RP11-17M16.2	1.54327	1	DAP3	0.660849	4.84601e-42	AMD1	0.376731	0.000171755	OAZ1	0.135172	2.57723e-06	RAB7A	0.725002	2.80952e-35	POLR2J	1.64401	5.10873e-130	2021-09-07	0.214249	0.192459	LAPTM5	1.27831	9.72472e-26	ING5	1.74488	1
ZNF75A	0.285422	0.837671	ADRM1	0.465975	7.78394e-11	WDR64	1.47443	1	ERH	0.351481	6.35481e-42	TPRG1	2.04941	0.000172461	AC092580.4	0.390974	2.93153e-06	ATP5A1	0.505115	5.37343e-35	HLA-A	0.882951	7.43369e-130	APOL3	1.06174	0.198845	PCBP1	0.999556	1.01356e-25	NOA1	1.43815	1
DPEP2	0.368927	0.837728	EMB	0.283155	7.7918e-11	VSIG4	1.40797	1	COX6B1	0.357997	7.45838e-42	CHI3L2	0.934866	0.000181497	CHMP2B	0.544471	3.03334e-06	CENPM	2.39673	5.46715e-35	PHB	1.90352	1.16096e-129	SPRY1	2.14195	0.201697	HMGN1	1.18382	1.01356e-25	SLC2A3	0.569661	1
GTSCR1	1.389	0.83901	SKAP2	1.60762	7.87041e-11	RP11-29B2.5	1.13589	1	2021-09-15	0.367543	1.64542e-41	GALM	0.684421	0.000193581	DPM1	0.46185	3.03971e-06	DDX24	0.481107	1.59604e-34	SNX3	1.42085	1.18759e-129	RRAS2	1.59605	0.2019	EIF3K	1.27723	1.09762e-25	CD47	0.452163	1
XXcos-LUCA11.4	0.454679	0.841831	SRPK2	0.742453	9.07047e-11	RP11-504P24.8	0.843637	1	USP3	0.670893	2.09796e-41	THEMIS	0.59142	0.000202509	SSR4	0.158234	3.20927e-06	EDF1	0.437765	3.12442e-34	FLNA	1.9089	1.21967e-129	CD83	1.43792	0.203005	IDI1	1.21544	1.43112e-25	EIF5	0.417183	1
FAM153B	1.07266	0.844779	LILRB1	4.23231	9.70131e-11	PTOV1-AS1	0.743196	1	PPIG	0.410199	3.09141e-41	OFD1	0.348715	0.000208275	TRADD	0.374818	3.24036e-06	IFI6	1.30181	3.14867e-34	ETFA	2.29969	2.58905e-129	SON	0.217495	0.204323	AP2S1	1.33859	1.46759e-25	EXOSC10	1.90694	1
RBM11	1.32172	0.853746	EIF6	0.58125	1.30417e-10	HYKK	0.37277	1	GPBP1	0.337212	3.35931e-41	ZC3H12A	0.828845	0.000211721	CD83	1.18025	3.24751e-06	STK4	0.495033	3.2096e-34	NCL	1.39725	4.2203e-129	RANBP1	0.333205	0.205852	JTB	0.998125	1.55213e-25	STX12	1.62381	1
CNOT7	0.173811	0.853908	SPSB3	0.61254	1.42927e-10	ZNF665	0.471538	1	RANBP1	0.37314	3.4972e-41	LCK	0.129771	0.000219902	C16orf80	0.794669	3.36941e-06	LYST	1.03227	3.3151e-34	PSMG2	2.03462	8.51134e-129	ABCB1	2.10163	0.20725	MPC2	1.24506	1.69399e-25	HPRT1	0.808079	1
GGT7	0.663839	0.853908	SUMO2	0.141278	1.57476e-10	ECHDC3	0.992391	1	SESN3	1.04487	4.69862e-41	CHD9	0.633063	0.000220622	REEP5	0.318715	3.60242e-06	DGUOK	0.717277	5.46274e-34	CLSPN	6.1638	1.94792e-128	FAM173A	0.965183	0.215766	ADRM1	1.21839	1.73293e-25	CEP350	0.807492	1
SMIM20	0.226612	0.86033	NFATC3	0.917954	2.00536e-10	SDK2	0.711178	1	DGKA	1.13201	5.11143e-41	COX6A1	0.127628	0.000220804	FAM96B	0.278602	3.63262e-06	RNF181	0.933948	8.71539e-34	CDC123	1.98472	3.97794e-128	RPS7	0.168973	0.221527	OCIAD2	0.959784	1.8101e-25	YWHAG	2.61894	1
METAP1D	0.758179	0.872575	WDR1	0.491729	2.00668e-10	SEPP1	0.649423	1	CD6	0.451697	5.34965e-41	ATP5I	0.166665	0.00022199	NMB	1.67578	3.73376e-06	ICAM3	0.511049	8.94743e-34	NHP2L1	1.3836	4.64223e-128	NFKBIB	1.48085	0.225033	ATP5I	0.995179	1.90334e-25	ETV7	2.82807	1
DNAJC30	0.381949	0.874091	MOB2	0.982762	2.06427e-10	ZNF594	0.455078	1	ABRACL	0.446127	5.83441e-41	COA1	0.620194	0.000233468	RELB	0.960519	4.08708e-06	REXO2	1.16721	9.07521e-34	EWSR1	1.6549	6.57598e-128	MIDN	1.4155	0.231679	RPL29	0.854089	1.93653e-25	SKP1	0.201595	1
CYSLTR1	0.395594	0.87962	TRMT112	0.254599	2.09581e-10	DNAH12	2.56515	1	ANKRD36	0.629792	2.36667e-40	SERTAD3	1.28524	0.000247011	ZNF267	0.638509	4.47575e-06	WHSC1L1	0.584805	9.96094e-34	PRDX6	1.50289	1.40759e-127	AC006369.2	1.87623	0.235031	ANAPC11	1.15728	2.19282e-25	RBPJ	0.713477	1
ZNF141	0.446936	0.881035	AES	0.139878	2.50482e-10	CTB-13F3.1	1.14674	1	BCL2	0.874346	2.41899e-40	TMEM50A	0.21319	0.000282888	C1orf63	0.182987	5.68042e-06	MDH2	0.642605	1.02004e-33	GBP2	1.70193	1.44286e-127	GYPC	0.253788	0.24294	GDI2	1.10061	2.65278e-25	N4BP2L2	0.381152	1
PKIA	0.445781	0.882024	DAZAP2	0.23416	2.67195e-10	AP000936.4	0.743249	1	PABPC4	0.835572	2.62049e-40	FCRL6	0.627689	0.000300996	CD5	0.494182	5.91066e-06	PAPOLA	0.511263	1.42647e-33	EIF6	1.95372	3.3922e-127	F8A1	0.93518	0.254801	PSMA4	1.01121	2.6632e-25	ATP5O	0.278852	1
AC097500.2	0.859568	0.885355	SRRM2	0.293221	2.85154e-10	KRT73	0.403828	1	ALKBH7	0.642251	2.99808e-40	DKK3	4.11607	0.000315688	ATP5EP2	0.313413	5.91996e-06	COPZ1	1.11991	1.49424e-33	ATP5I	1.31537	5.38489e-127	ZNF791	1.0312	0.256156	RBM17	1.16348	2.72681e-25	EIF5B	0.564529	1
NRIP1	0.516924	0.889032	MED4	0.346631	3.33713e-10	RP11-881M11.2	0.916872	1	ARHGAP5	0.94321	3.00875e-40	PAPOLA	0.173163	0.00032359	RAB11FIP1	0.821941	5.96395e-06	NGFRAP1	1.62858	2.33756e-33	HIST1H2AJ	5.91498	7.16884e-127	TCEB3	1.36384	0.259397	PDE3B	1.59745	3.02479e-25	GYPC	0.328229	1
NAT9	0.458525	0.899135	ANXA4	1.68371	3.76457e-10	PARS2	0.773731	1	REST	0.59346	3.40062e-40	TXN	0.204466	0.000338921	GPRIN3	0.65226	5.99522e-06	TIFA	1.539	2.96643e-33	TCEB1	1.7942	7.21876e-127	CD160	2.07582	0.26324	KHDRBS1	1.08273	3.14681e-25	JUND	0.5014	1
MIR4458HG	0.637322	0.902048	COX5B	0.163209	5.19476e-10	GABBR1	0.423636	1	DDX46	0.486209	3.41821e-40	COX7B	0.24239	0.000345855	USP3	0.402873	7.8009e-06	SMC4	1.25042	3.78919e-33	ATG3	2.12593	9.51622e-127	TOMM20	0.394779	0.263482	SNRPE	1.2562	3.40731e-25	MSL3	0.968661	1
PGAP2	0.519239	0.902048	RP11-222K16.2	1.9596	5.63889e-10	TSIX	0.412734	1	ICAM2	0.810927	4.43032e-40	PHLDA1	0.548469	0.000365746	BCL7B	0.398223	8.27123e-06	YWHAE	0.912853	3.97293e-33	SNF8	2.0617	9.87876e-127	EIF6	0.611775	0.263482	RP11-347P5.1	1.37053	3.6721e-25	AKAP8L	1.43989	1
TNFAIP8	0.109177	0.902389	UBE2L3	0.467644	5.92996e-10	C1orf172	0.374019	1	BIN2	0.320368	5.68936e-40	ATXN1	0.754344	0.000374459	GPX1	0.416644	8.85296e-06	C4orf3	0.511124	4.10002e-33	NDUFS3	2.21521	2.44066e-126	CD6	0.387865	0.26536	DHX36	1.38662	3.84224e-25	HLA-DQA1	1.16779	1
CD55	0.156399	0.902487	ATP2B4	1.23729	6.52682e-10	RP11-1007O24.2	1.7838	1	NCBP2-AS2	0.479548	6.83193e-40	SQSTM1	0.352434	0.000374635	ZFAS1	0.178912	8.94064e-06	TBCB	0.688593	4.53392e-33	DAD1	1.39165	5.00283e-126	AAK1	0.492619	0.26536	NCL	1.03377	3.86447e-25	PPIA	0.320393	1
CHD7	0.378504	0.908191	RPA2	0.55218	7.0159e-10	KCND3	1.0828	1	TNFSF10	1.015	1.03423e-39	PPP1R10	0.469323	0.000403196	CD37	0.151189	9.02008e-06	PARP1	0.898964	4.6379e-33	UBE2D2	1.33475	6.80672e-126	SYNE2	0.260658	0.265462	RPL4	1.05346	3.93652e-25	PNISR	0.269809	1
REG4	1.93168	0.91272	NPRL2	1.26907	7.60713e-10	CCDC78	0.765294	1	TMEM230	0.396469	1.32775e-39	USP11	0.931305	0.00042189	CAPZA2	0.328317	9.14628e-06	CSNK2B	0.89567	4.76867e-33	2021-09-07	1.3611	1.8269e-125	ILF2	0.448908	0.272866	C14orf2	1.01799	3.93652e-25	LAMP1	0.6811	1
JAGN1	0.27021	0.917801	MT1E	1.22939	7.92862e-10	C9orf24	0.654553	1	AL592183.1	0.644574	1.48142e-39	BPGM	0.836511	0.00042189	MOB4	0.4938	9.82105e-06	GABPB1	1.84409	5.47864e-33	SELT	1.33692	3.01252e-125	RNF114	0.582938	0.27775	PPP4C	1.13016	4.40394e-25	CHORDC1	0.980861	1
STX16	0.251134	0.91961	SSBP3	1.62887	8.74468e-10	RP11-315O6.1	0.444761	1	SLC2A3	0.437483	1.65077e-39	BAG3	0.945657	0.000423896	RNF138	0.51454	1.05218e-05	ACTR3	0.53156	7.83078e-33	NDUFB6	2.10314	4.47441e-125	B4GALT1	1.56666	0.280297	CCT8	1.06365	5.19047e-25	TIPARP	1.02733	1
WDR43	0.18431	0.92008	SAMD9	0.474759	1.21252e-09	CALCRL	2.65599	1	ATF7IP2	0.717101	1.69067e-39	CHIC2	0.559702	0.00043178	CEBPZ	0.354307	1.07666e-05	HLA-F	0.547902	8.80814e-33	CYBA	1.29139	1.0475e-124	RABGGTB	0.753988	0.282726	HIF1A	1.54026	5.26531e-25	PRDX4	1.47106	1
TFAP4	0.6964	0.925149	PCSK7	0.398339	1.82395e-09	TMEM150C	2.24841	1	NUB1	0.572616	1.9798e-39	GNAS	0.239223	0.000437189	PIM2	0.433473	1.13212e-05	SP100	0.569264	1.63883e-32	NHP2	1.74791	1.10489e-124	FYN	0.38496	0.285994	BATF	1.62538	5.57473e-25	SYNGR2	1.05463	1
ZNF681	0.779498	0.925907	MRPL41	0.374899	1.86967e-09	TENC1	1.34773	1	RAD21	0.49107	2.29841e-39	GGA1	0.531457	0.000452958	MAPRE1	0.355014	1.13268e-05	SAP18	0.423522	1.69622e-32	PMVK	2.51946	1.25904e-124	SIK1	1.74562	0.288652	ISCA1	1.34675	6.36132e-25	CXCL13	1.66228	1
KIAA0355	0.344045	0.926945	SUPT4H1	0.498077	2.16665e-09	IFNGR2	0.26721	1	ZFAND1	0.703247	3.9055e-39	PLSCR1	1.01628	0.000464578	EIF3I	0.256835	1.14089e-05	SH3KBP1	0.690376	1.90123e-32	BST2	1.63707	2.58831e-124	C10orf54	0.455541	0.294681	CD96	1.04926	7.03613e-25	TNFRSF4	0.74642	1
NAE1	0.148958	0.9363	LAMTOR2	0.563478	2.68177e-09	SERPINA1	0.818569	1	C4orf3	0.334623	8.93727e-39	ZBTB38	0.453976	0.000472078	ISG15	0.271201	1.33712e-05	RAB11A	1.09719	1.95357e-32	CENPN	5.24129	8.82215e-124	RAB22A	1.12736	0.311178	MRPL54	1.2564	7.41818e-25	MRPL18	0.74188	1
DAP3	0.168423	0.9371	CASP4	0.366274	3.37407e-09	CTB-133G6.2	0.917413	1	YTHDC1	0.519562	1.28167e-38	HNRNPLL	0.728919	0.000501129	RGS16	1.86246	1.35671e-05	NDUFA7-1	1.18548	2.58344e-32	KPNA2	2.25221	1.61096e-123	PHAX	0.724821	0.312321	RNF7	1.06655	7.41818e-25	SURF2	1.16941	1
ILF3-AS1	0.130972	0.940888	PTRH1	1.53075	3.40539e-09	KIF9-AS1	0.467135	1	HSP90B1	0.325903	2.38024e-38	VAV3	1.01169	0.000558553	PRMT10	0.92232	1.43193e-05	CCNH	0.696088	3.0268e-32	VDAC2	1.53134	5.02883e-123	RPS19	0.102771	0.312368	ALDOA	1.16006	7.70806e-25	NARF	0.858739	1
C11orf58	0.0521177	0.944467	ARF6	0.271813	3.57076e-09	ZNF135	0.844735	1	NSMCE1	0.69136	3.91647e-38	PTGDR	1.11509	0.000591561	TMEM123	0.165279	1.433e-05	IFI27L2	0.873074	3.28428e-32	CCT4	1.60172	8.71351e-123	IFITM1	0.362216	0.315738	TCF25	0.908008	8.1395e-25	COX6C	0.232651	1
THAP5	0.370603	0.944467	NDUFA12	0.330701	3.73049e-09	RP11-676J12.4	0.735712	1	UBE2D3	0.37144	4.29311e-38	MAPK1	0.751665	0.000672584	PSMA7	0.156027	1.62011e-05	GLIPR1	0.955068	3.77066e-32	LCK	1.30997	9.22708e-123	PPP2R5A	0.930926	0.316497	GADD45GIP1	1.05442	8.77239e-25	H2AFJ	1.01644	1
ABHD10	0.389237	0.945564	PSMD4	0.394207	3.77771e-09	SLC9A5	1.56658	1	ERBB2IP	0.604261	4.97445e-38	FAM49B	0.233828	0.000693738	GALM	0.649106	1.6298e-05	CHMP5	1.09665	4.04653e-32	SSBP1	1.44519	9.8438e-123	GCHFR	0.66981	0.318807	BHLHE40	1.86165	9.07543e-25	RAC2	0.329385	1
EIF3M	0.092052	0.950782	CDC42EP3	0.847916	5.08798e-09	NOSTRIN	1.45085	1	LDLRAP1	1.05627	5.31821e-38	IFITM1	0.272296	0.000747126	PTPN7	0.359898	1.63747e-05	NDUFS5	0.442247	4.12619e-32	PMF1	1.86078	1.02394e-122	RNF168	1.09621	0.321966	FIS1	1.20762	9.19873e-25	BCL2L14	5.54684	1
ZNF439	0.807742	0.969316	DOCK11	0.957335	5.19904e-09	RP11-188P20.3	1.05694	1	CLNS1A	0.580839	5.43209e-38	EIF4G2	0.130273	0.000749077	CLEC2B	0.258658	1.68613e-05	CCM2	1.16128	7.8994e-32	NUTF2	1.98848	1.2131e-122	DYNLL2	1.12123	0.322228	UQCRC2	1.1105	9.96176e-25	KIF20B	1.15467	1
RNF157	0.591911	0.971486	POLR2F	0.490895	5.99874e-09	CRYBB2	0.385316	1	THRAP3	0.414451	9.44557e-38	CALR	0.29978	0.000765621	CTSL	2.31386	1.68613e-05	VPS28	0.684549	9.03325e-32	COPS3	2.53704	1.73761e-122	MIB2	0.917038	0.323147	DUSP5	2.49864	1.06062e-24	PLGRKT	0.724072	1
CERS6	0.8045	0.972577	RAB5C	0.438113	6.63478e-09	RP11-338E21.3	2.44612	1	PNN	0.457442	1.2059e-37	KIF21A	1.13413	0.000773159	JMJD6	0.591933	1.70719e-05	DNAJC15	1.08996	1.18901e-31	EBP	2.42566	2.07258e-122	CD99	0.218505	0.323147	CRIP1	0.857992	1.09838e-24	OLA1	0.956031	1
ANKRD49	0.260865	0.977543	RBX1	0.356447	7.35102e-09	MIR4523	1.43085	1	ARHGAP30	0.483963	1.27403e-37	GCHFR	0.474125	0.000782429	EIF3J	0.346312	1.84383e-05	COX16	0.780962	1.20584e-31	SEC61G	1.54908	3.46496e-122	UBQLN1	0.951453	0.324395	NINJ1	1.74419	1.16217e-24	SIN3B	2.2553	1
RP11-796E2.4	0.238754	0.977583	COMMD7	0.48003	8.41574e-09	RP5-1112D6.8	0.605872	1	LSM4	0.44001	1.94521e-37	TNFRSF1B	0.430717	0.000784011	RPSA	0.119868	1.8469e-05	C1orf43	1.06506	1.54653e-31	FKBP3	2.16128	4.591e-122	SMAD7	2.07466	0.325968	MRPS21	1.06399	1.24458e-24	SH3KBP1	0.564669	1
ZNF518B	0.468354	0.97815	GLUL	0.730271	9.04668e-09	RP4-639F20.1	1.19925	1	BPTF	0.620239	1.97871e-37	PPP1CA	0.153664	0.000814922	EIF1B	0.29891	1.8711e-05	UBE2N	0.694254	2.12644e-31	CAPN2	1.59057	9.55619e-122	DYNLT3	0.611082	0.325968	SF3B14	1.01202	1.31412e-24	USP18	5.30148	1
CHURC1	0.119228	0.981057	LAIR1	1.61403	1.05317e-08	CYP2J2	0.926415	1	HNRNPA3	0.315649	2.0956e-37	IQGAP2	0.369357	0.000908172	RSBN1	0.398467	1.89083e-05	FAM129A	1.58834	2.52489e-31	PMAIP1	1.65729	1.99828e-121	RPS16	0.208611	0.337708	ARF6	0.86324	1.3841e-24	TMEM50A	0.376622	1
NXPE3	0.286148	0.985204	SAMD9L	0.904212	1.17431e-08	NEB	0.841111	1	GRB2	0.45421	2.19357e-37	MT1X	0.412185	0.00104448	RPL7A	0.139404	1.94033e-05	CD4	1.68453	2.83214e-31	ANAPC15	2.19208	3.49737e-121	DDOST	0.495194	0.341584	SF3B5	0.896264	1.58267e-24	GSTK1	0.288682	1
RP1-187B23.1	0.908597	0.988536	TADA3	0.795081	1.39011e-08	ZNF605	0.326658	1	ZNF638	0.653074	2.45158e-37	ARHGDIA	0.243085	0.00106759	MAFF	1.22616	2.00309e-05	CDKN1B	0.983947	3.50868e-31	PRPF40A	1.63288	6.5497e-121	DNAJB11	0.687764	0.347364	CBX3	0.978126	1.64357e-24	AC092580.4	0.569301	1
EFCAB13	0.964693	0.988783	PQLC3	0.732496	1.40524e-08	AC008174.3	1.54769	1	RAN	0.3198	2.88349e-37	ARF1	0.147861	0.00111781	MID1IP1	1.06567	2.31817e-05	THADA	2.5197	5.99617e-31	HLA-DQA1	2.77061	7.62214e-121	PTPRE	0.935341	0.347364	ZNF207	1.06006	1.73039e-24	TMEM126B	1.02079	1
ZEB1	0.246839	0.989906	APLP2	0.890852	1.44838e-08	TPBGL	1.00646	1	TBC1D10C	0.360306	3.00962e-37	PPP1R18	0.316977	0.00117722	YWHAH	0.442664	2.34557e-05	WSB1	1.07835	6.09849e-31	DGUOK	1.54114	2.93153e-120	DNAJB9	0.471316	0.351135	RWDD1	0.93123	1.7436e-24	IDH3G	0.864399	1
ZNF506	0.34983	0.992035	GBP5	0.568388	1.62236e-08	HSF2BP	0.968004	1	YME1L1	0.64797	3.28411e-37	UBE2L6	0.325755	0.00120206	SF1	0.192444	2.45439e-05	ATP5J	0.514634	7.06603e-31	NDUFS8	1.7755	4.1035e-120	CHD9	0.919848	0.353446	ALKBH7	1.38924	1.88547e-24	NBN	1.21054	1
CTD-2020K17.4	0.838115	1	FKBP8	0.267876	1.6948e-08	RP11-440L14.4	0.664272	1	SRSF11	0.364035	3.71406e-37	MIDN	0.884013	0.00127014	NRBF2	0.650529	2.48218e-05	TNFRSF25	1.26986	7.78129e-31	DDT	1.66491	5.79168e-120	MAP1LC3B2	1.68399	0.353814	IRF1	1.00116	2.15654e-24	CNP	2.20447	1
RP11-660L16.2	0.19417	1	RNF181	0.492431	1.74477e-08	CTD-2035E11.5	0.484154	1	CSNK1A1	0.440806	4.45189e-37	SERPINB9	0.852654	0.00127074	SURF4	0.468133	2.67627e-05	TNFAIP3	0.616921	1.18858e-30	AKR1B1	2.10183	1.00642e-119	PHACTR2	1.27353	0.357241	TUBA1B	1.01008	2.20893e-24	FAM208A	1.21746	1
RGL4	0.174158	1	THEMIS2	1.32568	1.91024e-08	RP11-264L1.4	2.01189	1	2021-09-01	0.370752	4.47713e-37	MIAT	0.704568	0.00129251	STK4	0.170758	2.80339e-05	GNG2	1.07446	1.3484e-30	RAB27A	2.29066	2.63626e-119	MKRN1	0.487308	0.36436	SYTL3	1.43856	2.2124e-24	CDKN2AIPNL	1.2591	1
BOD1	0.387885	1	AP2M1	0.297896	2.07328e-08	RP11-290F20.3	1.52898	1	SLC40A1	1.82234	5.34437e-37	TCP1	0.414809	0.00136161	SLC16A3	1.35704	2.8681e-05	NDUFB2	0.493248	1.38855e-30	GNB2	1.9379	3.77966e-119	ZNF394	0.579927	0.370273	PMF1	1.35629	2.26241e-24	MLKL	2.04796	1
HPS4	0.262246	1	RAB27A	0.652111	2.41232e-08	LHX4	0.983602	1	TAF9	0.486703	5.80987e-37	GIMAP4	0.213823	0.00153182	CMC2	0.488994	2.88332e-05	ATP5G2	0.381911	1.78596e-30	PPP2CA	1.64087	6.7949e-119	ELOVL4	3.22751	0.3735	RILPL2	1.92398	2.83231e-24	COX17	0.488914	1
CBR3	0.508204	1	RER1	0.471961	2.73256e-08	RP1-120G22.11	0.982379	1	TXK	0.950311	7.39064e-37	KLRC2	0.972913	0.00159848	CMTM8	1.14644	2.91573e-05	CHORDC1	1.33477	2.18026e-30	PHPT1	1.77825	8.13149e-119	ZFAS1	0.252773	0.374601	PSMA3	1.309	3.20913e-24	ANXA2R	0.692875	1
ZNF581	0.318084	1	SDHC	0.493072	2.8764e-08	CTD-2342J14.6	0.910589	1	SP100	0.337588	7.93726e-37	APOBEC3C	0.735217	0.00172857	EIF3L	0.154854	2.94614e-05	GSTO1	0.953559	6.19867e-30	BANF1	2.36043	2.31256e-118	CLINT1	0.633282	0.377684	RPN2	1.13786	3.26309e-24	MYCBP2	0.584562	1
ZBTB20	0.206462	1	RAB37	1.28313	2.92761e-08	RP11-324O2.6	0.895788	1	MZT2B	0.343325	1.33571e-36	SNRPB	0.180384	0.00173945	ATP1A1	0.285718	3.0283e-05	C19orf53	0.468273	6.30648e-30	MINOS1	1.40355	2.81566e-118	RAC1	0.388954	0.377961	CEBPB	1.0948	3.40411e-24	MPRIP	1.29937	1
ZNF639	0.291975	1	G6PD	1.21588	2.93094e-08	SLC15A3	0.753465	1	MGEA5	0.427945	1.67393e-36	ADRB2	0.887587	0.00179173	IRF1	0.205852	3.43877e-05	ZNHIT1	0.746522	6.5764e-30	PAPOLA	1.29751	3.79398e-118	MED30	0.523672	0.382819	ATP5A1	0.960426	3.75772e-24	LZIC	1.42666	1
RP11-326C3.12	1.43243	1	RAB8B	0.738242	3.10071e-08	AC137934.1	0.604264	1	NCOR1	0.321313	2.02426e-36	MYBL1	0.719375	0.00180559	SNRPB2	0.307001	3.49233e-05	AURKAIP1	0.667182	8.36706e-30	2021-09-01	1.4104	9.18962e-118	ZFAND2A	0.672998	0.383789	JUND	1.02825	3.79864e-24	AZI2	1.57531	1
PPT1	0.172836	1	VPS26A	0.573289	3.28179e-08	TMEM45B	0.332686	1	UQCRFS1	0.349146	2.47065e-36	DDX3X	0.256621	0.00181528	RP11-347P5.1	0.329427	3.52665e-05	PPP1R18	0.780058	9.08078e-30	CCT3	1.55312	1.41332e-117	PHF1	0.79522	0.389613	HMGB2	1.08095	3.84923e-24	SETX	0.805386	1
CEBPZ-AS1	0.223623	1	RAB8A	0.581643	3.31418e-08	ZNF273	0.278314	1	SELM	0.513718	2.50677e-36	TMEM258	0.154038	0.00197063	U2AF1	0.179123	3.63386e-05	SERPINB9	1.9335	9.12553e-30	CST7	1.34596	1.47334e-117	NUS1	1.31113	0.392116	RAP1A	0.950184	4.4661e-24	ISOC1	1.26519	1
SUN1	0.307056	1	APOBEC3C	0.977035	3.41244e-08	PAQR7	1.77166	1	S100A11	0.338385	2.94132e-36	CDC42EP3	0.597808	0.00205662	PTTG1	0.496735	3.8628e-05	TPR	0.600621	9.27508e-30	PSMD14	2.20683	2.35112e-117	MIR22HG	2.17651	0.405542	ST13	0.901439	4.5626e-24	VPS13C	0.518984	1
HOOK2	0.430753	1	UBC	0.0583641	3.84937e-08	CTD-2006K23.2	1.64044	1	DENR	0.635037	2.99651e-36	COX7A2	0.0905708	0.00212106	JOSD1	0.704764	3.88188e-05	OAS1	2.72966	1.41594e-29	TWF2	2.16959	3.27933e-117	SAT2	0.722495	0.411017	HSPA8	1.18242	4.58101e-24	EIF3G	0.321702	1
A1BG	0.206794	1	WAS	0.44575	4.19144e-08	CERS3	1.49222	1	KMT2A	0.702821	3.04005e-36	METRNL	1.5303	0.00212488	GNB2L1	0.124346	4.0314e-05	IL10RA	0.691465	1.69968e-29	COX7A2L	1.2787	5.39923e-117	EIF4H	0.45306	0.411277	RPL18	0.751744	4.83216e-24	PFDN1	0.734757	1
SNHG10	0.416233	1	CD226	1.00141	4.23606e-08	RP11-420A23.1	1.1005	1	TMBIM4-1	0.383037	3.2486e-36	ATP5B	0.212253	0.00228368	GCHFR	0.441397	4.95252e-05	RPA3	1.09865	2.57175e-29	RAP1B	1.32786	7.40154e-117	TRMT112	0.28932	0.413281	C19orf10	1.20562	4.89713e-24	HMOX2	0.743822	1
KPNA5	0.27984	1	ADAM8	1.15736	4.32466e-08	RP1-239B22.5	1.02276	1	SERPINB1	0.438044	3.87172e-36	FAM96B	0.267657	0.00229115	NR1H2	0.392624	5.06325e-05	PRKAR1A	0.828249	3.11827e-29	LYAR	1.47176	8.84728e-117	DEGS1	0.675557	0.413849	ELOVL5	1.74959	5.27162e-24	PSMD11	0.967724	1
RECK	0.354644	1	RPS27L	0.259529	4.38871e-08	RP11-527L4.2	0.668682	1	LSM5	0.580488	5.25643e-36	FAM105B	0.90113	0.00238608	PTGES3	0.183141	5.49049e-05	CIB1	0.462552	3.87474e-29	CD3G	1.26597	9.16351e-117	RPL36A	0.171046	0.413849	PHPT1	1.32829	5.3488e-24	MRPS25	1.44752	1
RP11-861A13.4	0.637338	1	SYTL1	0.593167	4.55897e-08	CTC-366B18.2	0.629541	1	MKRN1	0.511245	6.6253e-36	FKBP2	0.416157	0.00238757	CLDND1	0.272205	5.99391e-05	RAB10	1.2762	4.12927e-29	GTF2A2	1.64228	2.00196e-116	SLC25A33	1.34662	0.425336	MRPL41	1.10462	5.44498e-24	SNRPE	0.595876	1
RP11-382J12.1	0.716702	1	TMEM2	0.670722	5.56156e-08	LURAP1	1.33252	1	NHP2	0.506628	8.2357e-36	INSIG1	0.604062	0.00255621	DNPH1	0.359271	6.97736e-05	UFC1	0.528322	4.62644e-29	PSMC4	1.98147	2.12555e-116	SLC25A38	1.08942	0.431153	EMC4	1.22635	6.03435e-24	TMX3	1.66274	1
WNT7A	0.664696	1	NCL	0.178681	5.65693e-08	AFF3	0.383674	1	HNRNPA0	0.326545	1.0027e-35	HLA-DMB	1.60786	0.00256068	HIST1H4C	0.280957	7.18089e-05	NDFIP2	2.50555	5.86954e-29	ARL6IP4	1.29781	2.68892e-116	STAT4	0.585827	0.4324	SLC25A6	1.31182	6.03552e-24	ZFAND5	0.76499	1
TMEM63A	0.271809	1	TNFRSF1B	0.564025	5.66353e-08	ZNF610	0.787734	1	SRP72	0.554892	1.10236e-35	ENSA	0.203967	0.0026313	NABP1	0.976076	7.31917e-05	HNRNPF	0.589392	9.21266e-29	HIST1H2AM	3.95963	2.86564e-116	COX19	0.699022	0.439182	PPP1CB	1.6747	7.31015e-24	EZH1	1.47703	1
HNRNPA0	0.0297704	1	JAKMIP2	2.16154	5.95488e-08	RP11-686O6.2	0.343888	1	SERINC5	1.21701	1.33968e-35	SMARCA5	0.294151	0.00318253	DEGS1	0.461993	7.4347e-05	GSTK1	0.418997	9.3416e-29	RER1	1.77333	3.18146e-116	DUSP12	0.901877	0.439182	TOB1	1.86921	7.67547e-24	KIAA0100	2.15772	1
RP11-161M6.2	1.15374	1	SPAG7	0.474915	5.98064e-08	SNX22	0.785759	1	NFKBIZ	0.687644	1.49289e-35	UTRN	0.319509	0.00326882	NEU1	0.928217	7.80306e-05	NBEAL1	0.577256	9.39792e-29	DNAJC15	2.05199	6.74953e-116	CRELD2	0.760967	0.445664	NEDD8	0.916287	8.16182e-24	TESPA1	0.949542	1
RP5-821D11.7	0.496005	1	HCLS1	0.293393	6.03166e-08	LRP6	0.646373	1	BEX4	0.639628	1.54411e-35	SLC20A1	0.505865	0.00370291	CDC42SE2	0.169683	7.91857e-05	CCND2	0.976263	9.49566e-29	PSMD7	1.51344	7.11015e-116	TXLNG	1.17113	0.44993	MGAT4A	0.949394	8.24412e-24	CHM	2.09739	1
SLC25A45	0.213004	1	STX8	0.53811	6.07574e-08	ZIK1	0.28871	1	XIST	0.646724	1.60291e-35	EIF4EBP1	0.975434	0.00375753	CLPP	0.41445	8.00708e-05	ELOVL5	1.19518	1.09234e-28	EIF3K	1.31864	8.98316e-116	SPSB3	0.592268	0.450732	ISG20	1.10357	9.20935e-24	CAPN2	0.511591	1
GPRASP1	0.785596	1	TMEM109	0.619746	6.43024e-08	U91328.19	0.440013	1	MRPS21	0.374822	1.60291e-35	UAP1	0.69474	0.00409962	CCDC104	0.598548	9.4243e-05	SLC2A3	0.670953	1.26371e-28	YWHAZ	1.26633	1.03172e-115	JTB	0.240518	0.46275	TMED2	0.822978	1.09765e-23	ARID4B	0.357015	1
IGF1R	1.22717	1	CCDC115	0.517125	6.75442e-08	LRRC7	0.431954	1	DCK	0.548914	2.40002e-35	CPNE7	1.85031	0.00417384	KDM6B	1.19325	0.000102986	YWHAH	0.998226	1.42212e-28	LSM1	1.83936	1.4702e-115	CLEC2B	0.322331	0.466214	ATP6V0E1	1.02348	1.10971e-23	CHD2	0.274322	1
TMEM38B	0.322004	1	HENMT1	1.13482	6.95575e-08	IQCA1	0.955274	1	SSU72	0.376982	2.45702e-35	SLC25A4	1.05969	0.00417384	METTL9	0.269939	0.000106934	ARF4	0.952083	1.58061e-28	ATP5H	1.35326	2.03054e-115	CD44	0.241207	0.469691	ROCK1	1.15256	1.19306e-23	RP1-241P17.4	1.41326	1
TMEM30B	0.894142	1	PTPN12	2.29325	6.99085e-08	KBTBD11	0.312431	1	ARPC1B	0.335105	3.15205e-35	CSRNP1	0.583517	0.00430562	RPL29	0.120533	0.000106934	UQCRH	0.442027	1.61162e-28	C9orf16	1.28712	5.42222e-115	RAB5A	0.55624	0.472132	NDUFA3	1.0102	1.19314e-23	STX17	1.61772	1
LRP2BP	0.423878	1	CD244	2.81257	7.42749e-08	RP11-230C9.4	2.7783	1	ZFC3H1	0.696708	3.4865e-35	TPI1	0.140692	0.00430831	CMTM7	0.378338	0.000108282	PPP1R12A	0.645214	1.67865e-28	UQCRC2	1.54566	6.37311e-115	POLE3	0.725309	0.485056	CD28	2.0051	1.25798e-23	PHPT1	0.56037	1
RBL2	0.0943416	1	TAPBP	0.310087	7.51013e-08	AL589739.1	2.59113	1	PDCD4	0.394098	3.82182e-35	DCTN6	0.466487	0.00435965	UAP1	0.764819	0.000108393	CADM1	3.59173	3.249e-28	ENY2	1.61111	1.00569e-114	ARID4B	0.287602	0.489439	METTL9	1.09876	1.31283e-23	RP11-796G6.2	2.05239	1
ARL14EP	0.186207	1	RCBTB2	0.891552	7.69815e-08	AC097662.2	1.32499	1	POLR1D	0.467139	4.75588e-35	RHEB	0.350354	0.00438306	GPR132	1.11586	0.000112444	MPC2	0.771081	3.3518e-28	RPN2	1.55362	1.70812e-114	SNRPD1	0.369009	0.490619	EIF4B	0.914957	1.50978e-23	DDOST	0.598695	1
FBXL3	0.207863	1	ARL6IP1	0.277875	9.04935e-08	LRP5	1.09947	1	ADI1	0.641632	6.73191e-35	RNF7	0.273123	0.00438306	NDFIP1	0.19018	0.000114429	HADHB	1.18096	3.98486e-28	UBE2T	5.47586	1.86958e-114	C19orf10	0.421971	0.497424	LAPTM4A	0.95622	1.5906e-23	UPF2	0.589912	1
SNX9	0.193561	1	ACAA2	0.785482	9.30149e-08	NEUROD2	0.796763	1	BCL11B	0.573055	7.6757e-35	TLN1	0.234665	0.00448518	CCT4	0.266424	0.000118608	DNAJB9	0.755501	4.01692e-28	SDF2L1	1.97173	1.92867e-114	TRMT10C	0.801728	0.497987	ATP6V0B	1.12841	1.69582e-23	NXT1	0.763445	1
PPP1R3E	0.468521	1	PHPT1	0.453023	1.00018e-07	KCNH3	0.700373	1	HIST1H1C	0.46045	8.32128e-35	HSP90B1	0.152281	0.00451226	SIK1	1.29233	0.000120986	ADRM1	0.733118	4.92756e-28	ACAA2	2.53061	2.19334e-114	RNF138	0.694969	0.501517	UBE2A	1.71803	1.99365e-23	STT3B	0.726587	1
ZNF138	0.347583	1	CD160	2.02968	1.1465e-07	AP001062.7	0.686183	1	RP11-220I1.1	0.71034	9.06306e-35	RNF166	0.34046	0.00457597	EMC7	0.284077	0.000125108	CKS2	1.43319	5.28939e-28	TUBB4B	2.57068	2.47352e-114	RCN2	0.543491	0.508069	PAIP2	0.987858	2.00668e-23	TRNT1	1.46057	1
TNFRSF10D	0.92344	1	PXN	1.18576	1.1465e-07	RP11-379K17.12	0.501884	1	PDCD5	0.531379	9.44785e-35	TSC22D1	1.43949	0.00463862	PPA1	0.199406	0.000127043	LAMTOR2	0.902079	7.0688e-28	LSM5	1.75566	3.28355e-114	USP12	1.36133	0.509254	MRPL20	1.2828	2.04104e-23	DNPEP	0.907223	1
TMEM220	1.33628	1	TBK1	0.989862	1.37935e-07	RP11-105N14.1	0.421959	1	TMEM243	0.482723	1.36103e-34	PSMD8	0.242144	0.00465832	TMEM167A	0.496715	0.000135374	C14orf166	0.559282	8.10357e-28	MRPL22	2.00335	4.14504e-114	GCH1	1.6722	0.509758	TCEB1	1.14184	2.09903e-23	CTSS	0.465122	1
MEST	1.15836	1	GOLGA4	0.386589	1.40484e-07	STAB1	2.09726	1	SPCS1	0.308764	1.67533e-34	G3BP2	0.213286	0.00494628	HNRNPF	0.215019	0.000141568	SQRDL	1.29021	8.93077e-28	MTDH	1.38719	5.18453e-114	CLPP	0.571012	0.516689	RSRC2	0.9579	2.24534e-23	RDH14	0.995212	1
UBQLN2	0.220325	1	MANF	0.531205	1.62963e-07	CNTD2	1.34752	1	PIK3R1	0.278716	1.86963e-34	HLA-DQA2	1.08642	0.00499439	COX7C	0.128419	0.000143671	PRDM1	1.18473	1.05788e-27	MRPL28	2.53636	2.5504e-113	CCDC107	0.493183	0.521954	MAPK1IP1L	1.26751	2.26611e-23	MED21	1.34176	1
METTL21A	0.317922	1	FUT11	1.91307	1.81466e-07	ALDH8A1	0.880133	1	FGD3	0.74511	2.20814e-34	ROMO1	0.353383	0.00500867	MZT2B	0.185006	0.000146433	BSG	0.643515	1.09913e-27	RHEB	1.7761	2.69336e-113	HNRNPL	0.784806	0.560285	SET	1.02193	2.30047e-23	CD2AP	1.46675	1
PGBD4	0.498824	1	PIP4K2A	0.833032	1.9248e-07	PTPDC1	0.379269	1	NAE1	0.558836	2.40189e-34	FKBP4	0.858779	0.00505507	PPIL4	0.461846	0.000146912	SCP2	0.555416	1.79595e-27	VRK1	2.56477	9.86921e-113	CHMP4B	0.648178	0.5604	EEF1B2	1.28237	2.34544e-23	TAGLN2	0.344899	1
TRIM52-AS1	0.250641	1	SASH3	1.0869	1.9583e-07	RP11-649A18.12	0.407148	1	CD52	0.424129	2.58383e-34	ARHGAP18	1.07805	0.00510548	MFHAS1	1.48069	0.00015219	UBXN4	0.544704	2.16842e-27	HCLS1	1.34818	1.14963e-112	DNAJC1	0.603881	0.569858	GPRIN3	1.90543	2.39221e-23	OST4	0.152919	1
EDA	1.25127	1	ZNHIT1	0.405936	2.17391e-07	ZNF736	0.325041	1	ARHGEF1	0.343132	3.27641e-34	RHOC	0.459654	0.00510548	TCP1	0.378158	0.000157993	S100A6	0.332054	2.51864e-27	NME1	2.66879	1.27614e-112	CENPV	1.41177	0.579409	ERH	0.86039	2.52073e-23	TAF1	2.03292	1
EIF5A	0.0952952	1	CASP8	0.389344	2.52486e-07	AATK	1.37658	1	AKAP9	0.359528	3.98322e-34	IL2RB	0.643577	0.00510548	DEDD2	0.428149	0.000160734	TM2D3	1.10313	2.81097e-27	VCP	1.9387	1.3304e-112	DDIT3	0.737128	0.584105	PTPN2	1.36118	2.61233e-23	PSMB6	0.450977	1
C8orf33	0.211417	1	SLC20A1	0.691638	2.5424e-07	FOLR2	0.911731	1	AP3M2	0.924925	4.07615e-34	CHMP1B	0.321587	0.00511589	AHR	1.02068	0.000174603	PDE4B	1.1713	3.19641e-27	FRG1	1.81807	2.16658e-112	SRSF9	0.360558	0.584889	CAST	0.973176	2.62702e-23	UBE2J1	0.901865	1
BZW2	0.308349	1	STARD3NL	1.00697	2.65783e-07	RP5-1092A3.5	0.614726	1	NDUFA4	0.375252	4.25387e-34	SPCS3	0.267216	0.00531916	TMEM14C	0.460792	0.000175935	EMC6	0.903224	3.43705e-27	GLRX3	2.26993	2.64697e-112	SKP1	0.167879	0.584889	PPP1CA	1.03061	2.81567e-23	ATRAID	0.428862	1
ZNF775	0.296369	1	EPS15	0.659551	2.66799e-07	RP11-204M4.2	0.282605	1	PLAC8	0.432293	4.72696e-34	UBE2E3	0.458218	0.00560547	C1orf43	0.423058	0.000180193	TALDO1	0.86679	3.99744e-27	TIMM13	1.99965	2.68933e-112	PITHD1	0.616125	0.584889	APRT	1.14158	3.00311e-23	PLEKHO1	1.5332	1
CA6	1.72893	1	TMCO1	0.37626	2.67306e-07	KIAA2022	0.487232	1	SUPT16H	0.510441	7.28007e-34	PIM3	0.380953	0.00579793	FURIN	1.58158	0.000209275	PSMB7	0.688242	4.21377e-27	SFPQ	1.40399	2.71377e-112	CD97	0.516807	0.59166	ARPC5	0.97481	3.49833e-23	BRD2	0.846598	1
PFN2	0.793342	1	TMEM165	0.545117	2.86414e-07	CLHC1	0.342308	1	VAMP8	0.311713	8.18078e-34	CCR5	2.01686	0.00638537	SRSF3	0.177582	0.00021317	SMS	1.10743	4.21377e-27	HAUS1	2.61291	5.14033e-112	CDK17	0.918621	0.604484	WHSC1L1	0.995935	3.55539e-23	GOLT1B	0.849622	1
SLC16A10	1.10044	1	ATRX	0.256983	3.30175e-07	IGSF6	0.248664	1	IFNAR1	0.86098	1.03919e-33	RASAL3	0.317042	0.0066257	UBE2S	0.948459	0.000250765	CCNI	0.390039	4.32428e-27	RPLP0	0.939882	2.11559e-111	CCT2	0.591782	0.610103	CDC42	0.921635	3.87156e-23	LRRC41	1.831	1
SLC22A17	1.09189	1	VPS26B	0.937579	3.30592e-07	RP11-501J20.5	2.76333	1	SFXN1	0.584649	1.12418e-33	CSNK1D	0.517491	0.00718157	SNAPC1	1.18717	0.000320014	CLTA	0.976262	5.16473e-27	ADA	2.71367	2.27089e-111	RANBP2	0.826547	0.610215	UGP2	0.981683	3.87156e-23	CCDC66	0.797241	1
CASP6	0.344235	1	CLEC2B	0.262136	4.04098e-07	SLC7A7	1.34332	1	PAPOLA	0.299632	1.23093e-33	SELT	0.156792	0.00732783	GABARAPL1	0.587983	0.000336765	SAR1B	1.4375	5.53571e-27	MRPL11	2.02418	2.5795e-111	SOD2	0.473956	0.626481	UBXN1	0.988541	3.93983e-23	CTBS	1.15686	1
ABCE1	0.184354	1	CD58	0.745304	4.24357e-07	CDS1	0.889744	1	MORF4L1	0.346605	1.93175e-33	ITGAE	0.41371	0.0074624	ENY2	0.270889	0.000337745	CHMP4A	0.557715	6.03412e-27	SUMO3	1.51544	2.60134e-111	BLOC1S2	0.483922	0.626481	CSNK1A1	0.973796	4.31191e-23	LTB	0.244786	1
LIPT2	0.689605	1	HOTAIRM1	0.954375	4.26685e-07	Z69720.2	0.785327	1	DDX6	0.344714	2.00719e-33	PELO	1.15856	0.00771504	PPP1CC	0.236927	0.000350653	CHMP2B	1.13493	6.77503e-27	GBP1	2.49122	3.07142e-111	CACUL1	1.51244	0.627263	PET100	0.956017	4.42791e-23	MOGS	1.98569	1
ZFP62	0.382952	1	ROCK1	0.364776	5.06397e-07	RP11-290C10.1	0.700032	1	LUC7L3	0.392397	2.28817e-33	GABARAP	0.383892	0.00788969	VPS37B	0.53274	0.000350733	RAB9A	1.40697	7.00742e-27	TPR	1.37235	3.93206e-111	ATP5I	0.235007	0.632101	AMD1	1.31237	4.49173e-23	RGCC	0.440288	1
C2orf40	1.27189	1	POLR2G	0.493281	5.49741e-07	RP11-78O7.2	0.618518	1	OPTN	0.491723	4.06619e-33	ACTN4	0.557594	0.00832216	RNF7	0.242985	0.000358225	S100A10	0.391994	7.91489e-27	C11orf31	1.35908	5.61947e-111	PDZD8	1.32414	0.63666	ROMO1	1.4147	4.83565e-23	KIN	1.51142	1
SUMF2	0.202503	1	TTC14	0.37544	7.4702e-07	RP11-535M15.1	1.73022	1	CBX3	0.331248	5.275e-33	PIP4K2A	0.5914	0.00833835	TNFSF13B	1.76251	0.000428267	SEPW1	0.642466	8.14801e-27	EZH2	3.76999	5.81565e-111	CCL20	2.07898	0.638506	GSTK1	0.917038	4.98061e-23	DYNC1LI1	1.57361	1
ZNF667-AS1	1.67755	1	2021-09-15	0.233221	7.6499e-07	RP11-359J14.2	1.74816	1	STMN3	0.783638	5.32769e-33	TNFRSF9	0.862535	0.00875055	PBX4	0.973903	0.000472437	PSAP	0.621001	8.26959e-27	HERPUD1	1.26299	5.88984e-111	IL2RB	0.936122	0.643857	MYH9	1.01906	4.9902e-23	FAM58A	1.34641	1
MIR4519	0.39279	1	TMEM258	0.187478	7.86615e-07	RP11-15A1.7	1.62283	1	MAX	0.49696	6.44463e-33	PLIN2	0.284467	0.00895355	TCEB1	0.300975	0.000499015	PAK2	0.754796	8.27235e-27	TPGS2	2.48277	7.50473e-111	G3BP2	0.316365	0.649549	DPP7	0.983806	5.05491e-23	IRF1	0.28991	1
DSC1	1.69419	1	APBB1IP	0.361801	7.87777e-07	AC016907.3	1.12326	1	ADAR	0.452998	6.50347e-33	SHFM1	0.229196	0.00909821	CEBPD	1.26418	0.000528615	VDAC1	0.793609	1.14899e-26	SAE1	2.60447	1.44613e-110	GABARAPL1	0.821378	0.653363	TALDO1	1.46121	5.56551e-23	MYD88	1.88343	1
CTBP1-AS2	0.416205	1	BCL7C	0.781906	8.75206e-07	ZNF471	0.915705	1	ZC3H15	0.349101	6.9952e-33	TAPBP	0.20909	0.00935821	TAF1D	0.342944	0.000563911	PPIA	0.429796	1.22436e-26	MRPS34	1.72143	6.94752e-110	IL16	0.560492	0.657091	ANXA2	1.25177	5.65351e-23	NAA15	1.11988	1
RP11-326I11.3	0.492832	1	C6orf1	0.870829	8.94958e-07	CDC42BPA	0.648991	1	IL16	0.662361	9.57589e-33	MS4A1	2.63013	0.00937551	ATP5B	0.18076	0.000569931	C15orf57	1.71641	1.48997e-26	MRPS15	1.92649	1.80214e-109	GPBP1	0.235928	0.674153	PDE4D	1.9936	5.765e-23	DOK2	0.445606	1
OSER1-AS1	0.429298	1	CFLAR	0.292979	9.56767e-07	TMEM9B-AS1	0.554025	1	RNPS1	0.325813	1.27058e-32	MCOLN2	1.3849	0.00987057	COX7B	0.199602	0.000594713	SLBP	0.81289	1.59363e-26	HSPA8	1.2556	2.00706e-109	SERTAD3	1.44869	0.680444	PSMD7	1.02392	6.02868e-23	NAPA	1.0001	1
CDK5R1	0.930215	1	MIB2	0.757115	9.75146e-07	RP5-1050D4.3	0.577951	1	AKIRIN1	0.515609	1.66188e-32	SDF2L1	0.339132	0.00989663	EPC1	0.178628	0.000624943	ZNF281	1.18599	1.62662e-26	VPS29	1.46788	2.67547e-109	DERL2	0.537333	0.680921	GNG2	1.65722	6.11642e-23	CCDC167	0.623674	1
ZNF721	0.196468	1	ERBB2IP	0.45241	1.21283e-06	OTUD7A	0.40386	1	THOC2	0.588069	1.81759e-32	PSMB8	0.138535	0.0100091	RPS7	0.096083	0.000632438	ABRACL	0.58613	1.77585e-26	TMED9	1.36807	2.919e-109	ZNF800	0.565809	0.683341	PLP2	1.16035	6.32375e-23	DHX38	1.69341	1
MLXIP	0.330078	1	NCALD	1.72947	1.4483e-06	DTWD2	0.257005	1	PDCD2	0.571477	1.87684e-32	DBF4	0.376693	0.0106079	WIPF1	0.212128	0.000649836	MIF	0.518381	1.87082e-26	ATP6V1F	1.34435	3.14911e-109	EEF2	0.17592	0.686533	C11orf31	0.886639	6.41407e-23	CCNL1	0.229798	1
ZBTB18	0.635299	1	SH3GLB1	0.455823	1.45843e-06	LSMEM2	5.46422	1	C19orf60	0.357935	1.88866e-32	S1PR4	0.315337	0.0106315	SYPL1	0.439819	0.000652628	TSPO	0.454666	2.15117e-26	RPS19BP1	1.61352	7.25563e-109	RPF1	0.523304	0.688356	COX6A1	0.983457	6.57017e-23	NDUFB10	0.419578	1
ZNF586	0.466564	1	SERTAD3	1.43193	1.47776e-06	RP11-795F19.5	1.47028	1	SKP1	0.362014	1.93013e-32	LY6E	0.1057	0.0106315	PEBP1	0.149658	0.000728836	PSME1	0.369988	2.24208e-26	RBM17	1.54678	1.01841e-108	POMC	1.62661	0.689087	DCTN6	1.6625	6.77466e-23	RNF13	0.939755	1
ALPK1	0.819884	1	PPP3CA	0.932755	1.54629e-06	AC135178.1	1.02301	1	NEDD8	0.295071	2.17163e-32	ARHGAP25	0.458253	0.0107007	AAED1	0.651718	0.000776201	MRP63	0.640744	2.61995e-26	HSPE1	1.29329	1.2811e-108	PTGES3	0.25518	0.692112	UBE2I	0.894748	7.57161e-23	SMAP2	0.538865	1
TAF4B	0.608558	1	GPR65	0.558764	2.05672e-06	CCDC110	0.846219	1	HDAC1	0.512058	2.33188e-32	MECP2	0.392231	0.010774	HNRNPLL	0.623514	0.000798301	HCLS1	0.529323	3.12702e-26	NUDC	1.53391	1.43276e-108	RAE1	1.17063	0.693213	SUMO2	1.10526	7.69701e-23	GBP7	2.92	1
DHRS3	0.627206	1	COL6A2	2.18534	2.1331e-06	CAND2	0.820812	1	PAK2	0.494798	2.46828e-32	DUSP10	0.598659	0.0108636	SFXN1	0.330031	0.000798301	DNAJB6	0.488498	4.09428e-26	CHMP4A	1.32537	2.25703e-108	LOH12CR1	0.993808	0.699687	BLOC1S2	1.23634	8.58885e-23	SERBP1	0.295359	1
USP3	0.139601	1	OPTN	0.387723	2.15026e-06	RP11-304M2.5	0.862992	1	EPB41L4A-AS1	0.540739	2.69555e-32	PSTPIP1	0.64996	0.0109138	TMED2	0.154512	0.000950064	ETV7	3.4379	4.09512e-26	NPM1	1.03853	2.6216e-108	SAP30BP	0.564046	0.701179	PPIG	0.944612	9.08611e-23	RGS2	0.649625	1
RP11-83A24.2	0.253317	1	IRF1	0.227886	2.16101e-06	TBC1D8B	0.555767	1	EAPP	0.354654	5.07121e-32	RP11-94L15.2	0.654276	0.0114548	SNHG8	0.177877	0.000950064	LAT	0.501352	4.26065e-26	ROMO1	1.76945	2.86355e-108	UBN1	0.958793	0.707241	DNAJB6	0.839052	9.56875e-23	ERP44	0.73801	1
ZNF429	0.335055	1	IFIT2	1.55981	2.23725e-06	DKFZP779L1853	0.294438	1	IER2	0.278975	5.65613e-32	USMG5	0.202615	0.0114919	AC016831.7	1.03462	0.0009964	CHURC1	0.603495	4.91638e-26	CCT7	1.71115	4.18829e-108	TXNDC11	1.02093	0.713705	PDE4B	1.80304	9.94846e-23	ERAP1	1.31514	1
ZNF563	0.71767	1	ZNF276	0.994871	2.51323e-06	ALS2CR11	2.24439	1	MED10	0.30324	6.79643e-32	CDK2AP2	0.443988	0.0115037	PRPS1	0.504716	0.000999485	MRPL52	1.01928	4.94257e-26	SQRDL	2.39353	6.45458e-108	RBM18	1.07825	0.716642	TCEA1	0.874725	1.02584e-22	BTG3	0.591653	1
PDE9A	1.24504	1	APOL6	0.762995	2.54534e-06	LINC01094	2.46407	1	ANAPC5	0.45054	7.74923e-32	MT1F	0.630806	0.0119947	TMEM50A	0.167558	0.00100629	HAPLN3	2.21774	5.97891e-26	TMEM14B	1.42994	1.24286e-107	CKLF	0.301028	0.716642	TAPBP	0.881827	1.09368e-22	DNAJC21	1.23893	1
TNFSF8	0.360594	1	COPS6	0.34008	2.57611e-06	CD163	2.07488	1	WAPAL	0.533404	8.68626e-32	SIK1	1.07813	0.0121236	C14orf119	0.573392	0.00105538	NDUFS7	0.681745	8.9459e-26	PTPRCAP	1.25719	3.00143e-107	PIM3	0.539918	0.719498	PPP2CA	1.12106	1.09368e-22	MRPL50	1.2093	1
FXYD5	0.0093526	1	GSAP	1.55085	2.6942e-06	CDON	1.34585	1	PPHLN1	0.434161	9.18953e-32	H2AFX	1.05925	0.0123025	HNRNPH2	0.392668	0.001058	NFKBIA	0.365123	1.17806e-25	COX6A1P2	2.13372	4.20193e-107	SNHG8	0.279156	0.72936	C4orf3	0.822658	1.19482e-22	NOL8	1.08335	1
FAM153A	1.09358	1	PARK7	0.134885	2.82809e-06	KCNA2	0.888087	1	ASH1L	0.482141	9.79346e-32	KRT86	3.16154	0.0123355	RPL18	0.102028	0.00109781	PLP2	0.626901	1.21055e-25	SDHD	1.67617	5.65322e-107	MRPL55	0.428458	0.729595	YWHAZ	0.879051	1.23798e-22	HIVEP1	1.71949	1
CKAP4	0.673848	1	YPEL1	1.9643	3.10482e-06	ENKUR	0.845644	1	ENO1	0.289167	1.07778e-31	RHOA	0.163427	0.012781	ANP32B	0.150664	0.00116141	ANAPC11	0.639965	1.83009e-25	EIF3A	1.44357	6.13233e-107	PUF60	0.456925	0.74592	GYPC	0.974536	1.28293e-22	SH3BP1	1.25198	1
MXI1	0.203292	1	KRTCAP2	0.34299	3.94498e-06	TMEM176A	0.91078	1	KLF3	0.322851	1.08953e-31	STK4	0.135939	0.0129527	CSTB	0.189749	0.00116872	NANS	1.33284	2.21089e-25	ATP5G1	1.62176	8.7941e-107	PGRMC2	0.789223	0.746806	CHCHD2	1.27935	1.53663e-22	BAZ2A	0.863757	1
C5orf28	0.308106	1	ZBTB7A	0.882289	4.15592e-06	PIP5KL1	0.712381	1	C19orf70	0.411275	1.09548e-31	ATP6V0B	0.253956	0.012972	RBM7	0.425931	0.00117263	TRAF1	1.98354	2.28445e-25	PTP4A2	1.33472	1.22366e-106	MPC2	0.431304	0.755041	SH3BGRL	0.917641	1.61443e-22	TRADD	0.555977	1
CCDC104	0.200438	1	C19orf10	0.359923	4.1702e-06	RP5-1115A15.1	0.612352	1	CNTRL	0.646837	1.12182e-31	CD84	0.584108	0.0133701	HMGN1	0.118052	0.00117298	MAT2B	0.890026	3.16601e-25	HSP90B1	1.28074	1.86174e-106	RABAC1	0.252161	0.757162	SLTM	1.08632	1.64479e-22	ECSIT	1.32029	1
GNG7	0.810591	1	RGS3	2.28622	4.56566e-06	C11orf65	0.63919	1	PMPCB	0.55416	1.26387e-31	S100A10	0.0847774	0.0135326	PIK3R1	0.14225	0.00118879	LSM2	0.961355	3.34951e-25	ERP29	1.19345	4.39514e-106	BCL7C	0.859597	0.763371	HLA-F	0.834358	1.68485e-22	PAICS	1.66114	1
LRPPRC	0.200642	1	ARF1	0.161646	4.70987e-06	RP11-396C23.4	1.71977	1	TTC14	0.44263	1.58055e-31	TRAPPC1	0.151189	0.014499	NDUFA6	0.20477	0.00120026	PPA1	0.518527	3.52e-25	HNRNPU	1.24123	4.60102e-106	FAM136A	0.885434	0.767301	GABARAPL2	0.948608	1.68681e-22	METTL10	1.07501	1
FAM26F	0.396125	1	MIAT	0.861487	5.15881e-06	CCDC42	1.04792	1	HNRNPH3	0.401022	1.87822e-31	SIPA1	0.70116	0.0147665	CDC37L1	0.488348	0.00121173	CARHSP1	1.16919	4.14611e-25	RGS10	1.26282	4.73157e-106	MAP3K11	1.56705	0.780429	SLIRP	1.27739	1.69407e-22	SSR2	0.193942	1
ZNF708	0.189951	1	PCID2	0.642673	5.72387e-06	GLB1L3	0.822008	1	ZC3HAV1	0.506038	1.91604e-31	SERPINH1	1.3182	0.0148757	OAT	0.658015	0.00123006	CLTB	0.779945	4.41021e-25	STRAP	1.43156	6.40719e-106	U2AF1	0.252615	0.78209	RBX1	1.0014	1.74699e-22	AKIRIN2	0.747001	1
RP3-400N23.6	0.868201	1	NCOR1	0.205604	5.73388e-06	PWAR6	0.295045	1	ZNF770	0.74891	2.31723e-31	LMAN2	0.223033	0.015017	HAUS3	0.353342	0.00128653	ATP2B1	0.825131	4.59992e-25	RNPS1	1.31947	9.56618e-106	RARG	2.70511	0.789181	TRAPPC1	0.94212	2.06057e-22	ME2	1.33671	1
IL23A	0.275419	1	PROK2	3.52371	5.77655e-06	PABPC3	0.431164	1	SPINT2	1.05157	2.51991e-31	NCOR1	0.157332	0.0154381	SESN3	0.496858	0.00132188	HMGN1	0.376383	5.2828e-25	SUCLG1	2.18072	2.09605e-105	FEZ1	2.96045	0.791304	STK17A	0.931083	2.16549e-22	SMC4	0.905138	1
RGMB	0.915492	1	CHD9	0.671533	7.28429e-06	LILRB5	4.86292	1	EIF2S2	0.370244	2.60608e-31	RABIF	0.644772	0.0155257	KIF5B	0.195709	0.00138727	GPBP1	0.415796	5.44324e-25	DNAJC7	1.7198	4.86107e-105	CSNK1A1	0.36074	0.791304	TMEM59	0.968292	2.249e-22	CNDP2	1.25687	1
FAM229B	0.735158	1	RRAS2	1.26305	7.71133e-06	RP11-73M7.9	1.03761	1	CAPZB	0.293385	2.92871e-31	H2AFV	0.188066	0.0157276	CHORDC1	0.482256	0.00138727	AP2S1	0.707393	6.28724e-25	ITGAE	2.04101	6.14591e-105	PPP1R14B	1.77218	0.808884	NDUFS7	1.05834	2.36856e-22	TCEANC2	2.6717	1
KRT18	0.776486	1	PPP3CC	0.500642	8.27646e-06	SH3D19	0.665924	1	NIPBL	0.53116	3.11433e-31	CCDC12	0.212228	0.0164823	KIAA0319L	1.02998	0.00145871	NEDD8	0.417831	6.35521e-25	CCNB2	8.20135	6.38959e-105	CERK	1.19956	0.815809	GABARAP	1.33315	2.41275e-22	HIST1H2BK	1.37501	1
RP11-11N9.4	1.17461	1	NDUFS6	0.396961	8.78005e-06	CTD-3193K9.4	0.392859	1	CD164	0.303189	3.43288e-31	PRDM1	0.420405	0.0165628	CPNE7	1.86755	0.0014943	CCT4	0.661646	6.48928e-25	PSMD2	2.05819	7.45646e-105	CANX	0.421198	0.825308	2021-09-15	0.872204	2.44989e-22	WDR1	0.556845	1
C16orf74	0.569171	1	GNAI2	0.52451	8.78005e-06	CCDC183	0.478748	1	MACF1	0.561478	3.88729e-31	DNTTIP2	0.229761	0.016905	CDKN1B	0.328494	0.00152603	POLD4	0.725188	8.9874e-25	SNRPA1	1.63148	7.45646e-105	MYC	0.439213	0.82609	OSBPL8	1.00671	2.75409e-22	ING4	1.27595	1
ZC3H7A	0.166376	1	TOR2A	1.29849	8.83353e-06	CTD-2555O16.3	2.09334	1	YWHAZ	0.283634	3.91321e-31	ARHGAP26	1.13077	0.0171928	SHFM1	0.198768	0.00154316	H2AFV	0.505931	1.0816e-24	MT1E	3.14798	9.01148e-105	KDM6B	1.41215	0.865045	ERP29	0.883869	2.75409e-22	RTKN2	1.0728	1
DNMT3A	0.31754	1	HNRNPA3	0.165425	8.88384e-06	LINC01116	2.14481	1	PTGER2	0.611039	4.38665e-31	GALNT11	0.658403	0.017959	VMP1	0.438562	0.00158252	NDUFB3	0.838609	1.19504e-24	STK17A	1.22312	9.04378e-105	APH1A	0.494996	0.865316	UFD1L	1.22216	3.42836e-22	LAMTOR2	0.704474	1
PRKAG2-AS1	0.47653	1	THRAP3	0.295646	9.06394e-06	RP11-486O12.2	1.24107	1	ATP6AP2	0.332838	4.46967e-31	PAFAH1B1	0.307531	0.0183594	MAF	0.562245	0.00158394	CTSS	0.574704	1.49563e-24	YEATS4	2.5519	9.8567e-105	ODF2L	0.373107	0.865316	GNG5	1.13495	3.48719e-22	SVIP	0.45396	1
SREBF1	0.527173	1	HSD17B10	0.438904	9.46986e-06	SPTLC3	1.11988	1	LCK	0.298879	4.7669e-31	C1orf21	0.570842	0.0185757	DHX36	0.278343	0.00168637	STK17B	0.599903	1.50387e-24	HAT1	2.41004	1.0993e-104	STX11	0.845322	0.87608	RPS5	0.845253	3.50071e-22	ARHGAP30	0.440441	1
RP13-977J11.2	0.38358	1	SHISA5	0.560505	9.8982e-06	PFKFB4	0.818886	1	TCEA1	0.372974	4.94376e-31	RNF115	0.452771	0.018644	GDE1	0.781908	0.00170169	PFKFB3	1.61608	1.68874e-24	CDC37	1.4844	1.38042e-104	YRDC	1.3108	0.876393	MECP2	1.48786	3.66164e-22	EIF4G2	0.264944	1
THRA	0.263663	1	SRRT	0.670162	1.0065e-05	ASAH2	0.693278	1	EBPL	0.849596	5.73335e-31	ZFAND5	0.338702	0.0193514	C14orf166	0.183293	0.00173088	MINOS1	0.527609	1.7787e-24	TIMM8B	2.21038	2.23931e-104	ANKRD11	0.505517	0.879046	RANBP1	1.00878	4.04875e-22	CISD1	1.36864	1
SYDE2	0.922878	1	ADD1	0.700166	1.02767e-05	Y_RNA	0.471831	1	FNTA	0.640264	7.43185e-31	COX17	0.268923	0.0202758	UBE2N	0.219719	0.00184664	HSD17B10	0.790268	1.79011e-24	DAZAP1	2.18296	4.60145e-104	CDKN2AIP	0.800725	0.891227	DRAP1	0.827916	4.08613e-22	TMEM242	0.930335	1
RP11-326C3.2	0.786735	1	TMBIM6	0.115551	1.09714e-05	RP11-7K24.3	1.48352	1	SP110	0.525098	8.05274e-31	NAMPT	0.484194	0.02111	LAMTOR5	0.193022	0.00189021	SEC14L1	1.73724	1.85124e-24	CLEC2B	1.41854	4.66151e-104	CTSA	0.668507	0.896745	RPS19BP1	1.10735	4.17189e-22	PPIG	0.377604	1
ACSM3	0.831175	1	MED10	0.22467	1.10017e-05	C6orf164	1.30049	1	ATP5J	0.296587	8.91867e-31	MYL12A	0.0071607	0.0214252	FAM107B	0.207632	0.00198069	C16orf87	1.25757	1.91099e-24	LAMTOR1	1.38169	4.9589e-104	FAM177A1	0.288059	0.906673	ACTR2	0.876653	4.63711e-22	PIP4K2A	1.00554	1
RPS6KL1	1.04749	1	SPPL2A	0.659583	1.10342e-05	RP11-141C7.4	1.21855	1	SNW1	0.454404	1.05716e-30	APOBEC3H	1.04297	0.0216506	PKM	0.151464	0.00208346	SYTL3	0.774366	1.92144e-24	CD3D	1.19799	7.19346e-104	DPM1	0.541675	0.933644	WDR1	1.24248	4.89615e-22	PCNA	1.10025	1
C11orf1	0.390154	1	SCAMP2	0.519755	1.14841e-05	CTC-459F4.1	1.07248	1	ETFB	0.460688	1.19613e-30	NHP2L1	0.150769	0.022478	LRRC8C	0.66755	0.00216909	CD70	2.68634	2.13949e-24	DBNL	1.70151	9.6335e-104	CDV3	0.439951	0.933961	HBP1	1.19808	5.09114e-22	CSGALNACT1	1.32152	1
C9orf72	0.30441	1	MAD2L2	0.76354	1.15297e-05	PMP22	0.350971	1	HMGN2	0.426484	1.35524e-30	PPP1R12A	0.219505	0.022488	AKIRIN2	0.363168	0.00221013	FAIM3	1.14713	2.47e-24	PSMC2	1.85165	1.14209e-103	ZNF622	0.573027	0.933961	CD47	0.832027	5.92767e-22	DDX27	0.815101	1
KLHL8	0.436714	1	MGEA5	0.322875	1.1639e-05	RP11-426L16.3	0.874399	1	RBM25	0.356102	1.52715e-30	C11orf48	0.425178	0.0229093	ITGB1	0.206999	0.00228644	NDUFC1	0.676335	2.54337e-24	MMADHC	1.81272	1.43625e-103	PSMG3	0.989777	0.933961	PSMA5	1.13451	6.47333e-22	ZFAND6	0.49329	1
KLHL6	0.413057	1	SYT11	1.23947	1.2181e-05	MANSC1	0.718193	1	SNRPF	0.357232	2.17428e-30	C12orf44	0.753802	0.02308	RP11-138A9.2	0.969761	0.00234712	MIEN1	0.880693	2.77022e-24	RRM1	3.50158	2.29622e-103	CPNE7	2.17154	0.934276	SNRPD3	1.31207	7.49066e-22	CHMP2A	0.500582	1
SDCCAG8	0.213029	1	GEMIN7	1.32707	1.28782e-05	FSIP2	0.737481	1	VDAC2	0.381526	2.49432e-30	CASP8	0.244135	0.0231061	MED28	0.314224	0.00235031	RHEB	0.806609	2.802e-24	2021-09-06	1.32182	2.35947e-103	WDR45B	0.839367	0.957973	ETHE1	1.84203	7.70736e-22	NUP210	1.25847	1
TMEM25	0.617626	1	AKR1C3	2.59939	1.32399e-05	C19orf33	0.641869	1	ATP5C1	0.320761	3.09978e-30	AVPI1	1.43991	0.0240825	VDAC2	0.206253	0.00243134	MZB1	3.64422	3.03878e-24	MRPL52	2.04586	2.47066e-103	PTPN7	0.441157	0.970309	TCEB2	1.09291	8.06876e-22	DDX39A	0.765658	1
GAMT	0.297212	1	DUSP23	0.732765	1.36165e-05	RPL34-AS1	0.316704	1	LAPTM5	0.327861	4.30041e-30	LMNB1	0.6958	0.0241884	NBL1	1.32355	0.00259576	PRNP	1.1046	3.15849e-24	COX16	1.55488	3.23621e-103	IL23A	1.1556	0.974843	RTN4	1.06739	8.71176e-22	RRAGA	1.02769	1
AC006129.2	0.151604	1	LPGAT1	0.906649	1.36911e-05	AC138655.1	1.30384	1	CLINT1	0.639775	5.10311e-30	RBPJ	0.321406	0.0248204	IVNS1ABP	0.544791	0.00274124	EIF2S2	0.56996	4.14913e-24	RARRES3	1.18961	3.50202e-103	PERP	1.06546	0.975513	SURF4	1.6307	8.92366e-22	MAP1LC3B	0.313472	1
TRIM4	0.22124	1	CTSS	0.28464	1.61355e-05	RP11-782C8.5	0.841994	1	TMED2	0.29294	5.46006e-30	PERP	0.752173	0.0248706	CH25H	2.25181	0.00281341	LAPTM5	0.352679	4.40846e-24	DNAJA1	1.13075	1.07046e-102	RPL10A	0.216915	0.979119	TXNL1	1.35218	9.10455e-22	ARHGEF3	1.03698	1
ZNF606	0.651995	1	RSU1	0.567952	1.64532e-05	LINC00663	0.425123	1	ACP1	0.350168	6.4701e-30	SDF2	0.456956	0.0254964	MARCKSL1	0.387858	0.00291542	GNA15	2.65964	4.4201e-24	SDHB	1.85211	1.99832e-102	MYO1F	0.367654	0.994654	HADHA	0.945473	9.48958e-22	SCML4	0.986357	1
SPTBN1	0.186516	1	SAP30BP	0.467783	1.73575e-05	RNF43	0.32525	1	KARS	0.579552	7.50202e-30	RP11-138A9.1	0.579472	0.0255195	SPRY1	1.56573	0.00301387	MRPL41	0.59906	4.7144e-24	S100A11	1.37652	2.00078e-102	USP36	0.820498	0.997968	NAMPT	1.93347	1.01273e-21	HM13	0.877824	1
RP11-348F1.2	1.64841	1	AKR1B1	0.500731	1.74447e-05	TRIM9	2.05793	1	ILF3	0.522089	7.65539e-30	ELL2	0.986314	0.0259351	SUMO1	0.14178	0.00303859	TNIP2	1.09266	4.99977e-24	COX17	1.61669	2.41078e-102	MAEA	1.06751	1	RP11-138A9.1	2.33487	1.11328e-21	MRPS36	0.978257	1
ANKRD26	0.30991	1	HLA-DQA2	1.24561	1.74493e-05	RP11-494H4.3	2.11892	1	M6PR	0.556665	8.6729e-30	ETS1	0.0945881	0.0271877	DAPK2	1.7933	0.00309386	SRI	0.513219	5.06937e-24	TRAPPC2L	1.86614	3.42057e-102	NFKBIE	1.48326	1	BRD2	1.48295	1.14648e-21	CDKN1B	0.628989	1
FCER1G	0.396553	1	FKBP2	0.468814	1.75036e-05	CASC15	1.91953	1	FKBP1A	0.322439	1.03125e-29	ECH1	0.204611	0.0275263	CLU	1.40124	0.00312263	NUDC	0.649579	5.132e-24	SH3KBP1	1.42749	8.3877e-102	FBL	0.261109	1	ACP1	0.871559	1.25602e-21	CBWD1	1.09269	1
CISH	0.419262	1	KLF2	0.192674	1.75036e-05	RP11-305K5.1	0.891507	1	NPC2	0.546282	1.09858e-29	MFSD10	0.375325	0.0277936	PHTF2	0.681989	0.00338398	FAM49B	0.510819	5.47735e-24	HMGB3	4.76983	1.04484e-101	DBN1	3.10099	1	POLR2J	1.00007	1.29915e-21	USMG5	0.398051	1
MTUS1	0.974443	1	GPAA1	0.654684	1.82232e-05	AL355490.1	0.703675	1	CCDC104	0.98873	1.11464e-29	EVI2A	0.311572	0.0282397	ATF4	0.378752	0.00348009	VDAC2	0.586938	7.8499e-24	MTCH2	2.75892	1.65839e-101	EMB	0.239814	1	MAPRE1	1.12489	1.32851e-21	RAB27A	0.734689	1
TMEM45B	0.919872	1	SCNM1	0.621755	1.8373e-05	RP11-367N14.2	0.789204	1	AIMP1	0.507714	1.49778e-29	ARL4D	1.66684	0.02899	WSB1	0.341958	0.00361661	ZFP36L1	0.726614	8.15241e-24	SNRNP40	2.07131	2.25717e-101	SEC61G	0.296866	1	GRB2	0.965423	1.37806e-21	COG2	1.63492	1
HEBP1	0.450772	1	PSMA5	0.357933	1.85547e-05	RP11-661A12.14	0.617776	1	SRSF3	0.272023	1.60658e-29	KIF13B	0.918909	0.0295965	RP11-796G6.2	1.26182	0.00364232	AHSA1	1.22915	8.33029e-24	LDHB	1.2058	2.82549e-101	KPNA2	0.526779	1	FLNA	1.22754	1.45593e-21	PPM1M	1.58675	1
SAMD12	0.600138	1	TAX1BP1	0.170462	1.87847e-05	DNAJC6	0.562752	1	CWF19L2	0.446419	1.82634e-29	SLC1A5	1.23198	0.0297078	YWHAE	0.282329	0.00368621	TMEM134	1.04818	8.34616e-24	GSDMD	1.93838	4.69509e-101	CORO7	0.94588	1	ATP5E	1.09168	1.49622e-21	DENR	0.629454	1
HRH2	0.937813	1	AP3S1	0.374413	2.04292e-05	VSIG2	0.496531	1	YWHAB	0.278508	2.01539e-29	OAT	0.577823	0.030411	PHLDA2	1.8737	0.00402464	TNIP1	1.07407	9.82769e-24	UBE2V2	1.74818	6.4195e-101	DDA1	0.656837	1	GSTP1	0.921514	1.55295e-21	RCSD1	0.495328	1
AGMAT	0.545591	1	CAPNS1	0.917656	2.08713e-05	PLXDC2	1.52772	1	UBALD2	0.637263	2.18269e-29	IQGAP1	0.282596	0.0315784	TMED10	0.201606	0.00410382	RNF7	0.60617	1.1275e-23	TCEA1	1.3483	9.68392e-101	STK17B	0.308071	1	SERPINB1	0.990627	1.5571e-21	STX11	1.08348	1
NT5C3B	0.2849	1	DNASE2	0.775393	2.12375e-05	RP11-127B20.2	0.599548	1	EIF5B	0.347318	2.21914e-29	FAM53C	0.683022	0.0331218	JMY	0.705438	0.00418004	RAB1A	0.881105	1.25475e-23	LAG3	2.27513	1.47095e-100	NR4A3	2.2358	1	EIF3E	1.19669	1.62883e-21	THOC2	0.556393	1
TRMT10B	0.267214	1	HP1BP3	0.2177	2.18412e-05	LINC00087	2.69469	1	SNHG7	0.467701	2.72302e-29	AHSA1	0.462669	0.0331486	GPBP1	0.126012	0.00418004	GHITM	0.44071	1.65133e-23	RNF7	1.45782	2.12368e-100	CYBA	0.189311	1	RSL1D1	0.935805	1.81915e-21	MCPH1	1.02929	1
MRPL45	0.295286	1	AKAP13	0.267926	2.24286e-05	HSD17B13	1.19574	1	SMC5	0.524532	3.38364e-29	PPP1R16B	1.00018	0.0338415	FYB	0.138504	0.00424791	KPNA2	0.960597	1.82416e-23	VAMP5	1.54543	2.56245e-100	ARF4	0.518768	1	TMCO1	1.03022	1.83849e-21	SUSD3	0.796145	1
NUDCD3	0.186365	1	TMEM179B	0.542765	2.33244e-05	TULP2	1.35149	1	UFC1	0.30201	3.41081e-29	KTN1	0.195394	0.0343535	MPRIP	0.606898	0.00466924	CHST11	1.34129	1.82478e-23	POLR1D	1.44938	2.84704e-100	TMC6	0.512801	1	RPS27L	0.931357	1.84145e-21	IER3IP1-1	0.679558	1
ZC3H6	0.212687	1	FGL2	1.38625	2.52241e-05	HNMT	0.921106	1	VAPA	0.285751	3.57012e-29	LAMTOR5	0.20989	0.035479	RPS10	0.119743	0.00470796	ERH	0.439792	2.01058e-23	JTB	1.15693	3.16996e-100	RAB14	0.514479	1	PCBP2	0.963143	1.91615e-21	CCT2	0.625876	1
LIAS	0.325836	1	ATG2A	0.456638	2.53374e-05	RP11-455J20.3	0.765933	1	KIAA0922	0.977821	4.1149e-29	COQ10B	0.288637	0.0359021	NAB1	1.04619	0.00474162	TAX1BP1	0.405318	2.03617e-23	RAB5C	1.51632	5.43528e-100	TMEM147	0.446278	1	PRPF38B	0.83574	1.95317e-21	PSMD12	0.774299	1
SLC7A6	0.360974	1	ERH	0.185197	3.42176e-05	ATP13A4	0.647008	1	PTP4A2	0.302017	4.13213e-29	RNF167	0.317272	0.0361172	PRDM1	0.401722	0.00480929	SC5D	1.40728	2.21229e-23	SPCS1	1.16988	6.78815e-100	HERPUD2	0.593039	1	NDUFA6	0.976601	2.04623e-21	RTF1	0.484606	1
RP11-110G21.1	0.563455	1	RECQL	0.607119	3.49941e-05	RP5-892K4.1	0.375015	1	XBP1	0.282972	4.166e-29	ZFYVE28	0.890059	0.0376402	CD4	0.579866	0.00495705	ATP5L	0.30093	3.47207e-23	SMC1A	2.39197	1.32306e-99	NR1H2	0.514842	1	SF1	0.889817	2.07211e-21	GPATCH4	1.38023	1
PLXDC1	0.597525	1	SH3BP5	0.522743	3.58198e-05	ENO1-AS1	0.385678	1	SFPQ	0.318128	8.27667e-29	KMT2E	0.112983	0.0392795	HEXIM1	0.771416	0.00522695	RPL22L1	0.939812	4.00751e-23	EFHD2	1.86656	1.76923e-99	PFDN2	0.316978	1	NDUFB10	0.89805	2.24762e-21	SLFN13	2.53403	1
ZNF677	0.631348	1	IKZF3	0.759487	3.71636e-05	UNC13A	1.67733	1	ARHGEF6	0.799107	8.49308e-29	KMT2E-AS1	0.484545	0.0398905	CSNK1D	0.435931	0.00549502	BST2	0.62173	4.1908e-23	USMG5	1.26964	1.93747e-99	KDM4C	1.01767	1	NDUFB5	1.31567	2.35384e-21	EHMT1	0.951304	1
DRAM2	0.16561	1	ILK	0.726779	3.7334e-05	AC097495.2	1.06016	1	APBB1IP	0.401835	1.07103e-28	ABHD3	0.438367	0.0405895	MORF4L1	0.102093	0.00550422	ATP6V1E1	1.15797	4.88737e-23	NONO	1.95841	2.0718e-99	ITPRIP	1.5491	1	ARL4C	0.984993	2.37361e-21	COX5A	0.367899	1
ACVR1C	0.994198	1	SET	0.272811	3.80393e-05	PDK4	1.16427	1	KIF5B	0.316892	1.17565e-28	PILRB	0.64878	0.0406965	LSR	0.859137	0.00552541	NDUFA2	0.569302	5.0152e-23	CSTB	1.30895	6.64024e-99	MKNK1	1.36355	1	MRPL33	1.28489	2.50798e-21	TRAPPC4	0.689476	1
MARCKSL1	0.149761	1	ERLEC1	0.554023	3.86696e-05	RP11-255C15.4	0.947866	1	TKT	0.626743	1.23709e-28	CCNL1	0.0861923	0.0410677	NPDC1	0.709382	0.00552541	HIGD2A	0.387031	5.59148e-23	EIF4G2	1.17925	6.92241e-99	PTMS	0.95321	1	ATP5G2	1.25247	2.50946e-21	C3orf17	1.74632	1
ZNF609	0.378357	1	SH3BGRL	0.227799	4.61045e-05	RP11-143J12.3	0.517424	1	CDKN2D	0.436112	1.29194e-28	GTDC1	1.11451	0.041393	SMC4	0.409705	0.00577531	CASP8	0.687295	6.37085e-23	AIP	1.76119	1.27844e-98	SH3GLB1	0.414969	1	TOMM20	0.878229	2.54403e-21	C1GALT1C1	1.49698	1
LINC00176	0.657735	1	GAB3	2.12714	4.6166e-05	TRIM61	0.516813	1	CD46	0.562563	1.36125e-28	TOP1	0.511445	0.0414894	SLMO2	0.396	0.00579032	SRA1	1.17784	7.10081e-23	TMCO1	1.42525	1.61552e-98	LTK	5.32414	1	SRI	0.956016	2.62975e-21	ADK	0.9162	1
ASB16-AS1	0.394184	1	PTPN18	0.956605	4.65162e-05	RP11-415F23.4	0.404447	1	JTB	0.272688	1.48749e-28	PSENEN	0.372244	0.0422033	PIK3IP1	0.110209	0.00592315	USMG5	0.50688	9.6917e-23	PPP1R12A	1.39483	3.12263e-98	CD3E	0.141922	1	RABAC1	0.832628	2.67771e-21	EIF4A3	0.742124	1
LARS	0.148807	1	GNB2	0.440464	4.6757e-05	RP11-267N12.3	0.387489	1	STK17B	0.341936	1.63932e-28	ZNF184	1.0491	0.0422905	NACA	0.111605	0.00615756	APLP2	1.39986	1.02611e-22	RAD23A	1.40362	5.14796e-98	CSNK1D	0.689186	1	LIMS1	1.35894	2.74587e-21	TTN	1.63614	1
SULT1B1	1.28268	1	PIN4	0.536408	4.75907e-05	KCNE1	1.34333	1	ZC3H11A	0.785867	1.834e-28	WNK1	0.360717	0.0434317	RWDD1	0.150596	0.00617118	SUSD3	1.18175	1.15439e-22	GGH	5.64173	5.67713e-98	ARF5	0.384558	1	RER1	1.25223	2.85527e-21	LYPLA1	0.705608	1
RP11-345P4.9	0.38938	1	ANAPC11	0.323834	5.22963e-05	RP11-505P4.6	1.19131	1	MRPL23	0.447997	1.90045e-28	CYSTM1	0.970783	0.0440568	PSMB5	0.473744	0.00633691	CD164	0.454206	1.21224e-22	TERF2IP	1.16189	6.08806e-98	PBXIP1	0.317047	1	KMT2E	0.942569	2.9758e-21	POLA1	2.57602	1
TARBP1	0.326151	1	SELPLG	0.609984	5.38234e-05	RP11-274B21.9	0.951359	1	CAST	0.29152	2.36901e-28	MYLIP	0.340102	0.0455159	FABP5	0.571917	0.0063983	C14orf119	1.37101	1.26943e-22	CCDC109B	1.19919	7.67836e-98	RPL29	0.162297	1	EIF1B	0.990261	3.22907e-21	ATIC	1.37337	1
AKAP7	0.278966	1	ADAM10	0.638632	5.40167e-05	RP11-348F1.3	0.704712	1	STAG2	0.518835	2.72702e-28	CHST11	0.487913	0.0457364	SLC39A8	0.773705	0.0067035	NABP1	1.88654	1.62568e-22	CARD16	1.36269	9.77513e-98	MSL2	0.612812	1	CHMP4B	1.48061	3.22907e-21	GLG1	0.61157	1
BEND5	1.19451	1	ATP5J	0.19291	5.57238e-05	CTD-2561B21.11	0.545372	1	CENPC	0.461251	2.75977e-28	SP100	0.160635	0.0474514	TRABD	0.358403	0.00670795	ABI1	0.753385	1.80458e-22	PSIP1	1.29926	1.09579e-97	EOMES	1.58333	1	RPS28	0.629514	3.31796e-21	BRCA2	2.49084	1
C10orf35	0.404476	1	THEMIS	0.583278	5.88389e-05	RP11-65I12.1	0.650953	1	GADD45GIP1	0.33377	2.85552e-28	MYEOV2	0.161623	0.047484	MB21D1	0.770043	0.00696251	POLR3GL	0.572329	1.85035e-22	HNRNPH3	1.4579	2.73696e-97	COX5B	0.178481	1	TSTD1	0.85121	3.58919e-21	IRAK1	2.36007	1
OARD1	0.165649	1	UBE2V1	0.553829	6.19547e-05	RP11-672L10.6	0.448683	1	WDR43	0.613941	2.89975e-28	TMEM170A	0.424106	0.0479646	FAM118A	0.52819	0.00775899	GSPT1	0.650154	1.97666e-22	NDUFS2	1.91904	3.71188e-97	RPS6KA3	0.853896	1	SRSF11	0.893058	3.64685e-21	ETFA	0.786223	1
ZNF169	0.437638	1	RP11-25K19.1	1.549	6.28704e-05	POU6F2	2.45072	1	ATRAID	0.325567	3.07364e-28	LRMP	0.640986	0.0496476	TOMM5	0.348961	0.00786154	TRAF3	1.76119	2.12265e-22	FERMT3	1.85142	4.99773e-97	LAMP1	0.379303	1	IQGAP1	1.12702	3.77882e-21	APOL1	2.34151	1
IPCEF1	0.194456	1	RHBDF2	1.76062	6.31233e-05	GALNT5	2.5787	1	ATP6V0E1	0.276177	3.30201e-28	ARPC1B	0.0658124	0.0509196	RPL24	0.128352	0.00795427	MOB4	1.0328	2.45646e-22	NDUFA7-1	2.06198	5.32563e-97	VIMP	0.419749	1	POLR3GL	0.927291	3.92874e-21	TCERG1	0.930051	1
ZCCHC7	0.184628	1	PPP2R5A	0.634725	6.38228e-05	RP11-344B5.3	2.60242	1	RNF213	0.29436	3.55989e-28	DHRS7	0.166776	0.0509759	CYSLTR1	0.908039	0.00815719	CAP1	0.409079	3.72051e-22	RNF167	1.73979	8.22442e-97	FDX1	0.427012	1	WBSCR22	1.12286	4.15532e-21	INIP	1.0992	1
FAM13A	0.403067	1	EBP	0.606774	6.38228e-05	CHRNG	2.18566	1	CCND2	0.584572	4.20781e-28	PLK3	0.510865	0.0510541	C9orf16	0.13041	0.00826094	SRSF7	0.329813	3.83391e-22	SRP72	1.60146	8.73547e-97	VPS37B	0.663175	1	XBP1	0.920684	4.15532e-21	ATP5F1	0.339943	1
MSL3	0.166435	1	TTC16	2.48794	6.56842e-05	TMEM40	2.04078	1	SYNCRIP	0.553116	4.95404e-28	PDZD8	0.766122	0.0526666	TTC39C	0.275783	0.00829788	PSMB5	1.1869	3.8342e-22	TMED2	1.15527	1.31643e-96	AC093673.5	1.2021	1	TNFAIP8	0.925061	4.17554e-21	GATA3	0.607043	1
ATP6V1E2	0.569117	1	FMNL1	0.509491	7.17511e-05	CCDC96	0.784713	1	GLOD4	0.592943	4.99234e-28	EWSR1	0.230702	0.0540925	SERPINH1	1.34498	0.00906032	SNRPB2	0.691888	3.84421e-22	COMMD8	1.84497	1.32008e-96	CD164	0.224687	1	SOD2	1.30195	4.56246e-21	CAPG	1.06149	1
RP11-421L21.3	0.442451	1	PDCD6	0.330059	7.31376e-05	RP11-219B17.1	0.397995	1	GOLGA7	0.43728	5.62418e-28	GNG5	0.238621	0.0562178	MPZL3	0.828955	0.00954088	TCEB1	0.728457	4.16928e-22	FBXO7	1.6135	1.99186e-96	PLEKHB2	0.862758	1	LMNA	1.99012	4.57643e-21	C4orf33	2.44766	1
ZBED5	0.297196	1	PLEKHA1	0.586996	7.54811e-05	FAM213A	0.283612	1	LINC00936	1.05517	5.95205e-28	ECI2	0.566843	0.0563857	UBE2J1	0.38073	0.0096967	ZBTB38	0.950174	4.28595e-22	RHOG	1.68285	2.02887e-96	GNAS	0.2592	1	SH3BGRL3	1.1653	5.01129e-21	PFDN4	0.621865	1
ZNF483	0.594161	1	RTF1	0.275427	7.95784e-05	P2RX6	1.01948	1	CCSER2	0.341504	6.70057e-28	MAGOH	0.202478	0.0575709	CXCR3	0.545138	0.00998386	WDR1	0.69572	4.36391e-22	SHKBP1	1.93137	4.34664e-96	HMGN3	0.286594	1	GALM	1.99291	5.26714e-21	ASCC2	0.903003	1
ACSS2	0.890193	1	LAMTOR5	0.2837	8.01313e-05	RP11-775D22.2	0.954721	1	NUCKS1	0.363238	6.91356e-28	HRASLS2	2.07949	0.0578847	FAM53C	0.684896	0.0100442	RAB5A	0.855382	5.0963e-22	BZW1	1.3316	4.46686e-96	RPL22L1	0.446196	1	PTPN7	1.29329	5.33014e-21	RP1-313I6.12	1.50296	1
PRKAG2	0.182044	1	SKAP1	0.317229	8.68543e-05	FPGT-TNNI3K	0.93243	1	CGGBP1	0.418463	8.32045e-28	SH3GLB1	0.289543	0.058044	NOP10	0.171811	0.0107958	EIF4E	1.16913	6.86288e-22	GABARAPL2	1.27143	6.31491e-96	CDK11A	0.456164	1	STK4	0.823926	5.34222e-21	DNAJB9	0.489857	1
LINC00938	0.225303	1	TERF1	0.525504	8.75739e-05	RSPH4A	0.732896	1	CD44	0.256688	8.76511e-28	AKAP9	0.182393	0.0585578	ALKBH5	0.307514	0.0109304	RGS10	0.455543	7.02841e-22	GADD45GIP1	1.26683	6.71105e-96	NFKB2	0.952428	1	S1PR4	1.23375	6.27784e-21	PPDPF	0.0962062	1
UTP23	0.186401	1	SPCS3	0.308796	8.86197e-05	RP11-658F2.8	0.288894	1	THUMPD1	0.614202	9.04496e-28	ARID5A	0.21803	0.0587587	PLEKHB2	0.602542	0.0116593	PSMC2	0.855875	7.39405e-22	MYO1G	1.74813	9.50079e-96	EHD1	0.546742	1	RPL24	0.951228	8.01949e-21	BTLA	2.11147	1
TRIM44	0.20688	1	HMOX2	0.385985	9.49472e-05	RP11-890B15.2	0.615621	1	RTN4	0.363661	1.0723e-27	ULBP2	1.84803	0.0596496	CHST11	0.454979	0.0117012	2021-09-06	0.502157	8.17079e-22	SAT1	1.07631	9.50269e-96	C1orf52	0.636944	1	HNRNPA3	0.770664	8.18194e-21	ASH2L	1.63304	1
RASSF3	0.222194	1	NDUFB8-1	0.133519	0.000101132	TCAP	0.554414	1	SECISBP2	0.65183	1.46855e-27	EML4	0.185306	0.0608895	PLK2	1.72354	0.0121098	ILF2	0.582944	8.1938e-22	GNAI3	1.87673	1.1105e-95	ERGIC1	1.33834	1	FRMD4B	2.48723	8.18513e-21	SEC22C	1.28023	1
DPP4	0.239458	1	KIAA1551	0.212524	0.000104787	RP11-375A5.1	18.071	1	GHITM	0.274469	1.76493e-27	NIN	0.363869	0.0611795	RNF11	0.432214	0.0123937	PPDPF	0.323177	8.87679e-22	GLRX	1.44386	1.2405e-95	OSM	1.91697	1	ACTR3	0.82431	8.3454e-21	C14orf1	0.900196	1
RP11-554J4.1	0.426524	1	SH3KBP1	0.292811	0.000105571	VCAN	1.52307	1	SNX3	0.291927	1.92072e-27	CHD1	0.193655	0.061273	COX14	0.196395	0.0125824	EIF3K	0.3417	1.13383e-21	HINT1	1.2089	1.79161e-95	RP11-372K14.2	1.68837	1	GPR65	1.59423	8.42346e-21	TFG	1.05111	1
ZKSCAN1	0.19075	1	C10orf128	2.026	0.000109415	FBXO24	1.03808	1	FAM60A	0.750209	2.40767e-27	NR4A3	1.65746	0.0633427	TBXAS1	1.72036	0.0125824	CISD2	1.14686	1.14483e-21	ITGA4	1.30472	3.97e-95	SLC20A1	0.672133	1	TRAM1	0.737985	9.88584e-21	C1orf122	0.885237	1
LINC00909	0.264495	1	C1orf122	0.719051	0.000110536	RP11-260M2.1	0.848889	1	RAD23A	0.356138	2.44366e-27	B4GALT1	0.817899	0.065243	IFT57	0.497114	0.012619	MAF	1.34188	1.42137e-21	MRPS21	1.26398	5.66214e-95	FAM32A	0.481277	1	LSM7	0.861925	1.00016e-20	DCAF5	1.25018	1
NCBP2	0.150314	1	ARPC4	0.502222	0.00011423	B3GALNT1	0.662635	1	MBP	0.350125	2.51716e-27	AHI1	0.882605	0.0655957	RPS11	0.112191	0.0130644	TIMM8B	1.03455	1.4908e-21	NDUFB5	1.66871	7.0598e-95	NDUFC2	0.24662	1	RPA3	1.61877	1.02355e-20	TMEM115	2.27298	1
RP11-799D4.4	0.646798	1	ARHGDIA	0.263993	0.000117932	C19orf57	0.600271	1	RNH1	0.426216	3.15612e-27	ERO1LB	0.69499	0.0657367	OCIAD2	0.139296	0.0130644	GPX4	0.403904	1.96483e-21	CCNDBP1	1.59175	1.05045e-94	COPS2	0.559598	1	CCT6A	1.3781	1.02732e-20	DIMT1	1.01318	1
N4BP2	0.239076	1	HLA-DRA	0.286599	0.000117932	TREM2	0.241239	1	CD47	0.288735	3.48665e-27	RIC8A	0.527029	0.0658579	NCF4	0.993802	0.0131769	DAZAP2	0.397377	2.10514e-21	EIF3M	1.20786	1.06926e-94	THUMPD1	0.476422	1	SNF8	1.31543	1.26788e-20	THEMIS	0.729787	1
WDR89	0.396577	1	ATF6B	0.384828	0.00011974	TSPAN6	0.505622	1	STAT3	0.29675	5.8503e-27	ZFAND6	0.280896	0.0659016	GABPB1	0.594368	0.0133463	ZCRB1	0.975959	2.23432e-21	DDX46	1.40712	1.35549e-94	SLC10A3	1.41907	1	TAX1BP1	0.816299	1.29947e-20	PNRC2-1	1.54193	1
HPCAL4	0.8355	1	DYNC1H1	0.451975	0.000126029	RP11-96H19.1	0.392627	1	GIMAP1	0.739632	5.8503e-27	MED21	0.735006	0.0659768	C10orf54	0.204218	0.0139173	BLOC1S1	0.4972	2.25071e-21	KIF22	2.84586	1.80559e-94	SESN1	0.924394	1	EVI2B	0.840941	1.33302e-20	ACAT1	0.850309	1
ALKBH2	0.396575	1	TAP2-1	0.683479	0.000140071	RP11-131K5.1	0.477479	1	SATB1	0.659914	6.13081e-27	ADAT1	1.05119	0.0665514	ASF1A	0.399399	0.0141587	VMP1	1.04233	2.29879e-21	SIT1	1.97182	1.91946e-94	SRP72	0.394201	1	OXA1L	1.50267	1.35826e-20	SEC24D	2.29634	1
ANKRA2	0.187045	1	PDGFD	3.37383	0.000145537	RP11-21L1.1	2.44034	1	PRPF38B	0.272229	6.13081e-27	NEDD9	0.600762	0.0678051	CAPZB	0.108075	0.0144235	APOLD1	2.36536	2.31638e-21	TKT	1.83118	2.57903e-94	MYLPF	3.26107	1	SCP2	0.891637	1.43162e-20	PTPN6	0.805714	1
USP44	0.973048	1	MMP24-AS1	0.565182	0.000149021	LY86-AS1	2.37097	1	PRPF6	0.684138	6.17632e-27	HSPB11	0.362073	0.0685632	CUTA	0.113349	0.0146584	DERL1	1.0774	2.69732e-21	C19orf10	1.42572	3.8859e-94	NR1D1	2.66596	1	CLIC1	1.01146	1.51015e-20	TMEM156	1.42304	1
RP4-594I10.3	0.634327	1	MIF4GD	0.700364	0.000156806	RP11-129K12.1	2.37414	1	STK4	0.244091	8.5016e-27	TNFSF14	1.40801	0.0692241	SLC38A2	0.308967	0.0146584	SLIRP	0.772453	3.58688e-21	TXN2	1.70273	4.40083e-94	TMEM9B	0.355487	1	RALA	1.87377	1.52805e-20	ZC2HC1A	2.26437	1
CTD-2260A17.2	0.634948	1	BTN3A1	0.683582	0.000161194	MMP24	2.22173	1	DDX39B	0.51699	9.63991e-27	PARVG	0.465403	0.0710908	TRAF1	0.744732	0.0146812	TSTD1	0.43352	3.61082e-21	RTF1	1.27944	5.10542e-94	SATB1	0.474596	1	ANXA11	0.927848	1.53457e-20	PUS7L	1.10747	1
DHX32	0.519266	1	IFNG	0.612445	0.000163326	MAPK8IP2	2.26652	1	LCP1	0.258054	1.11965e-26	PPP1R2	0.160559	0.0711804	TNFSF8	0.97549	0.0158991	CUL9	3.82088	4.18491e-21	TBCA	1.19116	1.02837e-93	BTG3	0.3599	1	UQCR10	0.892436	1.53457e-20	ATP13A2	2.37171	1
BDH1	0.355943	1	ARHGAP10	1.46628	0.000163643	CYR61	1.61537	1	ZFR	0.539434	1.71022e-26	IKZF3	0.515998	0.0718328	TOB2	0.714568	0.0166887	IRF1	0.452027	5.05887e-21	MTHFD2	2.15448	1.40887e-93	FAM133B	0.354414	1	YTHDF2	1.23597	1.58579e-20	SNRK	0.69384	1
FBP1	0.817153	1	ATP6V0D1	0.667973	0.000163854	RP11-15A1.2	1.9235	1	THOC7	0.506568	1.91281e-26	ARPP19	0.273631	0.0720698	SF3B14	0.153273	0.0168547	FTL	0.208009	5.37983e-21	NDUFS5	1.15213	1.62542e-93	HES4	2.95113	1	ANXA7	0.926604	1.6606e-20	EPM2AIP1	0.678942	1
GPR155	0.206579	1	ATP1B3	0.375388	0.000196846	CYP4F12	1.08172	1	SDAD1	0.773679	2.60372e-26	ZNF259	0.635969	0.0726407	CISD2	0.398017	0.0169229	SOCS3	0.539295	5.57375e-21	SEC11C	1.47543	2.22521e-93	ARL4A	0.462368	1	P4HB	0.917286	1.73305e-20	GMPR2	1.12737	1
RP13-582O9.5	0.359112	1	ARIH2	0.411458	0.000196846	MARVELD1	0.894016	1	SMARCC1	0.653453	3.16064e-26	SUPT3H	0.482497	0.0728196	NFATC1	0.953929	0.017398	TPP1	1.86879	5.76931e-21	PSMD9	1.79851	2.46468e-93	N4BP3	3.96568	1	NDUFA12	0.808324	1.81215e-20	ARID5A	0.503025	1
LRRC16A	0.873273	1	CD81	1.02465	0.00020952	GCK	0.690158	1	ANKRD11	0.498203	3.31174e-26	MT-ND1	-0.00535509	0.0739987	YTHDF2	0.269993	0.0177998	CAST	0.477732	5.86724e-21	ACTR2	1.20995	5.03008e-93	GAK	0.957251	1	HSPA5	0.841035	1.86704e-20	RAF1	1.02423	1
LINC00954	0.53303	1	SIPA1	0.835724	0.000212486	IL24	0.512095	1	CEP350	0.654399	3.57308e-26	ACTG1	0.0365538	0.0745665	AHI1	0.906705	0.0178076	TRAPPC4	0.858231	6.96413e-21	PLEKHJ1	1.70612	5.09556e-93	TOPORS	0.572989	1	XRCC5	0.823478	1.94858e-20	ZNF706	0.457199	1
RIMKLB	0.431686	1	RNPEPL1	0.830605	0.000213715	AC009404.2	0.396236	1	DUSP1	0.217988	4.0947e-26	RP11-47L3.1	0.809508	0.0750945	TRAM1	0.135961	0.0181192	MRPS34	0.712176	7.53679e-21	MYH9	1.39881	6.91332e-93	HSPA6	1.16674	1	PTP4A2	0.960722	2.17799e-20	RP11-403A21.2	2.1669	1
RP11-332H14.2	0.277893	1	PLEKHJ1	0.391574	0.000219281	CSF1R	1.72543	1	COX5B	0.272	4.39732e-26	AC069363.1	2.60825	0.0760731	CD59	0.432468	0.0187439	SEC61G	0.543229	7.93828e-21	KRT10	1.14503	1.11066e-92	PPP2R5C	0.174131	1	COX6B1	1.05744	2.31577e-20	EEF2	0.150954	1
TRIM23	0.347928	1	TINF2	0.574819	0.00021999	RP11-207C16.4	1.54881	1	CWC15	0.303976	4.90551e-26	BAZ2B	0.546559	0.0766528	SETD5-AS1	0.300012	0.0188141	NAA50	0.909339	8.37448e-21	DDOST	1.51367	1.4812e-92	RAB5C	0.352753	1	ATP2B1	1.23788	2.46487e-20	C12orf43	1.4423	1
AEBP1	1.58148	1	LRPAP1	0.324867	0.000228615	AC004490.1	1.65673	1	FUS	0.246386	8.09684e-26	TOX	0.903519	0.0780481	PNP	1.16359	0.0196383	PSMD14	0.946425	9.79708e-21	OCIAD2	1.12314	2.70887e-92	MAP2K1	0.62261	1	PDCD6	1.01115	2.49785e-20	XXbac-BPG299F13.17	1.03657	1
AC016629.8	0.255342	1	UBR2	0.61254	0.000231371	SERINC2	1.62821	1	DGCR6L	0.466125	1.03804e-25	PFDN2	0.216671	0.0787809	IFNG	0.712869	0.0199085	PEBP1	0.401132	9.98001e-21	NDUFA4	1.20212	3.36269e-92	SIKE1	0.720741	1	CSNK2B	1.22459	2.61172e-20	CTSH	1.4108	1
SETD6	0.471389	1	PTPN7	0.372768	0.000235084	CTD-2349P21.11	1.44516	1	EML4	0.283422	1.10695e-25	DDIT3	0.413902	0.0791864	KRAS	0.283057	0.0204505	ENY2	0.61936	1.16264e-20	CCDC12	1.2467	3.42012e-92	C19orf66	0.467895	1	TMED10	0.849293	2.84461e-20	HERC2	1.19997	1
CAHM	1.14278	1	SHKBP1	0.483569	0.000256904	ACTA2-AS1	0.740237	1	SUN2	0.345556	1.1515e-25	ARL4A	0.331845	0.0804181	GOLGA7	0.215773	0.0206262	MAPK1IP1L	0.713162	1.25629e-20	UBXN4	1.19912	3.63442e-92	TMED5	0.609494	1	NDUFB3	1.38207	2.89039e-20	PYURF	0.309856	1
GPSM3	0.0271812	1	GPR108	0.523349	0.000270968	RP11-428J1.5	0.884849	1	TMPO	0.584956	1.16032e-25	AUTS2	1.90673	0.0813754	PLAUR	2.16068	0.0212762	PSMC4	0.846564	1.43708e-20	TSPO	1.16747	6.70157e-92	RIPK2	0.942303	1	NANS	1.95116	3.01049e-20	GAMT	1.2656	1
SUSD3	0.18899	1	MCTP2	2.20467	0.000292714	ITGB1BP2	0.831317	1	RBMS1	0.541526	1.16394e-25	C1orf52	0.403329	0.081568	THADA	0.895644	0.0213876	CMC2	0.961895	1.43847e-20	PCBP1	1.16066	7.1327e-92	FAM46A	1.20329	1	TMEM219	0.993454	3.01694e-20	NUP50	1.04684	1
TNK1	1.00078	1	AURKAIP1	0.285043	0.000293526	PCDH9	0.756904	1	PCSK7	0.341457	1.35149e-25	RAB8B	0.394642	0.0838602	TOMM20	0.162314	0.021768	SH3GLB1	0.721762	1.55514e-20	CD63	1.29018	9.06805e-92	RUNX2	1.48753	1	PPM1G	1.36728	3.23934e-20	CSTB	0.297888	1
ATG9B	0.83305	1	BPGM	0.768245	0.000298151	KB-1208A12.3	0.905995	1	DARS	0.647278	1.42283e-25	ABHD17A	0.380055	0.0844978	TNF	1.25203	0.0220364	CD83	2.03167	1.68084e-20	RAB8A	1.80731	1.4687e-91	WHAMM	0.304786	1	COX17	1.09888	3.28593e-20	PSMD14	0.830158	1
MRPS35	0.171204	1	DGKD	0.82361	0.000302929	MTRNR2L12	0.664443	1	SEC61B	0.254351	1.52435e-25	EIF1AY	0.440036	0.0875876	TRMT112	0.120964	0.0220739	UBE2I	0.478651	2.65813e-20	DCXR	1.51968	2.59222e-91	PSMD9	0.474547	1	EIF1AX	1.13398	3.30983e-20	SARNP	1.39424	1
AD000090.2	0.635524	1	LAMP1	0.343148	0.000312985	RNF144A	0.26179	1	TMF1	0.450226	1.56644e-25	VCP	0.330716	0.0881145	TRAF4	1.20265	0.0221777	DYNLT1	0.524055	2.94695e-20	SRGN	1.17403	2.68005e-91	ZBTB43	1.06022	1	VDAC3	1.21561	3.77833e-20	ORC2	1.97687	1
SAMD8	0.220152	1	OST4	0.0149716	0.000321851	RP11-696N14.1	0.477103	1	C1orf63	0.238308	1.59533e-25	UBE2B	0.171956	0.0898591	KDSR	0.660933	0.0228086	U2AF1	0.408085	4.24446e-20	PHB2	2.09712	3.30587e-91	PRDM1	0.478932	1	ARF4	1.35307	3.90012e-20	PLEKHB1	1.37083	1
KNOP1	0.23614	1	BIRC6	0.460705	0.000322385	NEURL2	0.503036	1	MDH2	0.30374	1.6039e-25	RAB1A	0.305918	0.0901814	FBLN7	1.09274	0.0228602	STIP1	1.33072	4.93541e-20	SNRPA	2.25103	4.98668e-91	RBM17	0.344269	1	LSM1	1.24473	3.90012e-20	GART	1.35319	1
NOL9	0.283727	1	IL2RB	0.712202	0.000356359	RP11-429E11.3	0.474036	1	ESD	0.766237	1.6327e-25	PRMT10	0.594496	0.0935575	CCDC174	0.36467	0.023067	RER1	0.686851	5.41836e-20	COPZ1	1.91364	5.9105e-91	SEC11C	0.352484	1	EWSR1	0.900354	4.30499e-20	ZNF593	1.5154	1
ICA1L	0.62414	1	AP2B1	0.483868	0.000368601	AGR2	4.77207	1	BLOC1S4	0.436599	1.67362e-25	IER5	0.871308	0.0943988	DPP7	0.159142	0.0234878	ETFB	0.618844	6.11114e-20	PGAM1	2.53607	6.43337e-91	COL6A2	1.71768	1	FUS	0.769801	5.57866e-20	CCDC59	0.398899	1
RP11-70P17.1	0.582661	1	NPTN	1.1689	0.000376245	CASP5	4.10019	1	LEPROTL1	0.250417	1.67751e-25	RPL22L1	0.337302	0.0958919	KLF2	0.171851	0.0236168	RPN2	0.575735	6.42593e-20	SCAND1	1.14127	7.29068e-91	UBE2A	0.55054	1	RAB5C	0.985977	5.91614e-20	UBL7	1.17657	1
NRCAM	1.94138	1	P2RY8	0.465802	0.000415174	CRTAC1	3.92334	1	FAM162A	0.483702	1.74424e-25	PNPLA8	0.346959	0.101309	EIF3A	0.178055	0.0257271	ODF2L	0.660086	8.16701e-20	FBXO5	5.22744	7.92e-91	SYNCRIP	0.407898	1	PBXIP1	0.941915	5.96465e-20	AIM2	2.11149	1
CCDC101	0.183021	1	ATP5G3	0.211533	0.000415174	SYT8	4.15987	1	HTATSF1	0.582107	1.76851e-25	ATP5J2	0.133403	0.101871	RAB9A	0.421729	0.0265732	TMEM154	1.61173	8.64734e-20	ZNF207	1.38868	1.52736e-90	CDC42	0.177948	1	RUNX3	1.43624	6.04716e-20	UBXN2A	1.14711	1
RP5-882C2.2	0.456077	1	KIF19	3.26697	0.000432662	RP5-888M10.2	3.98845	1	SYPL1	0.702384	1.85257e-25	FCRL3	1.68212	0.102147	AZIN1	0.384708	0.0270079	PDCD6	0.616671	8.73679e-20	DYNLRB1	1.44789	2.14422e-90	CDKN1A	0.976675	1	SNRPB2	1.07854	6.10335e-20	SPRY1	2.08118	1
ZFYVE9	0.572272	1	TAF12	0.5167	0.000451139	PLIN4	3.99397	1	SSR4	0.267666	2.82071e-25	PBDC1	0.409562	0.102432	RABGAP1L	0.397571	0.0270079	SF3B5	0.40915	8.97776e-20	URM1	2.20293	3.77046e-90	CHD1	0.264344	1	FXYD5	1.20877	6.83392e-20	MIR4435-1HG	0.677271	1
RP11-111M22.3	0.402557	1	TEX264	0.433793	0.000471636	RP11-345P4.7	1.23464	1	METAP2	0.429612	2.87337e-25	GPR132	0.787281	0.102659	NAP1L4	0.220403	0.028667	MAP1LC3A	2.50967	9.65243e-20	ACAT2	2.5743	4.45925e-90	SH2D1A	0.296119	1	RPL8	0.649204	7.42078e-20	PNPLA8	0.61899	1
RRAGB	0.276126	1	TESC	1.21209	0.000495572	RP11-91I20.4	1.24401	1	KLHDC2	0.478952	2.93011e-25	RBCK1	0.297091	0.103295	FKBP4	0.692243	0.0290572	ZBTB32	3.93567	1.46225e-19	SOD1	1.15943	5.72427e-90	CMC1	0.418586	1	POLR2E	1.31923	7.60619e-20	GRPEL2	2.18207	1
SUPT20H	0.170041	1	NDUFA9	0.42847	0.000496961	POF1B	0.995773	1	SH3KBP1	0.331872	2.96038e-25	ARF4	0.304828	0.105081	STAU1	0.359613	0.0297903	C14orf2	0.486834	1.69969e-19	HIST2H2AC	2.62534	6.06234e-90	NCF1	0.998751	1	DYNLRB1	1.0437	7.64716e-20	ZCCHC2	1.9667	1
ZNF550	0.552457	1	HIVEP3	1.37336	0.000505793	CHD2	0.0719728	1	ATP2B1	0.429596	3.09017e-25	STIP1	0.514877	0.107199	ABHD14B	0.294401	0.029923	SNX3	0.440756	1.76154e-19	ZDHHC12	2.11705	6.14252e-90	LYSMD2	0.577284	1	BLOC1S1	0.829794	7.65216e-20	SERP1	0.233017	1
CASP10	0.323524	1	PRDX5	0.250279	0.000506936	RP11-277B15.3	0.904761	1	ZC3H13	0.527808	3.13181e-25	ERN1	0.559707	0.108867	FNBP1	0.120703	0.0303186	PSMD11	0.998576	2.13793e-19	GSTK1	1.10275	7.13116e-90	CEBPG	0.843388	1	GK	3.79752	8.10023e-20	TM9SF3	0.956591	1
NT5E	0.745738	1	ZBTB44	0.920109	0.000506936	RP11-661A12.7	0.811608	1	RPS29	0.31059	3.84889e-25	CCNDBP1	0.244871	0.109133	PDIA6	0.139761	0.031187	LPXN	1.21067	2.29366e-19	HIGD2A	1.08945	7.35561e-90	COMMD5	0.950143	1	HSP90B1	0.855711	8.20654e-20	TBK1	1.15349	1
NET1	0.590141	1	ORAI1	0.529012	0.000529676	KLHL29	0.725263	1	SETX	0.602467	3.86071e-25	CD55	0.274015	0.110761	C19orf43	0.104238	0.031403	MRPL47	0.85145	2.7519e-19	ARRB2	1.5938	9.15534e-90	ME1	6.30806	1	MAF1	1.13212	8.21777e-20	ATP5G1	0.465533	1
ARMCX5	0.261978	1	KIR2DL2	3.41778	0.000537706	PCSK4	0.591171	1	FAM204A	0.478383	4.27257e-25	DERL1	0.387965	0.110896	SUMO2	0.094615	0.0325364	LY6E	0.346315	3.09776e-19	WIPF1	1.25645	1.02753e-89	RABGEF1	3.31489	1	LAT	0.801911	8.56048e-20	PPP1R15A	0.325868	1
PRICKLE4	0.509967	1	CCNDBP1	0.346212	0.000562475	GP5	0.542786	1	USP34	0.591298	4.4434e-25	USP36	0.484719	0.111553	CSDE1	0.107411	0.0328823	RNF114	0.738181	3.12858e-19	CHMP4B	1.88826	1.22132e-89	NUDT16L1	0.504618	1	C12orf57	0.812863	9.86073e-20	TMEM70	0.914479	1
SUSD4	0.74621	1	TBPL1	0.459251	0.000574318	CTD-3110H11.1	0.427497	1	U2AF1	0.251263	5.19241e-25	MRPL33	0.264206	0.111575	ODC1	0.330882	0.0333348	COX7A2L	0.374876	3.8891e-19	CCT2	1.86626	1.60169e-89	GFPT1	1.12549	1	PNPLA8	1.53897	9.92872e-20	CAPZB	0.225967	1
RAPGEF6	0.282292	1	IGF2R	1.31318	0.000578841	RP11-474N24.6	0.422736	1	EPRS	0.691816	5.31116e-25	NAB1	0.9161	0.113006	RTN4	0.180773	0.0366167	ANXA11	0.574729	4.11047e-19	PRR13	1.09919	1.65846e-89	SNRK	0.522698	1	CASP4	0.924054	1.00157e-19	HNRNPF	0.377777	1
AXIN2	0.719195	1	GPR114	3.10884	0.000580262	ATP6V1G2	0.4048	1	SUMO3	0.349351	5.85414e-25	CAPZB	0.0840358	0.113179	ITGAE	0.292402	0.0372484	PSMA3	0.680649	4.54504e-19	IER3IP1-1	1.66514	1.70138e-89	NRIP1	1.442	1	ZC3HAV1	1.12666	1.01672e-19	PARL	0.637682	1
MZF1	0.306232	1	TROVE2	0.356246	0.000581526	NPHP1	0.36383	1	SH3BGRL	0.267316	6.06071e-25	RAP1B	0.145052	0.113823	MAP1LC3B2	0.897898	0.038046	NINJ1	0.915467	4.88588e-19	MAD2L2	2.43263	2.25246e-89	PTGDR	1.08115	1	RPS12	0.596378	1.03221e-19	NUP153	1.32652	1
PLD6	0.560165	1	A2M-AS1	1.82265	0.000604686	VSIG10	0.338733	1	CAP1	0.242642	6.87692e-25	SFPQ	0.171131	0.113823	HIST1H2BK	0.651808	0.0388864	HIST1H2BK	1.64823	4.95655e-19	MRPL18	1.81475	2.27719e-89	CITED2	0.277975	1	CAP1	0.834885	1.05459e-19	SSR1	0.540421	1
ZNF107	0.223319	1	DDOST	0.335964	0.000630781	CTC-506B8.1	2.18641	1	ZNF148	0.564949	6.99457e-25	UQCRQ	0.127297	0.114137	BZW1	0.155677	0.039444	NDUFAB1	0.646343	4.97061e-19	C11orf48	2.04227	2.95494e-89	UHRF1BP1L	0.977152	1	DUSP2	0.81378	1.11304e-19	LRRFIP1	0.306269	1
MAN1C1	0.98605	1	VPS4B	0.3966	0.000632293	IBA57-AS1	2.17124	1	PDCD6	0.382937	7.52533e-25	DEDD2	0.318552	0.114502	RHOG	0.235237	0.0395695	BAG3	1.73979	5.02219e-19	PSMD6	1.68015	3.97112e-89	APMAP	0.311152	1	KIAA0319L	3.21779	1.13456e-19	ANKRD12	0.22098	1
SRFBP1	0.191472	1	TRAPPC10	0.626976	0.000632812	ARMC4	2.09005	1	MOB1A	0.342894	7.8516e-25	RABGAP1L	0.401543	0.115281	STK17B	0.160007	0.0402468	DLGAP1-AS1	1.75293	5.48608e-19	HNRNPAB	2.60321	6.31684e-89	CFH	1.73871	1	SMC3	0.999529	1.17269e-19	ANKRD36	0.474555	1
KLHL3	0.784655	1	LSM1	0.385474	0.000650902	AC008088.4	2.1656	1	GLG1	0.65697	8.34407e-25	GLTP	0.482914	0.119152	CCNDBP1	0.211799	0.0405849	EMC4	0.608021	5.70738e-19	MRPL47	1.82606	7.51463e-89	PNO1	0.832178	1	PTGER4	1.11653	1.30577e-19	FNBP4	0.420137	1
RNF144A	0.543598	1	OSTC	0.312581	0.000651898	CTC-308K20.2	2.07672	1	CAMLG	0.343427	8.34407e-25	C9orf156	0.931026	0.123066	RHOB	0.949861	0.041184	RNASET2	0.377044	5.80137e-19	PET100	1.22331	8.91246e-89	METTL9	0.278754	1	CAPZA2	1.06052	1.31469e-19	HSPB11	0.723081	1
ZNF773	0.727965	1	COMT	0.574033	0.000661444	RP11-401P9.5	2.02055	1	CCDC66	0.696008	8.81659e-25	TOPORS	0.381695	0.124145	MRPL50	0.484789	0.041184	ARL4A	0.903136	6.27608e-19	HSPA9	1.43291	9.03566e-89	PNPLA8	0.474607	1	TMED9	0.813814	1.33484e-19	PIM3	0.723983	1
ZZZ3	0.206866	1	GFI1	1.43432	0.000681694	RND3	1.71074	1	EIF4H	0.412511	1.03165e-24	GLMN	0.605377	0.131002	RNF145	0.181197	0.0415057	BUD31	0.552054	9.23947e-19	TMEM59	1.10152	1.14347e-88	CASP4	0.295876	1	ATOX1	1.8936	1.48618e-19	HK1	1.03269	1
C12orf66	0.343729	1	POP7	0.797959	0.00069367	RP11-297K8.2	1.09304	1	SKAP1	0.349489	1.04804e-24	GOLGB1	0.272751	0.133312	RPL5	0.116046	0.0417908	TUBB4B	1.02571	1.05959e-18	COPS6	1.31762	2.02289e-88	FURIN	1.49334	1	GSTO1	1.25824	1.58087e-19	AAMP	0.821625	1
SVIL	0.322794	1	RNF125	0.256444	0.000749136	RP11-304F15.3	0.895312	1	ACIN1	0.637127	1.06985e-24	ATG12	0.269995	0.136517	NFKB2	0.603917	0.0425983	F5	3.40257	1.21831e-18	PPDPF	1.16231	4.65918e-88	PDLIM2	0.407985	1	PSMD14	1.55748	1.6844e-19	POLR2H	1.22892	1
ZNF814	0.553406	1	RTN4	0.272623	0.00075527	RP5-902P8.10	0.887271	1	S100A10	0.265014	1.24146e-24	ABCB1	1.05015	0.138827	PSMC2	0.266308	0.042943	NDFIP1	0.405823	1.30523e-18	MRPS12	1.98134	5.91118e-88	ENY2	0.326564	1	SCAF11	0.762661	1.73796e-19	MRPS2	1.3913	1
ACSL6	0.294856	1	GK5	2.0148	0.000757279	ADAP2	1.02262	1	THEM4	0.843084	1.24263e-24	ORAI1	0.377313	0.138827	GNAI3	0.280896	0.0433839	DEF6	0.893944	1.46388e-18	VBP1	1.90699	7.151e-88	C3orf58	1.33666	1	EIF2A	0.995219	1.77848e-19	GTF3C3	1.93671	1
HEMGN	0.813714	1	ENC1	1.71816	0.000801464	RP11-669C19.1	0.90485	1	GTF2F1	0.650398	1.32865e-24	KLF10	0.509706	0.139899	GEM	0.969882	0.0435689	TRIB2	1.53024	1.53038e-18	IL2RG	1.12155	1.04724e-87	BIK	2.32203	1	TUBA1A	0.853184	1.78254e-19	AKAP2	5.08834	1
ZNF397	0.350957	1	ABHD14A	0.439772	0.000848119	OVGP1	0.848905	1	SETD2	0.474698	1.57483e-24	NRBF2	0.440208	0.142456	IER5	0.923038	0.0441383	MAST4	2.25297	1.63374e-18	PHF5A	1.96432	2.11543e-87	P2RY8	0.476896	1	KRAS	1.31904	1.98271e-19	NSUN6	1.89207	1
LCLAT1	0.508196	1	ZNF600	1.31171	0.000848796	C14orf23	0.540927	1	RAC2	0.248933	1.62151e-24	RANBP2	0.39755	0.144382	RPN2	0.176511	0.0451582	SNX5	1.23961	1.64371e-18	PPIG	1.18818	2.38481e-87	MANF	0.407787	1	FOXP1	1.12506	2.05472e-19	HOXB-AS1	1.75764	1
KLHDC1	0.525677	1	IL12RB1	0.640456	0.000862738	FITM2	0.424068	1	AP1S2	0.760007	1.68634e-24	AHNAK	0.166603	0.144444	UBQLN1	0.417968	0.04583	PDHB	0.811994	1.8063e-18	HSBP1	2.40883	3.56582e-87	GLS	0.532279	1	TIMM10	1.7044	2.11203e-19	PTPRC	0.140069	1
DNAH6	1.2512	1	INPP5D	0.850141	0.000934323	SNURF-1	0.343597	1	BAZ1A	0.3053	1.79106e-24	KLRF1	0.979208	0.148226	MXD1	0.754563	0.0461149	PCMT1	0.648117	1.98879e-18	GINS2	5.91991	3.98279e-87	ATG4D	1.35117	1	MTCH1	1.47461	2.17096e-19	TMEM141	1.16309	1
RP5-827C21.4	0.205211	1	FAM53B	1.31272	0.00093756	CTC-281F24.1	1.51933	1	ATF7IP	0.464654	2.17503e-24	ITGAL	0.425453	0.150378	CCDC59	0.182158	0.0466444	CTSB	1.21608	2.27585e-18	RAB11A	1.8109	5.68952e-87	RCE1	1.12691	1	ERP44	1.2163	2.27771e-19	R3HDM1	1.13465	1
RMND5B	0.335421	1	APOA1BP	0.51142	0.000939378	RP11-296A18.6	1.39064	1	LY9	0.553256	2.21235e-24	CD9	1.64397	0.151758	EMC3	0.239483	0.0474448	TIMM17A	1.04852	2.30649e-18	S100A6	1.07457	1.00241e-86	ZNF207	0.305765	1	COX7A2L	0.783249	2.53238e-19	DUSP22	1.16233	1
KIAA1586	0.249208	1	OS9	0.449962	0.000969406	MYCBP2-AS1	1.14517	1	TCEAL8	0.660675	2.2684e-24	PPP2CA	0.232841	0.151984	UBE2D1	0.462686	0.0485557	EIF4G2	0.33845	2.66724e-18	CDT1	7.42644	1.41899e-86	TNFSF14	1.64808	1	KPNA2	1.45769	2.60001e-19	DDX10	1.29178	1
ISM1	1.07038	1	NDUFA6	0.257686	0.000987086	AC009299.2	0.913736	1	HCLS1	0.268769	2.32562e-24	CRELD2	0.372144	0.153668	FBXL3	0.385018	0.0490551	COX6C	0.316253	3.46589e-18	METAP2	1.44039	3.82341e-86	BTG2	0.217614	1	ZNHIT1	1.07265	2.60001e-19	TIA1	1.14489	1
IFIT5	0.196738	1	RNF115	0.511163	0.00100078	RP11-53O19.1	0.953968	1	TMEM219	0.366916	2.43842e-24	RASGEF1B	1.49052	0.154273	CCDC50	1.09672	0.0490634	ASNA1	0.861461	4.13069e-18	EMB	1.10225	4.09555e-86	WBSCR22	0.339061	1	CCT7	1.1307	2.60008e-19	FBXW4	1.97861	1
CARS	0.20066	1	PLEKHG3	2.58263	0.00102599	RP11-77H9.2	0.81682	1	OCIAD1	0.415858	2.58718e-24	SLAMF6	0.750295	0.156071	CCDC167	0.268644	0.049319	CDKN1A	1.84588	4.56251e-18	EIF4E2	2.03142	5.39434e-86	TUBB2A	0.932292	1	PSMC3	1.14576	2.61245e-19	NFKB1	0.914939	1
HAR1A	0.575039	1	CALCOCO1	0.897885	0.00102684	TPH1	0.625118	1	CALCOCO2	0.577006	2.67818e-24	GOLGA4	0.209133	0.160267	FAU	0.0775538	0.05016	NAP1L4	0.592569	4.98756e-18	CD164	1.10329	5.65386e-86	SEC63	0.435515	1	MED28	1.27815	2.72494e-19	RALB	1.4308	1
ZNF844	0.801335	1	PSMB2	0.340989	0.00103928	EPB41L3	0.604403	1	PCGF5	0.505034	2.68501e-24	ISG20L2	0.547055	0.160552	MRPL1	0.380376	0.0512756	UQCRC2	0.532459	5.32025e-18	RSRC2	1.14071	7.17087e-86	CHKA	2.60725	1	IL2RG	1.0786	2.74136e-19	TNIP3	2.22648	1
KLHL24	0.132728	1	ENSA	0.209196	0.00107422	RP11-223C24.1	0.291956	1	SP140L	0.679657	2.83989e-24	PHTF1	0.864572	0.160688	RPL13A	0.0158335	0.0519052	AMD1	0.621649	5.88454e-18	MZT1	2.29824	9.32773e-86	GATAD2A	0.756213	1	TPR	0.833301	2.74169e-19	PEX2	0.967225	1
PPAPDC2	0.486654	1	SH3BP2	1.51003	0.00110749	TSSK6	0.340602	1	DEK	0.280754	2.87097e-24	CWC25	0.414561	0.161742	SF3B5	0.121076	0.0520004	LSM10	0.883826	5.92486e-18	CDKN2A	3.36085	9.33736e-86	ARAP2	0.372574	1	CD164	0.75106	2.76303e-19	AIDA	1.30741	1
RP11-473M20.16	0.674991	1	GLRX	0.25897	0.00111317	CFB	3.66578	1	UTRN	0.409433	3.08741e-24	TACC1	0.413349	0.166871	REEP3	0.93323	0.052886	AKAP13	0.465152	6.03966e-18	SSR3	1.82981	1.13827e-85	EXOSC6	1.37359	1	TUBB4B	1.89851	2.99771e-19	CREBL2	1.18839	1
TLE2	0.865631	1	ZDHHC24	0.90336	0.00111488	ZNF423	3.93357	1	DNMT1	0.623543	3.16518e-24	PSMB10	0.253776	0.16812	NDFIP2	0.86978	0.0581807	NEDD9	1.51646	6.2268e-18	RBMX	1.08273	1.19057e-85	NFKB1	0.756638	1	CMTM7	1.38375	3.17254e-19	SLC39A1	1.35691	1
KBTBD11	0.858289	1	AGTPBP1	0.801874	0.00111872	MYT1	3.40186	1	SLC25A5	0.235067	3.58669e-24	HNRNPF	0.173691	0.169083	MIDN	0.6165	0.0585964	OPTN	0.610101	6.42414e-18	MRPL37	2.91661	1.62408e-85	NAA30	0.906938	1	GTF2A2	1.00924	3.59305e-19	HSPB1	0.447207	1
C5orf45	0.220024	1	TGFBR1	1.70695	0.00111896	CTD-2292P10.4	3.4058	1	PRKDC	0.610631	3.68837e-24	NELFCD	0.352222	0.169305	ARL3	0.666589	0.0594275	TCP1	0.757011	7.01825e-18	TPX2	6.23107	1.64885e-85	ATF4	0.48184	1	MRPS6	1.30659	3.76466e-19	MTCH1	0.739408	1
CIAPIN1	0.21905	1	OSBPL5	3.6869	0.0012215	RP11-204N11.1	3.15895	1	BNIP2	0.4342	5.65924e-24	P4HB	0.190579	0.169843	TIMM17A	0.365702	0.0598965	DPP7	0.494519	7.32121e-18	CDK2AP2	2.08233	1.77867e-85	KLF13	0.5797	1	NENF	1.54824	3.85727e-19	CHD3	0.538769	1
QTRT1	0.17794	1	EHD1	0.47272	0.00126734	EPHA2	3.04142	1	ANXA11	0.348421	5.65924e-24	SMC4	0.344148	0.170718	PSMD7	0.167385	0.0599173	RPS26	0.278196	7.49678e-18	SS18L2	1.37871	1.83808e-85	MPC1	0.42564	1	TKT	1.32899	4.02851e-19	KRT10	0.24795	1
ZIK1	0.790377	1	EOMES	1.3522	0.00129164	GPX2	0.994896	1	SOD1	0.269822	6.01368e-24	C18orf32	0.442209	0.179567	SLC1A5	1.0826	0.0599518	ERP44	0.748464	7.76795e-18	EZR	1.07754	2.38442e-85	ELOF1	0.547329	1	MRPL51	1.25524	4.32292e-19	PEX1	1.52716	1
PTGR2	0.845952	1	ANAPC5	0.311706	0.00132816	SCAMP5	0.920429	1	PJA2	0.504721	6.1195e-24	KCNQ1OT1	0.688653	0.179567	RUNX2	1.03961	0.0620457	COQ10B	0.681267	7.88879e-18	ADH5	1.80728	3.45142e-85	RP11-386G11.5	3.66674	1	CUTA	0.841386	4.32571e-19	NME6	1.85719	1
PIK3CD	0.204167	1	VPS13C	0.268947	0.00139279	RP11-55K13.1	0.659068	1	ITGA6	1.22123	6.87638e-24	TSC22D4	0.220573	0.183709	DPP4	0.529723	0.0622855	RDX	1.62449	1.13579e-17	H3F3A	2.09757	4.27685e-85	MT1E	0.868205	1	PSMC5	0.853799	4.33119e-19	CDK11B	0.983553	1
SGK223	0.730981	1	SDF4	0.445114	0.00139279	AC108488.4	0.506894	1	MRPS33	0.724149	9.24362e-24	SP140	0.420553	0.184121	OST4	0.0928391	0.0627391	COX20	0.852789	1.27455e-17	NDUFA10	1.6845	4.63449e-85	SIRT2	0.600168	1	CYLD	0.833143	4.33119e-19	HIPK1	1.29654	1
ZNF680	0.258713	1	PARP14	0.451402	0.00145588	RP11-273G15.2	0.415847	1	IMPDH2	0.715736	1.07623e-23	TBK1	0.509092	0.188937	EID1	0.102017	0.064215	NME3	0.785217	1.35265e-17	RAB7A	1.25877	4.71597e-85	ATF3	1.17559	1	SNRPA1	1.03329	4.51917e-19	MRPL27	0.89314	1
BBS2	0.247521	1	PKN1	0.549464	0.00148244	COL6A1	0.29798	1	PSMD4	0.333658	1.46765e-23	PAIP2	0.0794973	0.189754	TOR1AIP1	0.332108	0.0648508	VIM	0.300897	1.59571e-17	CBX5	2.4061	4.78467e-85	USP38	1.03364	1	RPL12	0.559872	4.6693e-19	SESTD1	3.78976	1
ZBED5-AS1	0.420596	1	SF3B5	0.177185	0.00148734	RP11-513I15.6	0.377635	1	TGOLN2	0.465914	1.6208e-23	GTPBP1	0.882596	0.191399	C7orf55-LUC7L2	0.329988	0.0650135	DAD1	0.407578	2.28574e-17	BLOC1S2	1.55323	6.6102e-85	EMP3	0.125567	1	IFITM2	0.978049	4.69004e-19	VDAC1	0.501877	1
TMEM161B-AS1	0.208553	1	DNAJB6	0.192221	0.00150822	CSPG5	1.97478	1	ANXA2R	0.499182	1.66932e-23	GALNT2	0.905197	0.195517	EMC6	0.241823	0.06601	MRPS21	0.450778	2.4842e-17	SLIRP	1.59777	1.18384e-84	MLLT6	0.643878	1	CCNDBP1	1.09004	4.85587e-19	WDR74	0.809617	1
IFNAR1	0.145748	1	KIF21A	1.04508	0.00151561	TAS2R20	1.76077	1	DSTN	0.295319	1.90918e-23	TMX4	0.254491	0.195837	PGAP1	1.30172	0.0672108	KMT2E	0.333634	2.65695e-17	TIGIT	1.78493	1.3338e-84	BLK	3.6071	1	HIAT1	1.13604	5.12891e-19	KIAA0196	1.90175	1
HSF2	0.266867	1	NCK1	0.420687	0.00160873	ABCC6	1.73711	1	STYX	0.793152	1.99571e-23	FBXO7	0.245899	0.196638	COX6A1	0.0887533	0.0672946	RYBP	1.80576	2.77032e-17	NCOR1	1.0613	1.33634e-84	RPLP1	0.100616	1	COX7A2	1.04739	5.20325e-19	PML	1.72318	1
DENND5A	0.532517	1	SLC15A4	2.33807	0.00164202	MANSC4	1.78421	1	NDUFA11	0.252164	2.11237e-23	CDKN2A	0.78547	0.2024	SRI	0.12869	0.0672946	PTGES3	0.376509	2.78079e-17	SNW1	1.3727	1.74703e-84	KIAA1143	0.448472	1	MALT1	1.42763	5.2656e-19	SIRT7	0.878454	1
TNFRSF10A	0.366391	1	LLGL2	1.97215	0.00174176	ZNF503-AS1	1.50035	1	SSR1	0.472024	2.59734e-23	PMF1	0.248316	0.203968	IL6ST	0.30148	0.0673529	PFDN4	0.835598	2.86014e-17	ZCRB1	1.90783	2.8663e-84	DCP1A	0.560646	1	ADSS	1.43753	5.28838e-19	RP11-140K17.3	1.57623	1
ENOSF1	0.260918	1	CHI3L2	0.722497	0.0017424	KRT13	1.74921	1	TBCA	0.264859	2.647e-23	PSMB2	0.228881	0.205028	C12orf44	0.618124	0.0682299	TCEA1	0.485583	2.86189e-17	EIF4H	1.39737	5.71434e-84	KLRC1	1.46557	1	SRP9	0.713739	5.37202e-19	LINC00116	0.758786	1
AC008964.1	0.620904	1	HPS3	0.833734	0.0018494	SGK494	1.05951	1	ABCE1	0.659238	2.66093e-23	MT1E	0.582975	0.205294	CSF2	2.84568	0.0687255	TXNDC12	0.737672	2.89554e-17	SRP19	1.54412	8.04008e-84	PTPN22	0.532185	1	NDUFS8	1.11489	5.37202e-19	CHERP	1.95116	1
MPP7	0.252597	1	ADA	0.633209	0.00202886	TREML2	1.03345	1	MRPS34	0.433787	2.97737e-23	CPD	0.777219	0.205347	GABARAP	0.273823	0.0689015	HNRNPA2B1	0.308356	4.05657e-17	SDHA	1.69524	1.06473e-83	YME1L1	0.356719	1	LRPAP1	0.91696	5.39726e-19	HSPA9	0.331752	1
LRRC7	0.851901	1	PYROXD2	2.23548	0.0021238	AC005339.2	0.962417	1	TMOD3	0.528798	3.14738e-23	FUS	0.113946	0.205771	LPAR6	0.364957	0.0697023	ARF6	0.403317	4.33478e-17	FEN1	3.97894	1.36303e-83	TMEM109	0.492545	1	UBE2L3	0.89466	5.4148e-19	G3BP1	0.514166	1
NAP1L3	0.408822	1	JAZF1	1.55322	0.00213465	WDR66	0.671859	1	TTC19	0.425499	3.37648e-23	BLOC1S2	0.247115	0.206392	CFL1	0.105555	0.069892	RAB2A	0.548369	4.41346e-17	ATP5EP2	1.41972	2.18222e-83	IL23R	4.01947	1	PSAP	0.830348	5.47575e-19	SRRM1	0.182821	1
ASB13	0.810254	1	GLTP	0.610592	0.00216662	RP11-165A20.3	0.638501	1	MIER1	0.396714	3.51614e-23	DDAH2	0.881317	0.207092	PAG1	0.348537	0.0715224	YIPF6	1.8204	5.23919e-17	GYG1	2.23298	2.21396e-83	SKIL	0.706015	1	AAK1	1.07574	6.06002e-19	CXXC1	1.28163	1
AMN	1.06044	1	MAN1A1	1.75457	0.00217106	ZNF239	0.408317	1	2021-09-02	0.41817	3.80822e-23	DFNB31	1.33018	0.212177	DBF4	0.268438	0.0732335	FAM104A	1.11441	6.34413e-17	RPA2	1.58343	2.40763e-83	NEK7	0.819875	1	EEF1G	1.81539	6.25808e-19	RPS19BP1	0.489204	1
RALGAPA2	0.248933	1	HIST1H1D	0.219189	0.00218947	PTK6	0.430893	1	TAF15	0.567823	4.36197e-23	CCDC107	0.239486	0.21509	MIR22HG	1.23406	0.073766	TRAPPC3	0.776253	7.60621e-17	GZMH	1.33131	3.26674e-83	SRRT	0.595119	1	SSR2	1.04721	6.61739e-19	MGAT2	0.863491	1
TCEAL3	0.20214	1	FAM49A	2.70179	0.00226731	CTD-2310F14.1	1.55279	1	LINC00493	0.374557	5.24343e-23	SLFN11	0.954471	0.21509	PTPN22	0.363684	0.0752059	FGFR1OP2	0.594678	9.57531e-17	PHF19	3.43931	3.61337e-83	DHCR7	1.60043	1	SPCS3	0.912424	7.37957e-19	ZNHIT3	0.604535	1
KRT73	1.46383	1	RSRC1	0.435957	0.00228225	RP11-689P11.2	1.37973	1	VPS29	0.311206	6.34697e-23	RNF213	0.148269	0.216869	ICA1	0.882116	0.0753059	CNPY2	0.566245	1.02061e-16	MYO1F	1.52583	4.25842e-83	SLC35E1	1.37541	1	RARRES3	0.849536	7.70506e-19	FOXO3	1.59548	1
AMN1	0.383749	1	MAP4	0.617533	0.00229227	MGC10955	1.21638	1	ANXA6	0.31302	6.75413e-23	CMIP	0.78316	0.216869	TRMT10C	0.359079	0.0759661	RAB33A	2.02342	1.10368e-16	SNRNP70	1.80793	4.65179e-83	SLTM	0.2421	1	ZMAT2	1.16566	7.70506e-19	RASA2	0.540767	1
GSTT1	0.478546	1	KCNAB2	0.679466	0.0023226	NPPA-AS1	1.24741	1	DAZAP2	0.229628	6.95078e-23	PRDX1	0.20114	0.220278	CHIC2	0.33003	0.0762026	TMEM140	2.17186	1.41481e-16	SP100	1.08568	4.69822e-83	MOB4	0.46045	1	BAX	0.877645	8.3464e-19	PRR14L	1.21358	1
CCDC102B	0.515477	1	RPS19BP1	0.309796	0.00235189	RP11-434P11.2	1.24904	1	KAT6A	0.586226	7.01768e-23	PRPF18	0.390802	0.224449	SUSD3	0.364541	0.077688	AIP	0.688774	1.61273e-16	SLC9A3R1	1.79816	6.07847e-83	CDK5RAP1	0.887655	1	PGLS	1.37144	8.3791e-19	UCP2	0.323656	1
RASGRF2	0.428928	1	GRAP2	0.51833	0.00251624	MTTP	1.0925	1	USP15	0.271621	7.89084e-23	ASXL2	0.57508	0.224771	VCP	0.25205	0.0779617	C11orf73	0.855531	1.71202e-16	PSMD11	2.01441	6.15237e-83	SYTL3	0.295455	1	NHP2	1.05736	8.55164e-19	MRPS18B	0.884507	1
C8orf44	0.32073	1	ATP8A1	0.730137	0.00251624	RP11-160H22.3	0.845515	1	PPCS	0.44743	9.12954e-23	CDK17	0.443777	0.226694	C4orf32	1.18109	0.078515	UBE2A	0.856426	1.73168e-16	THOC7	1.53837	6.44141e-83	COX7B	0.216557	1	SYF2	0.802803	9.04379e-19	PIK3CD	1.08526	1
CNKSR2	0.911522	1	RBBP7	0.329429	0.00253272	BAIAP2L2	0.971573	1	MDFIC	0.8684	9.16829e-23	LMO4	0.554023	0.230501	PTPN13	2.72636	0.0789037	PSMG2	0.71696	2.08689e-16	C11orf73	1.89014	7.28441e-83	RARA	1.64061	1	CCDC12	0.749768	9.29804e-19	XCL1	1.53206	1
STRBP	0.282555	1	SH3BP1	0.613307	0.00257667	LINC00304	0.798023	1	BBX	0.328917	9.69464e-23	NRBP1	0.321404	0.231268	AHSA1	0.362019	0.0795725	LUZP1	1.20902	2.13092e-16	SH3BGRL	1.07907	1.02108e-82	RNF126	0.366901	1	HNRNPR	0.795354	9.43181e-19	HSD17B12	1.16011	1
GCNT4	0.717863	1	LINC00944	2.112	0.00258747	AC010761.8	0.457618	1	NDUFA5	0.289753	1.02723e-22	EED	0.448672	0.231268	SH3TC1	1.71299	0.0844295	HSBP1	1.15744	2.15374e-16	SLTM	1.29832	1.05963e-82	RP11-539L10.2	1.89919	1	NAA50	1.39838	9.56184e-19	NDUFAF3	0.577758	1
HSD17B14	0.927642	1	FBXO7	0.32477	0.00260163	AC007308.6	0.310614	1	TAGAP	0.33121	1.13334e-22	LYSMD2	0.361477	0.231795	WBP2	0.347782	0.0851773	NDUFB11	0.3328	2.15374e-16	DNPH1	1.62549	1.17531e-82	GSPT1	0.28123	1	NOL7	0.750387	1.03806e-18	DENND1C	0.854624	1
TMEM91	0.377259	1	FRG1	0.353587	0.00260666	AP000265.1	3.02108	1	PSMD7	0.310863	1.14973e-22	TOB2	0.611401	0.231795	NFKBIE	0.872766	0.0871675	COMMD1	1.04207	2.52406e-16	TIPRL	2.05657	1.50073e-82	RELL1	2.04976	1	RPS8	0.648181	1.05627e-18	ARF4	0.575708	1
ZNF512	0.276625	1	TAPBPL	0.740582	0.00266581	RP11-127B16.1	3.09829	1	XPO1	0.635168	1.27373e-22	TBCC	0.219556	0.234381	RPS25	0.0679988	0.0880019	IFNAR2	1.14553	2.54906e-16	NDUFV1	1.91655	1.90535e-82	ABCG1	1.3649	1	KTN1	0.814986	1.06591e-18	TM9SF4	1.81976	1
STRADB	0.271381	1	RAB18	0.375122	0.0029069	GRK7	2.69339	1	RNMT	0.416385	1.28456e-22	SIAH2	0.307146	0.238807	GYPC	0.0927523	0.0884896	TSG101	1.19541	3.03629e-16	SNRNP25	3.15707	1.97369e-82	LAMTOR5	0.237327	1	EMC3	1.14345	1.12546e-18	PLEKHF2	0.866232	1
ABCD2	0.253809	1	H3F3B	0.0236491	0.00316301	RP13-494C23.1	2.87739	1	NSD1	0.404945	1.3898e-22	DR1	0.363221	0.240805	ZNF622	0.259033	0.0895772	TSPAN5	1.76863	3.27768e-16	WAS	1.45019	2.39785e-82	TWISTNB	0.484354	1	SDHC	1.11446	1.13013e-18	DDX6	0.34904	1
KCNQ1	0.634295	1	NDUFA3	0.205958	0.00320873	AP000487.4	2.71984	1	NUDCD2	0.543161	1.42956e-22	SPRY1	1.04044	0.253467	RP11-18H21.1	0.81271	0.0905825	GNAS	0.435728	4.34836e-16	ANAPC5	1.40935	2.69496e-82	PAPD4	0.600173	1	CHURC1	0.791713	1.1474e-18	EIF3I	0.325203	1
RBM26-AS1	0.602746	1	SCAF11	0.161267	0.00324332	TAS2R10	2.4132	1	SUSD3	0.815897	1.59005e-22	CLEC2D	0.188191	0.254825	DEK	0.124679	0.0910067	TMEM261	0.932081	4.37285e-16	TMX1	1.96092	3.10214e-82	ABI1	0.332698	1	JMY	2.44976	1.16273e-18	TRIM21	1.76463	1
MKL2	0.332872	1	SH2D2A	0.413976	0.00331079	RP5-1073O3.7	0.194419	1	LAMTOR1	0.294322	1.67649e-22	SESN2	1.11118	0.254946	CCSER2	0.132754	0.0912985	PSMD4	0.499499	4.67252e-16	2021-09-15	1.08153	4.02965e-82	DNAJC9	0.475517	1	HSD17B10	1.18858	1.17049e-18	CAMTA1	0.510027	1
CEP41	0.407271	1	MPST	0.978569	0.00334241	C6orf3	0.76115	1	ACTG1	0.348275	1.73667e-22	CDC42SE2	0.107009	0.259399	MANF	0.228074	0.0912985	SRSF2	0.358922	5.49364e-16	NELFCD	1.96447	5.65558e-82	YWHAZ	0.172733	1	PSMD9	1.17099	1.20266e-18	FXR1	0.696839	1
ZNF540	0.471662	1	C9orf89	0.468617	0.00343369	SH2D4A	0.757063	1	GABARAPL2	0.276733	1.82768e-22	CITED2	0.193191	0.260473	ULBP2	1.759	0.0913136	FIS1	0.549247	6.74065e-16	RTFDC1	1.61175	6.27849e-82	TAF11	0.556456	1	MAGOH	0.800352	1.23266e-18	HSPA6	1.04217	1
MCF2L-AS1	0.770368	1	PTRHD1	0.404563	0.00349115	ZBTB20-AS4	0.676262	1	ERGIC3	0.413685	1.91825e-22	DNAJA4	0.999532	0.260851	SLC25A6	0.0908499	0.092796	POLR2K	0.72316	7.19032e-16	SH3GLB1	1.53773	1.13599e-81	RPL14	0.178305	1	BCL7B	1.1854	1.27929e-18	NDRG3	1.66913	1
C21orf49	0.563773	1	RCN2	0.359131	0.00361117	ZNF792	0.259674	1	CAPN2	0.316716	1.95445e-22	STARD7	0.405101	0.261026	CAPZA1	0.290727	0.0937951	OSTF1	0.452851	7.32559e-16	TUBA4A	1.33804	1.1551e-81	KRR1	0.449637	1	POLR2G	1.21829	1.3247e-18	SMAD3	1.47796	1
ZNF780B	0.308131	1	INPP4A	0.748127	0.00365107	ARHGEF4	0.452546	1	PTBP3	0.601159	2.10775e-22	TBX21	0.476855	0.262246	ELK3	0.465886	0.0938567	PTPLA	3.98494	7.5733e-16	ASF1B	6.52685	1.96531e-81	PCNP	0.172807	1	UBE2K	1.48067	1.36625e-18	TCF25	0.265546	1
RANBP6	0.154202	1	LSM3	0.309707	0.00365107	TNNC2	0.355301	1	CAND1	0.447024	2.28802e-22	YPEL1	1.06101	0.263393	AC010642.1	0.440537	0.0942711	VAPA	0.367397	8.61744e-16	GRB2	1.28078	2.3045e-81	SEC14L1	0.805519	1	NSA2	1.23884	1.36625e-18	MAN2A1	1.22625	1
RDH14	0.141878	1	ACADVL	0.390031	0.00366424	CTD-2506J14.1	0.293054	1	PREPL	0.800839	2.71421e-22	RNASEK	0.784731	0.266427	DCP1A	0.376136	0.0963568	NECAP2	0.513344	1.00275e-15	MRPL9	1.58232	3.18448e-81	UBE2Q2	0.625672	1	TECR	0.877094	1.40508e-18	MESDC2	0.578173	1
SULT1A1	0.370495	1	FAM111A	0.605317	0.00370272	TP73-AS1	0.276511	1	EPM2AIP1	0.587653	2.72557e-22	PSMB6	0.14764	0.267403	CD97	0.220704	0.0969406	GTF2A2	0.551	1.15973e-15	HSPA5	1.05535	5.51127e-81	EMC7	0.274526	1	COX6A1P2	1.33842	1.45523e-18	ESD	0.728336	1
RP1-39G22.7	0.423963	1	SLC52A2	0.742293	0.00373577	LYPD5	1.78874	1	PSMB1	0.237008	2.78749e-22	RNF139	0.246597	0.275279	ADIPOR1	0.328544	0.099062	BRD2	0.793816	1.29109e-15	PDAP1	1.42073	5.60724e-81	PHF5A	0.463342	1	COPS6	0.86367	1.54601e-18	IQGAP2	0.504713	1
CRB3	0.892438	1	UFC1	0.183946	0.0037801	U66059.58	1.71321	1	LBR	0.332587	2.79335e-22	CKAP2	0.496411	0.27548	G0S2	2.58742	0.100997	MT1X	0.72433	1.29538e-15	NUCB2	1.42168	5.69386e-81	C6orf226	0.576232	1	MBP	0.938703	1.5606e-18	RANGAP1	2.00471	1
IMMP2L	0.246556	1	TMEM30A	0.489606	0.00383853	AL807752.1	1.87821	1	EFCAB14	0.596708	3.20392e-22	ADSS	0.302989	0.277572	CCR4	1.42872	0.101558	SRP19	0.649678	1.33615e-15	TMEM109	1.89586	6.48854e-81	SIPA1	0.77337	1	CD247	0.828381	1.60497e-18	CDK5RAP3	0.855538	1
PPFIBP2	0.727627	1	CCPG1	0.595706	0.00387238	LRRC49	1.66338	1	TMED10	0.312615	3.31958e-22	DIP2A	0.354966	0.278459	NAF1	0.568013	0.101558	ENSA	0.383692	1.46148e-15	GLIPR2	1.67017	6.71874e-81	EPB41L4A-AS1	0.314353	1	ABHD14B	1.37993	1.60497e-18	BDP1	0.506946	1
FAM102A	0.202705	1	RP11-305L7.1	2.71346	0.00390929	RP11-1105G2.4	1.50319	1	MYH9	0.328763	3.45387e-22	SPTY2D1	0.44032	0.278459	ZBTB1	0.195656	0.101591	DCTN6	0.836484	1.56066e-15	IQGAP1	1.44208	8.59925e-81	CTDP1	1.18071	1	ODF2L	1.07724	1.61473e-18	SCAMP2	0.628919	1
HAR1B	0.553887	1	VDAC3	0.337613	0.00400871	RP11-360L9.7	1.74783	1	ZC3H7A	0.563752	3.72e-22	CD3G	0.0923004	0.278846	ZCCHC10	0.338914	0.101702	RNF19A	0.540758	1.86476e-15	DNAJB11	1.82791	1.01899e-80	IL18R1	0.940008	1	USP15	0.736214	1.67194e-18	NRDE2	1.67018	1
ALDH6A1	0.301299	1	ACAP2	0.460601	0.00402462	SLC16A2	1.60661	1	CIRBP	0.352042	4.36262e-22	DENND2D	0.351224	0.282855	ARPP19	0.1953	0.101988	AKIP1	2.11509	1.87687e-15	FNBP1	1.06371	1.07794e-80	TACC1	0.552254	1	NUTF2	1.37264	1.6901e-18	POLE4	0.451193	1
ARMCX1	1.65518	1	PDIA4	0.499428	0.00416496	MAGI2	1.67247	1	RBM17	0.339186	4.44891e-22	CASP1	0.214464	0.284646	RBM38	0.331664	0.10328	RAB5C	0.548782	1.93644e-15	KDELR2	1.60516	1.11367e-80	INTS6	0.873677	1	VIMP	1.21308	1.73643e-18	RCBTB2	0.928786	1
PLEKHA1	0.111996	1	ARHGAP26	1.2018	0.00422639	SMIM22	1.6542	1	RPSAP58	0.289464	4.78669e-22	AKAP5	1.34834	0.291565	PRKAR1A	0.191662	0.105276	ATP5F1	0.389373	2.08776e-15	H1FX	1.39777	1.21579e-80	PRPF40A	0.288103	1	TXNL4A	1.64234	1.73643e-18	PCBD1	1.20312	1
GIMAP8	0.293686	1	AGPAT4	1.97353	0.00426101	RP4-751H13.7	1.47673	1	CCND3	0.240116	4.81049e-22	SLC16A3	0.80319	0.291565	CCNG2	0.724436	0.105806	GRB2	0.495784	2.09127e-15	RUVBL1	2.64596	1.23316e-80	TIMM23	1.23383	1	BTG2	0.857532	1.82163e-18	EIF3L	0.211477	1
LINC01024	0.591675	1	PSMC4	0.402808	0.00433895	RP11-540O11.6	0.767434	1	PCMTD1	0.633072	6.19133e-22	AP2B1	0.31387	0.295593	ATXN1	0.471901	0.106291	TMEM14C	0.871316	2.10909e-15	RAD23B	1.75534	1.24083e-80	HNRNPD	0.291907	1	PSMD4	0.916248	1.91315e-18	RTN4	0.326363	1
ATP8A2	1.25096	1	PSMC3	0.332806	0.00442547	LRRC39	0.716216	1	UGP2	0.243074	6.35791e-22	CHN2	1.44707	0.308445	PRKRA	0.308463	0.108039	MRPL20	0.559779	2.13989e-15	HELLS	3.8435	1.89378e-80	SLC30A1	1.90207	1	NR3C1	1.25355	1.97622e-18	SNX2	0.506968	1
MATN1-AS1	0.421866	1	SLC25A20	1.54844	0.00445511	TLN2	0.590271	1	CCDC85B	0.274274	7.61587e-22	WSB1	0.273472	0.313239	CLTA	0.247078	0.109164	CLPP	0.728653	2.28379e-15	ILK	2.37113	2.4246e-80	SNRPB2	0.282073	1	ISOC1	2.26325	2.03114e-18	SLCO3A1	1.11159	1
RASA2	0.139146	1	NDUFA2	0.244654	0.00448732	SH3RF3	0.611683	1	ITSN2	0.354715	7.87533e-22	MIR155HG	1.2889	0.314187	COX7A2	0.08312	0.110865	ATP1B3	0.603335	2.43825e-15	WDR54	2.16594	3.14728e-80	HNRNPC	0.147595	1	SNX3	0.706526	2.05235e-18	SLC10A3	1.72733	1
PHC3	0.165493	1	HPS1	0.518042	0.00486128	RP11-869B15.1	0.428178	1	FGFR1OP2	0.369561	7.87831e-22	ZNRD1	0.346675	0.31678	MED21	0.595284	0.112041	LAG3	1.11615	2.81843e-15	CD2	1.04371	4.06691e-80	IQGAP1	0.311144	1	RELB	2.32283	2.06811e-18	CCDC50	1.52207	1
PTK2	0.883256	1	DPM2	0.679758	0.00488099	ZBTB8A	0.376753	1	DYNLT3	0.485573	8.1403e-22	ATP5L2	0.513627	0.31678	SPTY2D1	0.44591	0.112128	TMEM208	0.985039	3.11986e-15	SPAG7	1.47621	6.69683e-80	GBP5	0.343228	1	PSMC4	1.33623	2.15296e-18	LAS1L	1.34743	1
TCEAL2	1.00652	1	SLC27A3	1.92576	0.00501662	EFHC2	0.328468	1	MIA3	0.507586	8.72478e-22	CCPG1	0.392801	0.318449	LST1	0.504803	0.114324	MEAF6	0.449288	3.3458e-15	SNRPB2	1.39848	7.64609e-80	CD96	0.214082	1	SH3GLB1	1.04799	2.1691e-18	VPS29	0.37591	1
RNF175	1.40768	1	CDC25B	0.566092	0.00519709	ANKRD31	0.337026	1	FLI1	0.730233	1.02847e-21	ETF1	0.321508	0.318505	BIRC2	0.214172	0.114938	2021-09-15	0.368665	3.3458e-15	RFC4	3.66868	1.14172e-79	CIRH1A	1.15441	1	SEC62	0.760415	2.20238e-18	LRP10	0.704222	1
LGMN	0.435483	1	SRP9	0.158517	0.00552312	RP11-251G23.5	1.53297	1	C14orf2	0.268761	1.05681e-21	LRIF1	0.551102	0.326212	DNAJB11	0.272533	0.114938	BAZ1A	0.445357	3.3458e-15	C9orf142	1.22958	1.21241e-79	ZDHHC6	0.50731	1	MOB1A	0.847278	2.27184e-18	DDX3Y	0.982107	1
ACVR1B	0.629847	1	ITCH	0.928493	0.00558146	RP11-295P9.8	1.42779	1	PRPF4B	0.347048	1.05831e-21	TNFSF9	2.9637	0.32691	NME3	0.213089	0.115126	IGFLR1	2.23072	3.57633e-15	CISD2	2.0108	1.67263e-79	FAM105B	0.861506	1	FAS	1.93585	2.31116e-18	TRIM56	1.66506	1
ZBTB10	0.227702	1	MECP2	0.391507	0.00562878	LINC00086	1.16009	1	HPCAL1	0.737765	1.0757e-21	RPP21	0.646524	0.327363	HNRNPL	0.346084	0.115372	ATP6V1D	1.27683	3.65056e-15	VAMP8	1.04244	1.69332e-79	ADRM1	0.28062	1	C19orf60	0.754905	2.34794e-18	RFWD2	1.3427	1
AGBL3	0.800014	1	BID	0.520559	0.0056375	LINC00381	1.1866	1	PRDX6	0.280408	1.1163e-21	TESC	0.756646	0.329189	ABHD13	0.543306	0.115372	MRPL1	1.02645	3.71836e-15	SMARCE1	1.60481	1.70518e-79	EMC10	0.390348	1	UBE2D2	0.859468	2.48167e-18	PTPMT1	0.643815	1
AC023590.1	0.580846	1	SETX	0.387661	0.00564588	IGSF11	1.17407	1	NELL2	0.770216	1.11768e-21	SMAD7	0.984086	0.334566	LPAR2	0.788774	0.116018	WDR74	1.11683	3.82622e-15	EMC7	1.36867	2.78814e-79	ING2	0.768604	1	ITK	1.41806	2.53325e-18	SNX1	0.825408	1
CCDC106	0.97709	1	EFCAB14	0.415824	0.00565615	RP4-607I7.1	1.15588	1	ZFP36L1	0.337718	1.22729e-21	TM2D3	0.300673	0.334566	WDR33	0.221414	0.11817	SDHC	0.612164	5.25359e-15	LAP3	2.16083	2.86173e-79	UTP11L	0.793554	1	CD37	0.887011	2.77217e-18	SNF8	0.534082	1
COQ6	0.230273	1	KMT2E-AS1	0.536003	0.00566734	CDH26	1.29829	1	SIGIRR	0.328125	1.27996e-21	MXD4	0.537917	0.336256	PHF1	0.322477	0.121203	CSRNP1	1.10818	5.47493e-15	CANX	1.37813	2.87021e-79	SUCO	0.57687	1	TMEM230	0.724369	2.79697e-18	CHMP6	1.09185	1
ZNF263	0.21598	1	M6PR	0.338441	0.00594881	CTRC	1.16339	1	TLN1	0.258052	1.40659e-21	HEXIM1	0.533419	0.339876	TRAPPC2P1	0.638616	0.122311	ANKRD10	1.35873	5.6563e-15	RPSAP58	1.16185	5.32184e-79	RPL12	0.146428	1	PIM3	1.34815	2.87081e-18	EVI2B	0.261375	1
NR3C2	0.438504	1	PAFAH1B1	0.33546	0.00609217	XXbac-BPGBPG55C20.3	1.1734	1	PIM2	0.518252	1.58965e-21	CARHSP1	0.350001	0.340165	ZBTB16	1.45774	0.122311	NAB1	1.9859	5.7293e-15	PCBP2	1.03975	5.35899e-79	TOB2	0.831228	1	SUMO3	0.935548	2.89821e-18	TNFRSF25	0.596792	1
RP11-372K14.2	0.277601	1	TRPV2	0.895428	0.00614598	RP4-758J18.13	1.10681	1	GNL3	0.521988	1.62018e-21	JOSD1	0.417231	0.341135	CLNS1A	0.189546	0.122381	MESDC2	0.694601	6.67514e-15	PLGRKT	1.66769	7.95318e-79	TMEM71	0.81538	1	ATP1A1	0.913939	2.93259e-18	TPD52	0.720314	1
ZNF493	0.239198	1	ETFA	0.443818	0.0061669	C5orf27	1.0438	1	GIMAP2	0.710569	1.65112e-21	MVD	0.519523	0.34253	DERL1	0.305513	0.122422	RNF145	0.526603	6.98986e-15	MRPL13	2.5309	8.76719e-79	CCNH	0.219618	1	RPL9	0.78128	2.94287e-18	BLVRA	1.08712	1
ZC4H2	0.782272	1	POLR2J	0.263854	0.00617408	FAM228A	1.10479	1	GRK6	0.56192	1.67288e-21	IL10	2.3934	0.342624	MAST4	0.772769	0.122699	PTPN22	1.03031	7.26857e-15	RNF181	1.53017	1.42459e-78	ST3GAL5	0.948859	1	BST2	0.944096	3.12815e-18	IL12RB2	3.34008	1
TBXA2R	1.80829	1	UTS2	1.23113	0.00619222	STX1B	0.783002	1	C1orf228	1.33231	1.86448e-21	TP53RK	0.683044	0.344716	CAMK4	0.189567	0.122925	ARPC4	0.75147	7.33855e-15	ACOT7	4.31923	1.68766e-78	BRWD1	0.419227	1	DAD1	0.738471	3.14373e-18	IL10RB	1.09317	1
DDX6	0.0714758	1	COX5A	0.236074	0.00667073	RP11-513M16.7	0.872504	1	UFM1	0.490624	1.8839e-21	NDUFB10	0.139628	0.344963	IFITM2	0.0753344	0.12391	EIF1B	0.542273	9.48906e-15	ZNF706	1.26366	2.35304e-78	NR1D2	0.930969	1	XIST	1.38861	3.3114e-18	EIF3D	0.23097	1
EIF2D	0.23446	1	PNKD	0.389955	0.00673905	RP5-1074L1.1	0.662735	1	ZNF101	0.585718	1.91049e-21	STARD3NL	0.486906	0.344986	NMRK1	0.266056	0.124152	RBMX	0.327857	9.99344e-15	HMGN3	1.23141	2.7819e-78	HIAT1	0.33049	1	STUB1	0.853671	3.51284e-18	ARFIP1	1.69115	1
RP11-410L14.2	0.290342	1	PSTPIP2	1.33456	0.00677047	NLRP6	0.604674	1	NSRP1	0.509698	2.11802e-21	PTS	0.570552	0.348847	DUSP11	0.281889	0.126824	DNAJC8	0.372355	1.00607e-14	LYPLA1	1.85233	3.56036e-78	LGALS3	0.368258	1	TOMM7	1.19105	3.78423e-18	PLA2G16	0.971638	1
GJB6	1.15935	1	KLRC4	2.10042	0.00679901	SLC26A4	0.596228	1	CHD1	0.270413	2.53628e-21	BST2	0.185628	0.354623	CD58	0.344925	0.12727	AC145110.1	6.0324	1.00607e-14	AP3S1	1.37523	4.44629e-78	ICAM1	1.95428	1	EMB	0.681955	3.80891e-18	TOR1AIP2	1.36313	1
ZNF24	0.140589	1	RAC1	0.234403	0.00688182	CACNA1C-AS1	0.442315	1	EIF2AK2	0.563506	2.99875e-21	MAP1LC3B2	0.784746	0.357128	TMEM11	0.43846	0.127519	EXOSC1	0.926604	1.08117e-14	ASPM	6.43173	4.77241e-78	NSG1	0.901293	1	COX6C	1.0591	3.95437e-18	NIT2	1.08113	1
TNRC6B	0.0940084	1	USB1	0.800936	0.00700695	CNKSR1	0.449472	1	CCT7	0.413701	3.1207e-21	MED19	0.494476	0.35746	ZNRF1	1.30852	0.129732	TMEM179B	0.802937	1.11534e-14	SF3B1	1.02724	6.70709e-78	WIPF1	0.202846	1	PSMD11	1.61603	3.96436e-18	STX4	0.974169	1
HELB	0.155887	1	SLC25A4	0.929973	0.00706457	C22orf26	0.43167	1	SEC63	0.534147	3.27233e-21	LGALS3	0.252861	0.360243	UBE2K	0.268794	0.131722	BTG2	0.427373	1.14531e-14	MIS18BP1	2.05182	7.95948e-78	PCGF5	0.342799	1	GPBP1	0.776193	3.98811e-18	TNIK	0.790967	1
EXPH5	0.941772	1	MOB1A	0.254609	0.0073249	C2orf81	0.393721	1	DDX3X	0.283169	4.80293e-21	CLU	0.972654	0.36465	H2AFX	0.79103	0.133502	ATP1B1	3.20539	1.22646e-14	MAP1LC3B	1.09117	9.45946e-78	CRY1	0.983116	1	MRPL34	1.04572	4.18234e-18	FAM195A	1.10854	1
TRDMT1	0.345796	1	PCNT	0.840672	0.0073768	ZBTB20-AS2	0.378724	1	UHMK1	0.535907	5.12566e-21	FNBP1	0.117761	0.366243	CYSTM1	0.74844	0.13446	PPP1R15A	0.386378	1.22777e-14	ATAD5	3.51151	1.12895e-77	RNF7	0.262039	1	TAP1	1.1137	4.25182e-18	MTRR	1.62719	1
IGSF22	0.454983	1	TTC1	0.337652	0.00762007	KCNAB3	0.337431	1	MARCKSL1	0.569692	7.17112e-21	ST3GAL5	0.645011	0.368691	CTSA	0.297991	0.1345	LSM1	0.628989	1.26384e-14	LSM6	1.60447	1.15188e-77	RBM22	0.445413	1	COX20	1.39148	4.2534e-18	C1D	0.603383	1
EIF2S3L	0.639226	1	APOBR	1.76061	0.00820044	RP4-584D14.5	2.31523	1	MEAF6	0.283637	7.22858e-21	MIR142	0.228528	0.368896	PDCL	0.595669	0.13618	UXS1	1.0994	1.27479e-14	TXNDC12	1.60012	2.45837e-77	SMEK1	0.39556	1	PSMG2	1.25167	4.47449e-18	MTHFD1	1.72293	1
ROBO3	0.608784	1	CCNK	0.455347	0.00821398	ACAN	2.84778	1	SEMA4D	0.640382	7.36314e-21	TAP2-1	0.3979	0.369184	COX17	0.167367	0.141598	POLR2F	0.609884	1.42916e-14	CDCA7	4.34765	2.70046e-77	PILRB	0.73617	1	FXR1	1.39321	4.64701e-18	EIF1AY	0.917361	1
FAN1	0.307812	1	LYN	3.0783	0.00822144	CTC-338M12.9	2.43781	1	BDP1	0.398552	7.69113e-21	NANS	0.389566	0.37096	PARP8	0.180945	0.149338	PSMD9	0.726957	1.45466e-14	MEA1	2.0143	2.80138e-77	P2RX5	1.38813	1	CITED2	0.951541	4.64701e-18	PARP8	0.52591	1
RP11-277L2.4	0.90373	1	CCDC124	0.480905	0.0082937	CSMD3	2.56055	1	POLD4	0.365429	9.66956e-21	CD70	0.820009	0.371891	H3F3A	0.323736	0.150603	SNRNP35	1.44717	1.90717e-14	EMP3	1.08609	3.682e-77	CHMP4A	0.215718	1	EIF6	1.20044	4.66135e-18	HCFC1	1.27625	1
AARSD1	0.200442	1	VPS13A	0.543415	0.00837814	FAM3B	2.48613	1	KMT2E	0.216785	1.0096e-20	CDKN1A	0.574492	0.374973	RPL22	0.0820478	0.15506	PSMC3	0.566522	1.99136e-14	ISG20	1.02835	4.09113e-77	EMC3	0.351954	1	NDNL2	1.11645	4.83207e-18	KRTCAP2	0.384954	1
PCYOX1	0.204611	1	ADIPOR2	0.927946	0.00840886	RP1-266L20.4	2.32983	1	POLR2I	0.41551	1.0377e-20	PTPN4	0.254194	0.375298	ELMO1	0.37935	0.155074	CDKN2A	1.82034	2.02742e-14	EMC4	1.33402	4.88828e-77	RUNX1	0.715489	1	PSMB8	0.740912	5.08424e-18	IGF2R	1.53852	1
BTBD11	0.630808	1	SEPW1	0.241352	0.00864748	RP11-365N19.2	2.44707	1	ZNF292	0.43852	1.19849e-20	TNF	0.9365	0.376259	RABGGTB	0.270412	0.155758	SERTAD1	0.948469	2.73377e-14	CDC42	1.0139	6.50276e-77	ITGAE	0.39033	1	BCAS2	0.737815	5.27179e-18	ATOX1	0.929179	1
HYKK	0.894244	1	ATP5F1	0.192321	0.00889903	C1QTNF9	2.22957	1	AIF1	0.80036	1.20558e-20	CPNE2	0.921527	0.378401	TERF2IP	0.0947215	0.157067	SLTM	0.474175	2.87372e-14	RPIA	1.72569	9.69158e-77	CD247	0.22485	1	HAX1	1.18859	5.59132e-18	RPL41	0.214831	1
ZNF776	0.566749	1	MT-ND4L	0.166478	0.00903381	GUCY1B3	2.51696	1	SPCS3	0.300967	1.28794e-20	SH3KBP1	0.171571	0.384817	TGFB1	0.194222	0.159574	CD2BP2	1.08169	2.92282e-14	CPNE1	1.7165	1.0161e-76	CHRAC1	0.443507	1	NDUFAF3	1.21285	5.60784e-18	GIPC1	1.20751	1
KRTCAP3	0.724218	1	POLR3GL	0.225631	0.00955795	C22orf24	2.1989	1	CSTB	0.262311	1.3565e-20	PSMA3	0.2292	0.387936	2021-03-05	0.47482	0.160957	RP11-138A9.1	1.23818	3.28314e-14	TIMM10	2.00404	1.28959e-76	NDUFV1	0.422929	1	PSMB4	1.71908	5.86442e-18	TRANK1	1.62421	1
TMEM71	0.155909	1	PDLIM1	2.06476	0.00956067	RP11-145M9.5	2.11286	1	C9orf16	0.22389	1.57079e-20	LPCAT1	0.618146	0.39317	TNIP2	0.270781	0.16299	PSMD13	0.648111	3.36251e-14	ILF3	1.463	1.66266e-76	TNIP1	0.425062	1	KDELR2	1.23828	5.94028e-18	USP14	0.599867	1
RP11-243J16.7	1.28101	1	TMOD3	0.366646	0.00958902	GRM3	2.06083	1	NAAA	0.598513	1.61071e-20	MB21D1	0.546498	0.395317	PPIB	0.084058	0.164077	PRELID1	0.37218	3.48785e-14	EIF3L	1.00268	1.96864e-76	GALC	1.38795	1	PNRC1	1.01102	6.1556e-18	PGGT1B	1.4594	1
ST3GAL2	0.282128	1	SIRT7	0.526499	0.00961584	GPR110	2.0226	1	SEC11A	0.29138	1.635e-20	LSM1	0.248807	0.396472	MFAP1	0.596172	0.164725	FKBP8	0.363723	3.59613e-14	PDHB	1.66084	3.02504e-76	TLE4	0.428695	1	RNF139	1.09582	6.53623e-18	COX10	1.3044	1
PAQR8	0.38138	1	CDC42SE1	0.324389	0.00978208	AF196970.3	1.02625	1	TUBB	0.297759	1.88223e-20	NDUFAF3	0.242429	0.400812	POLR2K	0.221826	0.165186	SDF2	0.908544	4.29913e-14	ATAD2	2.80709	3.30463e-76	PSMD7	0.210545	1	RAB1A	1.30444	6.94371e-18	ANKRD17	1.23664	1
FHL1	0.248885	1	PET100	0.214131	0.00979982	CTD-2666L21.1	0.851263	1	RNF216	0.624018	1.96025e-20	NUDC	0.186813	0.413547	DHCR7	1.17043	0.166959	YPEL5	0.310297	4.55748e-14	PRF1	1.34039	4.39803e-76	PSPC1	0.551826	1	SSB	0.80557	7.19373e-18	SNAP47	1.21852	1
SDCBP2-AS1	0.463927	1	SNRPD3	0.343039	0.00994836	RP11-826N14.2	0.87747	1	LTA4H	0.737237	1.98686e-20	RP1-241P17.4	0.570418	0.413829	FXYD7	0.759828	0.167118	ATP5H	0.364965	4.66058e-14	MOB1A	1.22609	6.65478e-76	CSNK1E	1.13663	1	TMEM256	1.17097	7.20178e-18	NOL7	0.393483	1
NRTN	1.00692	1	MLLT6	0.589082	0.0100077	CTC-325H20.4	0.881487	1	TUFM	0.302497	2.19374e-20	SLC25A5	0.0865329	0.415462	KLF10	0.458426	0.167528	JTB	0.303266	4.80782e-14	ARF6	1.03855	7.86505e-76	FAM43A	1.96708	1	CTSC	0.925331	7.61803e-18	MPZL1	3.02193	1
FAM101B	0.282899	1	2021-09-11	0.682143	0.0100774	RP11-80H8.4	0.67689	1	TOMM22	0.343129	2.52971e-20	SPPL2A	0.347692	0.416697	CCDC107	0.188109	0.168365	LAMTOR4	0.324834	4.85842e-14	NMI	2.02205	7.97113e-76	ASMTL	0.959805	1	ARPP19	1.04016	7.67035e-18	TSHZ2	0.537884	1
INF2	0.38956	1	IK	0.180068	0.0104035	BEND3	0.719076	1	HAX1	0.429178	2.55966e-20	GCLM	0.544445	0.416956	TMEM156	0.671635	0.16936	C10orf54	0.505526	5.1267e-14	KPNB1	1.81996	8.37658e-76	YES1	1.17744	1	GIMAP5	1.08222	7.67089e-18	SHOC2	0.561514	1
ZNF737	0.330035	1	LASP1	0.809714	0.0106355	AC009505.2	0.655087	1	SIVA1	0.277023	2.89355e-20	SNAP47	0.573789	0.421141	FXYD1	0.98218	0.170195	SAMHD1	0.463445	5.36687e-14	PRMT1	1.48904	9.61148e-76	TGFBR3	1.01795	1	IKZF1	0.702981	8.49077e-18	RANBP3	0.97936	1
ENTPD6	0.237479	1	SEC11C	0.289866	0.0107239	RP11-451M19.3	0.619452	1	DNAJB14	0.391601	2.95705e-20	APOE	2.0626	0.422636	ATP6V0B	0.134698	0.172397	EED	1.17058	5.36891e-14	AES	1.02924	1.01586e-75	AC116366.6	2.69717	1	MRP63	0.835467	8.53897e-18	WDFY1	1.43817	1
RP4-635E18.8	0.665101	1	RP11-94L15.2	0.624201	0.010809	PRKG2	0.541651	1	UQCR10	0.222	3.14785e-20	PYCARD	0.256363	0.422636	SMAP1	0.284903	0.172771	HAVCR2	1.80058	5.93269e-14	LAT	1.03236	1.09861e-75	SOCS2	1.20486	1	GTF3A	0.86314	9.04722e-18	GIMAP1	0.621975	1
ZNF781	0.565928	1	PTPN6	0.443461	0.0111791	RP11-678G14.2	0.536112	1	POLE4	0.37316	3.17574e-20	HBP1	0.205302	0.422636	PRPF40A	0.155299	0.173307	SPCS2	0.336174	6.3115e-14	MAPRE1	1.36846	1.11351e-75	BCL9L	0.897324	1	ZNF706	0.886621	9.72646e-18	LMF2	1.12878	1
ANK3	0.206689	1	C11orf48	0.429678	0.0115019	FAM71F2	0.593931	1	RSF1	0.343817	3.17574e-20	SYNRG	0.194687	0.428098	CREG1	0.865134	0.177851	CHCHD1	1.32791	6.49213e-14	ANXA1	1.06257	1.27819e-75	CAPN2	0.250933	1	NFKBIA	1.06917	9.79542e-18	BRE	1.05263	1
LINC00920	0.286073	1	UCHL5	0.600739	0.0115644	MYO15A	0.590557	1	NDUFB8-1	0.225769	3.33857e-20	RAC2	0.0876042	0.429456	DCXR	0.186221	0.177906	RPSAP58	0.412504	6.63922e-14	ACAT1	1.99516	1.31585e-75	DHRS7	0.172252	1	LAMTOR4	0.675993	9.96084e-18	LDLRAP1	0.689966	1
MIR4453	0.400459	1	SMARCC2	0.434371	0.0117398	MYH7B	0.533913	1	DPP7	0.27823	3.89922e-20	AC006369.2	0.774967	0.430021	USF2	0.444454	0.178118	PTPN1	0.629022	6.92235e-14	TXNL1	1.62831	1.63522e-75	C12orf5	1.15993	1	TAF9	0.952154	1.006e-17	UBE2J2	0.604841	1
SNURF-1	0.635504	1	LTBP4	1.00489	0.0119228	PGBD3	0.438603	1	CD3G	0.212806	4.18573e-20	MOB1A	0.162193	0.430716	ZNF131	0.244404	0.17847	ANAPC16	0.287558	7.13883e-14	POLR2F	1.4416	2.02597e-75	IL12RB1	0.53047	1	VCP	1.20522	1.01146e-17	FAM206A	2.70748	1
ZNF287	0.345804	1	PSME4	0.7398	0.0120351	CCL2	0.454627	1	NEMF	0.445716	4.21032e-20	SPP1	2.34269	0.431574	LDLR	1.03722	0.17936	SUPT4H1	0.563271	7.30588e-14	NAA10	1.78401	3.10822e-75	EZR	0.144769	1	POLD4	1.14332	1.05273e-17	LNPEP	0.596876	1
RPS17L	0.312247	1	CDC37	0.269607	0.0121139	CTC-273B12.10	0.403583	1	MRPL34	0.417094	4.42457e-20	COMMD5	0.524287	0.432981	PHF5A	0.266414	0.179626	ARHGDIA	0.394041	7.8026e-14	PTBP1	1.95705	3.9562e-75	FLNA	0.250452	1	PSMD6	1.08166	1.13388e-17	PAPSS1	1.43067	1
RP11-425I13.3	0.651409	1	SDF2	0.461233	0.012141	RP11-2E11.9	1.68688	1	MRPS35	0.64111	4.79681e-20	HENMT1	0.530344	0.43417	SDF2	0.299317	0.18003	PSMC6	0.851487	8.11842e-14	SRSF11	1.06029	4.44481e-75	C1orf35	0.603949	1	C1orf86	1.01779	1.15953e-17	SH3GLB1	0.474493	1
RHPN1	0.408537	1	GALNT10	1.21065	0.0121789	UPK3B	1.60334	1	KIAA1109	0.594371	4.81939e-20	HSD17B7	0.703393	0.435885	ITPR1	0.870199	0.181882	DDT	0.524489	8.40981e-14	DNAJB6	1.00289	5.17985e-75	SNAPC2	1.08416	1	SAP18	0.910908	1.22368e-17	BRAF	1.66199	1
NBPF15	0.775905	1	PTBP3	0.407859	0.0122863	RAMP2-AS1	1.70542	1	TOP2B	0.627744	5.09839e-20	NUP98	0.514249	0.446791	CLTB	0.186521	0.185217	CDC37	0.470797	9.29598e-14	RBBP4	1.55757	6.65898e-75	KLF3	0.205325	1	LTB	1.1946	1.23234e-17	NIFK	0.681864	1
LSR	0.175764	1	ARHGEF3	0.529812	0.0125817	CCNB3	1.7558	1	SF3B5	0.220981	5.12343e-20	KLRC4	1.42757	0.448905	DDT	0.160834	0.185994	C11orf48	0.80348	9.64982e-14	UBXN1	0.972026	6.73497e-75	TRA2A	0.355717	1	UBC	1.0433	1.23523e-17	GPATCH8	0.517265	1
TRMT1	0.191307	1	UAP1	0.60879	0.0125817	SCN11A	1.3215	1	SMARCA5	0.331513	5.59287e-20	CRNKL1	0.491693	0.448905	HSPA2	1.79456	0.18772	ACTN4	1.04888	9.76705e-14	OLA1	1.94069	8.57662e-75	TP53I13	0.775619	1	RPL10A	0.665173	1.26104e-17	ZNF106	0.570514	1
RP11-206L10.2	0.375954	1	STK38	0.559532	0.0126238	RP11-722E23.2	1.38499	1	ARL14EP	0.663215	5.75586e-20	P2RY8	0.274335	0.451494	PMF1	0.186556	0.188258	NDUFB6	0.681204	1.05752e-13	BABAM1	1.88732	2.07554e-74	NDUFB7	0.192483	1	MT-ND3	0.841116	1.26493e-17	RIOK1	1.05781	1
BCL7A	0.495022	1	UHMK1	0.362802	0.0128118	C15orf52	1.23289	1	DNAJC19	0.44304	5.82983e-20	SRA1	0.351927	0.454766	SFMBT1	0.759542	0.188794	MRPL54	0.525046	1.11853e-13	CHCHD5	1.86228	3.21066e-74	SKAP2	0.968169	1	WASF2	0.903359	1.316e-17	ZBTB25	0.79423	1
FAM216A	0.422475	1	KIDINS220	0.597413	0.0129541	SIRPA	1.46413	1	SOD2	0.387944	5.88504e-20	YARS	0.511928	0.454766	EPSTI1	0.385082	0.189792	LYPLA1	0.835109	1.17097e-13	PTRHD1	1.6958	4.60336e-74	IRS2	1.01635	1	MRPL47	1.28561	1.37927e-17	DHX29	0.495057	1
AC022182.3	0.350125	1	SMKR1	1.90034	0.0129541	RP1-111B22.3	1.13303	1	METTL9	0.30006	6.1164e-20	MVB12B	1.58815	0.458324	CNIH1	0.207296	0.190216	TMEM9B	0.549596	1.40328e-13	MANF	1.6055	5.14695e-74	SASH3	0.674143	1	LSP1	0.780017	1.40692e-17	FAM172A	0.680419	1
EDAR	1.34958	1	SBK1	1.96194	0.0129612	COX7A1	1.11567	1	PPT1	0.47197	6.92447e-20	ARHGAP9	0.25145	0.461427	IL18R1	0.591662	0.191226	ZMAT2	0.602707	1.52672e-13	IDH3B	1.68074	5.46788e-74	DGCR6	1.56718	1	UQCR11-1	1.06416	1.45993e-17	LYRM1	1.02809	1
SFI1	0.138052	1	MXD4	0.736238	0.0129612	NKAPL	0.898725	1	DNAJC8	0.221156	6.99548e-20	MTHFD2	0.321609	0.464931	SUV420H2	1.25073	0.191226	GCNT1	3.17616	1.61611e-13	NAA50	1.68594	9.33726e-74	MEF2D	1.40853	1	SEPW1	0.878953	1.53486e-17	UCKL1	1.58788	1
EPHA1	0.855064	1	PRDM1	0.401525	0.0131665	TMPRSS13	0.809948	1	SGTB	0.750884	8.11655e-20	CCDC64	0.958532	0.467695	RP11-403A21.2	1.17585	0.192844	IAH1	0.835658	1.65589e-13	TLN1	1.15407	1.51937e-73	TMEM205	0.653942	1	ATF4	1.35884	1.60415e-17	FGL2	1.41276	1
RCN3	0.990557	1	C10orf118	0.297191	0.0133658	ZNRF3-AS1	0.752961	1	TNFRSF25	0.691204	8.30731e-20	VPS26A	0.253475	0.468718	NUDT16	0.969551	0.193433	PPP4R2	0.684688	1.71441e-13	NOP56	1.734	1.58544e-73	KMT2E-AS1	0.533033	1	PAPOLA	0.670846	1.74171e-17	TRAF1	0.909583	1
AC074289.1	0.620693	1	ZBTB8OS	0.445527	0.0134297	PAPPA	0.807157	1	ODF2L	0.336074	1.05615e-19	TIMM17B	0.398277	0.469422	ID3	0.355972	0.194919	DUSP11	0.825363	1.97763e-13	NUDCD2	1.62455	2.07525e-73	CUTA	0.132876	1	CCT4	0.786864	1.74441e-17	CERS2	0.703258	1
RIN1	1.22353	1	HMGB2	0.0714219	0.0135225	SLC44A5	0.727043	1	TXN2	0.458352	1.30254e-19	MAGED2	0.294413	0.470886	ZNF259	0.464224	0.194919	MRPS18C	0.818782	2.14368e-13	MRPL16	2.06288	3.58287e-73	LRRC59	0.707642	1	NDUFB9	0.718531	1.76378e-17	SQSTM1	0.701871	1
CYHR1	0.173233	1	RP11-305L7.3	2.47396	0.0136889	ARMC12	0.570402	1	NIN	0.543902	1.32729e-19	ACAP1	0.110843	0.477829	TSPO	0.0925251	0.195265	SDF4	0.726052	2.3006e-13	TAF9	1.26064	3.70975e-73	TBC1D23	0.91627	1	ETF1	1.45169	2.05684e-17	PPIL4	0.668225	1
METTL20	0.639691	1	HLA-DQA1	0.433857	0.013782	PRKAR2A-AS1	0.483105	1	NARS	0.543453	1.46884e-19	EHD1	0.302574	0.477829	TWISTNB	0.32011	0.196474	LMAN1	0.732432	2.47806e-13	DPY30	1.53405	1.07256e-72	TNPO1	0.708663	1	PSMD13	1.25156	2.07316e-17	NEU1	1.06826	1
ERCC4	0.243758	1	RBM39	0.05634	0.0139407	PLEKHG4	0.349646	1	SFSWAP	0.609766	1.47286e-19	GNGT2	1.18614	0.477853	IP6K2	0.33112	0.19698	NRBP1	0.752712	2.57831e-13	CMC2	1.80254	1.50168e-72	NDUFA5	0.21402	1	PPHLN1	0.796012	2.14526e-17	CXorf21	2.59048	1
ZNF559	0.250242	1	EPHX4	3.35917	0.0140393	RP11-905K4.1	1.31568	1	SUMO1	0.217268	1.52732e-19	CHPT1	0.527984	0.481878	PPIA	0.0745846	0.199516	FDPS	0.729082	2.5949e-13	MRPS7	1.44875	1.51439e-72	RAB8A	0.409484	1	VAPA	0.75431	2.22251e-17	TAGAP	0.339814	1
ZNF181	0.284949	1	WDR45	0.604013	0.0141171	SFRP5	0.986486	1	DHX9	0.536263	1.53081e-19	BTN3A1	0.362542	0.484576	TXNL1	0.211702	0.202775	LAX1	1.68591	2.74065e-13	HTATSF1	1.62089	1.65179e-72	RNF6	0.65611	1	DAZAP2	0.659722	2.2521e-17	ABCF3	1.4324	1
RP11-473M20.14	0.251359	1	HEXA	0.518759	0.0144211	SEMA6A	1.00816	1	ZNF207	0.303166	1.67624e-19	ALDOA	0.0454252	0.490588	ATP5L2	0.497049	0.203213	RPL39	0.3036	2.7419e-13	CPSF6	1.81769	2.18906e-72	CREM	-0.0107339	1	NDUFB7	0.687292	2.35806e-17	FNBP1	0.288559	1
NDRG2	0.359555	1	EIF4EBP2	0.72318	0.014768	RSPH1	1.12855	1	NUCB2	0.315525	1.80261e-19	NFKBIE	0.744071	0.493193	IL4R	0.380578	0.203416	JUND	0.449094	3.19017e-13	YY1	1.52484	2.40322e-72	TSEN54	0.406716	1	CANX	0.87683	2.5294e-17	SLC6A6	1.66243	1
ZNF879	0.624418	1	DAXX	0.604196	0.0147902	EXOC3L2	0.910022	1	CNOT7	0.482246	1.86044e-19	NDEL1	0.492933	0.49604	COPS3	0.319944	0.204459	TXNDC11	1.28708	3.37402e-13	CCNA2	7.33181	3.24751e-72	C9orf41	0.784156	1	ATP5G1	1.04539	2.61875e-17	RHEBL1	2.67376	1
IFITM3	0.162061	1	ADAR	0.265133	0.0149649	RP11-253M7.4	0.815705	1	METTL5	0.524657	2.31987e-19	AC016831.7	0.629417	0.496917	COPS8	0.23966	0.204459	SNRPC	0.480944	3.57798e-13	PFDN4	1.7126	3.66466e-72	OSTF1	0.189544	1	RPL23	1.15174	2.71671e-17	RNF44	1.51015	1
ZNF248	0.326598	1	FEZ1	2.77226	0.0149649	FMNL2	0.741611	1	TNFRSF14	0.448567	2.36966e-19	MPST	0.604981	0.497983	AP000783.1	1.01903	0.204688	ICAM2	0.749908	3.76708e-13	APOBEC3C	2.50558	4.4442e-72	TMX4	0.303323	1	GNA15	3.28136	2.74357e-17	MGAT4A	0.307288	1
GSTM2	0.753788	1	RIN3	0.888276	0.0155968	FLJ20306	0.759133	1	PSMA1	0.240528	2.43188e-19	ASF1A	0.334545	0.498204	TOP1	0.335621	0.20561	MPG	0.835418	4.03723e-13	C11orf58	0.954134	4.51001e-72	PIP4K2A	0.490514	1	UBALD2	1.27785	3.07818e-17	SET	0.259829	1
REEP6	0.521846	1	HIST1H1C	0.264766	0.0156555	HAS3	0.547004	1	PLGRKT	0.497413	2.61906e-19	BRK1	0.0968983	0.498204	ARHGAP18	0.687127	0.20898	CHD1	0.412352	4.18795e-13	MED10	1.00235	6.49583e-72	PLEK	0.260805	1	AC092580.4	1.40464	3.32683e-17	IKBKE	0.885508	1
FRA10AC1	0.143732	1	KIF13B	0.893392	0.0157159	RP4-548D19.3	0.512824	1	KCNA3	0.872575	2.67975e-19	TINF2	0.322727	0.502482	ERP44	0.20191	0.210508	RP11-796G6.2	2.22678	4.30174e-13	GYPC	0.945385	6.96722e-72	SNRNP27	0.431949	1	TBCB	0.777173	3.33733e-17	XPO6	1.58475	1
CTD-2031P19.3	1.09734	1	LNPEP	0.408177	0.0157854	MXRA8	0.457548	1	RP11-349A22.5	0.456965	3.00241e-19	METTL23	0.252177	0.502551	POLR1D	0.142802	0.211849	POLR2G	0.60755	4.47593e-13	PDCD6	1.27206	1.11056e-71	ADIPOR1	0.438291	1	GUK1	0.851804	3.54056e-17	SYMPK	1.38136	1
C22orf29	0.452832	1	WIPF1	0.213907	0.0164469	RAI2	0.397768	1	RBM27	0.475896	3.56471e-19	GFI1	0.85451	0.505479	ETHE1	0.277495	0.211849	ZC2HC1A	2.89831	4.65287e-13	MIF	1.07267	1.44558e-71	RLF	0.530036	1	TNFRSF14	1.13008	3.71051e-17	IRF2	0.994931	1
GCSAM	0.230229	1	NRD1	0.353584	0.0164547	C6orf99	0.473129	1	C1GALT1	0.554686	3.93744e-19	DYNC1H1	0.246016	0.508076	VIMP	0.164135	0.211959	IGBP1	0.488181	4.78459e-13	FDX1	1.45589	1.63608e-71	TPI1	0.121233	1	COX5B	0.853405	3.71607e-17	RAB11A	0.658822	1
C10orf2	0.559275	1	UBE2I	0.198097	0.0165962	AC005003.1	0.419804	1	C17orf89	0.433896	4.34582e-19	DAPK2	1.12287	0.508076	EPOR	1.26036	0.212314	UFD1L	0.552419	4.8558e-13	MIEN1	1.53267	1.97528e-71	BRMS1L	1.78249	1	EIF4H	0.89551	3.79276e-17	ZZEF1	1.58188	1
RP11-22P6.2	0.400614	1	PTPN22	0.47193	0.0166803	DICER1-AS1	0.365033	1	MAPKAPK5-AS1	0.711594	4.53418e-19	AREG	0.981099	0.509455	GNG2	0.208738	0.214843	ZFAND2A	0.928764	5.15352e-13	2021-09-09	1.08141	3.97851e-71	KRT10	0.146498	1	COMMD3	1.59312	3.85899e-17	ZNHIT6	1.20204	1
SSTR3	2.12535	1	ST8SIA4	0.769414	0.0167382	RP4-614O4.11	2.5546	1	TMEM258	0.20901	4.67792e-19	TNFRSF12A	1.72461	0.510928	ID1	1.76374	0.215854	ZNRF1	2.8043	5.15847e-13	ARL6IP6	1.92623	5.42824e-71	UNC13D	0.726797	1	METAP2	1.03166	3.86896e-17	PTPN2	0.610042	1
FAM159A	0.17728	1	ABCB1	1.24286	0.0170423	RP11-49I11.1	2.12058	1	UPF2	0.377303	4.75987e-19	E2F3	1.14719	0.514374	PRPF38B	0.106469	0.220129	RSBN1	0.681833	5.45981e-13	TXNL4A	1.9675	7.27986e-71	RTF1	0.211915	1	SERTAD1	1.90177	3.91599e-17	C3orf14	3.06695	1
FAM84B	0.253454	1	SLCO4C1	4.62526	0.0178217	RP11-38G5.4	2.28811	1	MRPL20	0.361412	4.83124e-19	AAED1	0.421723	0.523036	DNAJA4	1.01921	0.221983	ARF5	0.567713	5.54819e-13	EIF3G	0.947194	7.36385e-71	NGDN	0.346898	1	GLTSCR2	1.14878	4.15373e-17	ATF3	1.50706	1
AFF3	0.837077	1	STX4	0.554936	0.0180238	SEC14L4	2.05675	1	USP47	0.436979	5.01622e-19	PDLIM2	0.217081	0.532972	ZC3HAV1	0.16971	0.224635	C20orf24	0.446795	5.67414e-13	TIMM17A	1.96415	1.10947e-70	TIMM22	0.644039	1	RNF125	0.932813	4.30702e-17	KIAA1551	0.216393	1
AP001055.6	0.446563	1	SEC61G	0.221933	0.0181244	RP11-327F22.4	2.17948	1	CMTM6	0.326321	5.08424e-19	SPATA2L	1.36129	0.544579	STX5	0.357413	0.228166	MZT2A	0.382671	5.75658e-13	C16orf13	1.35002	1.37098e-70	FABP5	0.467822	1	C19orf24	1.18257	4.353e-17	ORC4	1.02448	1
FAM120C	0.410353	1	NDUFS7	0.268396	0.0182851	SEMA4G	1.90823	1	PBRM1	0.592034	5.71326e-19	RFTN1	0.427375	0.545277	COX6A1P2	0.259586	0.229442	HNRNPH2	0.755933	5.92821e-13	POLR3GL	1.12814	1.81804e-70	DNAAF2	0.656824	1	TNIP1	1.44927	4.36964e-17	EEF1E1	0.760939	1
FAM63A	0.657495	1	PIGT	0.52715	0.0183036	RP11-83A16.1	1.9667	1	LRPPRC	0.803961	6.34054e-19	NEK7	0.553719	0.546173	BSG	0.115257	0.232024	TM9SF2	0.907586	6.32679e-13	TECR	1.21758	4.13299e-70	OAT	0.610107	1	ZCRB1	1.44712	4.4843e-17	FANCA	2.69302	1
PM20D2	0.321524	1	FAR1	1.03149	0.0183171	SIGLEC1	1.73009	1	OXLD1	0.718383	6.34054e-19	JAKMIP2	0.925146	0.546581	SSR3	0.230801	0.233355	EIF4E2	0.828919	8.59151e-13	FUBP1	1.59365	4.57249e-70	C21orf2	0.658386	1	SMDT1	0.788194	4.61931e-17	CFLAR	0.397514	1
ZNF783	0.479611	1	SEL1L	0.646984	0.0183658	RP11-673E1.1	1.78525	1	SMEK1	0.50995	6.34172e-19	PLEKHA2	0.675726	0.5494	PELO	0.824707	0.233382	PDCD10	0.649318	9.82606e-13	CLDND1	1.24513	4.87639e-70	ELK3	0.572004	1	TRADD	1.00807	4.64329e-17	LMF1	2.55141	1
NBPF1	0.258046	1	USMG5	0.187876	0.0184828	CTD-2113L7.1	1.94236	1	PCF11	0.622866	6.48548e-19	UBE2L3	0.196147	0.551894	MAX	0.172715	0.237464	NT5C	0.986559	9.89193e-13	BCAP31	1.15162	5.05691e-70	PGAM1	0.551287	1	ATP6AP2	0.672225	4.81189e-17	HNRNPAB	0.838875	1
OCM	0.806875	1	FLOT1	0.497494	0.0188228	RP1-266L20.2	1.82257	1	KMT2C	0.597477	6.69006e-19	NDUFA6	0.151408	0.552556	NDEL1	0.482992	0.23973	C14orf182	3.21432	1.02827e-12	RNASEH2A	3.91772	5.6877e-70	RIT1	0.910821	1	VAMP8	0.714851	4.81403e-17	GCH1	1.38308	1
MBNL1-AS1	0.318081	1	KLHDC4	0.889183	0.0188878	TP53TG5	1.63332	1	ANP32E	0.379999	6.75637e-19	ATF7IP	0.21381	0.553459	POR	0.71517	0.24034	FRG1	0.584808	1.04276e-12	HSP90AB1	1.01363	5.76741e-70	AKAP8	0.616611	1	TRAPPC2L	1.258	4.8267e-17	CYCS	0.223435	1
MAK16	0.257405	1	AUP1	0.313279	0.0190801	UBXN7-AS1	0.322779	1	NMRK1	0.579411	6.77765e-19	NGRN	1.03998	0.557306	CDC42EP3	0.341182	0.240471	ALDH9A1	1.12251	1.15262e-12	PUF60	1.38595	5.85801e-70	LTA	1.21244	1	CCDC88C	1.23273	4.8267e-17	FBXW2	1.06559	1
C2CD2	0.696776	1	FAM46A	0.91953	0.0192317	GS1-72M22.1	1.02282	1	SCAND1	0.20844	6.79053e-19	RRAS2	0.59166	0.563536	TMF1	0.176345	0.242267	TUBA1B	0.306121	1.15652e-12	COPS8	1.68131	8.38355e-70	CPNE2	1.21967	1	SNW1	0.8751	4.96729e-17	RC3H1	0.910936	1
CTC-338M12.5	0.398393	1	RAB4B	0.647395	0.0194758	NXN	0.94447	1	ATP5G1	0.333189	6.84832e-19	SAT2	0.25536	0.571873	LMNB1	0.514343	0.248168	IL12RB1	1.03936	1.20266e-12	ANXA11	1.1926	8.65485e-70	RP11-18H21.1	0.909589	1	RNH1	0.854301	5.20998e-17	OXLD1	0.629014	1
TTC39B	0.166428	1	AC006369.2	1.01384	0.0195014	C2orf88	0.861104	1	ZNF706	0.273234	7.26342e-19	ZBTB43	0.555393	0.571873	RRS1	0.454265	0.250919	IQGAP1	0.556711	1.25523e-12	PIH1D1	1.88294	1.51977e-69	MED28	0.303222	1	GRPEL1	1.25577	5.47028e-17	SLC37A3	1.41225	1
ZNF529	0.236406	1	CTNNBIP1	0.952487	0.0197729	SDSL	0.802848	1	NDUFB5	0.412494	7.4005e-19	POLR2F	0.212727	0.577352	PSMD8	0.121548	0.251011	SLC16A1	2.19204	1.41573e-12	PRPF4B	1.26804	1.59329e-69	UNC119	0.762811	1	C1orf63	0.695178	5.49973e-17	PIGU	2.51135	1
TSEN2	0.392288	1	SMIM14	0.874569	0.0200593	COL11A2	0.702028	1	UBE2N	0.281209	7.75607e-19	A2M-AS1	1.04582	0.578145	SEC11C	0.142029	0.251583	CD3E	0.259974	1.41573e-12	PRKDC	1.74763	1.61399e-69	LRRC8A	1.48035	1	C6orf48	0.680359	5.50108e-17	GPATCH2L	1.11595	1
ST3GAL1	0.139365	1	HIGD1A	0.502525	0.0200593	PLA2G7	0.0588005	1	SMAP1	0.600264	7.91969e-19	KDELR2	0.238745	0.581956	CWC25	0.290285	0.251583	RTF1	0.393738	1.48621e-12	VAPA	0.957335	1.63434e-69	TBC1D10A	0.718025	1	PPP1R7	0.991484	5.5209e-17	BCL2L12	1.62435	1
TEPP	0.531235	1	ATP5B	0.183229	0.0204284	LOXL2	0.638612	1	CEP85L	0.658502	7.95805e-19	CD47	0.119315	0.584308	ZC3H15	0.108637	0.253337	DESI1	1.51729	1.77178e-12	CLTB	1.37126	1.91795e-69	CCNG2	0.873954	1	ANAPC16	0.783327	5.61032e-17	CEP57	0.629929	1
KRT72	1.00852	1	GIMAP4	0.160181	0.0205074	VIL1	0.584721	1	PDE3B	0.44783	7.97047e-19	SHISA5	0.282675	0.585321	LRP10	0.272125	0.253337	NDUFS3	0.724546	1.95026e-12	FAM96A	2.23709	2.31934e-69	CAMK2D	0.82573	1	RPL19	0.487734	5.61496e-17	POLH	2.70491	1
MCM3AP-AS1	0.622204	1	MIDN	0.702032	0.0207808	IL3RA	0.513913	1	PDAP1	0.358992	8.47607e-19	TBPL1	0.252313	0.585624	OSBPL8	0.12549	0.256696	NDUFS8	0.516574	2.21407e-12	MATR3	0.972347	2.63017e-69	TMC8	0.396625	1	BUB3	0.575802	5.94994e-17	USP25	1.35099	1
RP11-367J11.3	0.97509	1	BCAP29	0.691355	0.0208465	ISM1	0.320769	1	COX11	0.500267	1.0017e-18	BCL2L11	0.668587	0.587018	NUP98	0.473359	0.257374	ARL6IP6	0.846598	2.22736e-12	ROCK1	1.23132	2.64025e-69	KLF10	0.586573	1	PSME1	1.0609	6.16735e-17	APOBEC3H	1.76858	1
NIPAL3	0.17269	1	MVD	0.691586	0.0209465	TMEM176B	0.168752	1	SNRPE	0.314743	1.07852e-18	PRR13	0.0914916	0.587018	POLR3E	0.600276	0.259155	PTPN7	0.567882	2.22736e-12	CENPH	3.44989	2.94805e-69	PSMA7	0.11745	1	SF3B2	0.622614	6.18164e-17	PMPCB	0.359577	1
VIPR1	0.630892	1	EID1	0.112311	0.0212958	SLC2A1-AS1	0.350348	1	PTPRA	0.291844	1.08006e-18	MRPL47	0.262284	0.588418	MECP2	0.212042	0.260254	DR1	0.815905	2.24305e-12	SSBP4	1.60075	4.68645e-69	NAP1L5	1.16287	1	MMADHC	1.1729	6.27569e-17	NDEL1	1.22312	1
ZNF441	0.376132	1	UBE2V2	0.320752	0.0213081	SCRN1	0.294668	1	PHF14	0.490465	1.21162e-18	IL18RAP	1.204	0.593466	TFRC	0.600049	0.261293	FBLN7	2.10978	2.29189e-12	ZAP70	1.49561	6.01188e-69	SSNA1	0.254102	1	ETFB	0.980183	6.27569e-17	TAF9	0.422536	1
SLC27A5	0.224032	1	ABI1	0.290904	0.0215386	LAMC3	1.42939	1	SMC3	0.300453	1.26339e-18	CD58	0.351064	0.593466	TP53INP1	1.02987	0.262146	NPC2	0.60141	2.90193e-12	ARL5A	1.23698	7.76705e-69	IER5	0.981998	1	GSDMD	1.27106	6.31059e-17	ATP2B4	1.00511	1
PCED1B	0.193514	1	CAPN1	0.565775	0.0216819	RP11-61O1.1	1.39046	1	MED4	0.24676	1.29077e-18	KANSL2	0.331321	0.596361	ADRM1	0.142782	0.267891	TLK1	0.68613	2.92725e-12	XRN2	1.11578	8.33782e-69	TXN	0.158846	1	PDAP1	0.965062	6.69062e-17	USP10	0.673489	1
CKMT2-AS1	0.368011	1	CLN3-1	0.740386	0.0218373	RP11-798G7.8	1.35498	1	RIC3	0.944368	1.29939e-18	N4BP1	0.421977	0.597779	NEDD9	0.394975	0.268129	CCL20	2.6068	2.96593e-12	WTAP	1.19423	1.00716e-68	COPS4	0.447243	1	TUBA4A	0.94208	6.92781e-17	ATP5J2	0.247817	1
DCBLD2	1.49754	1	EMC4	0.285424	0.0218963	ALG13-AS1	1.50512	1	RICTOR	0.452092	1.36469e-18	CDKN2C	0.731707	0.599265	RPA3	0.251166	0.268778	CYB5B	0.95425	3.31786e-12	IDH3G	1.7008	1.05003e-68	PTPRCAP	0.0907937	1	PPP1CC	0.747303	7.11325e-17	TMBIM1	0.920467	1
NFRKB	0.212228	1	FBXL5	0.386716	0.0220568	CTD-2325A15.5	1.4324	1	MGST3	0.317665	1.40438e-18	PDLIM1	1.3484	0.600841	RBM23	0.1919	0.269059	AQP3	0.877464	3.40141e-12	EDF1	1.00513	1.6702e-68	PI4K2A	1.55142	1	CCDC85B	0.721872	7.34547e-17	EID3	1.52335	1
SLC2A11	0.339369	1	CRELD2	0.450901	0.0220656	FABP4	1.48256	1	ROCK1	0.282167	1.73669e-18	RILPL2	0.3002	0.601014	SLC25A33	0.552991	0.269344	NT5C3A	0.805609	3.50792e-12	PSMB4	1.94433	1.67583e-68	C19orf53	0.132215	1	MT1X	1.25328	7.34547e-17	COMMD4	0.877987	1
AC062017.1	0.238683	1	TMEM208	0.47578	0.0223714	LRRC25	1.21692	1	DBNL	0.376978	1.77647e-18	ST8SIA4	0.533232	0.603326	UBAP1	0.541862	0.27066	N4BP2L2	0.336142	3.67315e-12	SEPW1	1.12043	2.21673e-68	CDC5L	0.436225	1	SNX6	0.971671	7.44289e-17	PAFAH1B1	0.305707	1
ARMCX2	0.96224	1	C7orf50	0.367584	0.0223846	SNCG	1.33508	1	EIF2AK1	0.487661	1.87384e-18	SETD2	0.208424	0.610123	RABIF	0.41251	0.274319	ARPC5	0.293252	3.78637e-12	PNN	1.16042	2.8922e-68	DEDD2	0.325577	1	LAMTOR2	1.17982	8.0584e-17	EIF3A	0.258126	1
AMIGO1	0.956217	1	CHN2	1.78966	0.0227023	NCMAP	1.29237	1	C10orf54	0.287412	2.11995e-18	NR1H2	0.227031	0.626362	IL4I1	2.17709	0.276582	CCDC28A	0.997035	3.79698e-12	ADSL	2.14855	3.57327e-68	DNAJC2	0.378487	1	ZNF267	1.6997	8.24328e-17	CRNKL1	1.1303	1
RP11-527L4.5	1.08992	1	TNFRSF1A	1.22101	0.0228844	ARSJ	1.17116	1	ANKRD44	0.463713	2.20967e-18	SUPV3L1	0.506977	0.626362	QPCT	2.34839	0.280473	H2AFJ	0.83017	3.92522e-12	ECHS1	1.73324	3.86672e-68	SMIM13	1.43434	1	MRPL52	1.40838	8.90416e-17	TAB3	1.90414	1
PLLP	1.2526	1	R3HCC1	0.579093	0.0232441	GRIA3	0.993981	1	CNIH1	0.443595	2.21012e-18	TBC1D2B	0.613613	0.626362	CRIP2	0.746929	0.280874	HS3ST3B1	2.71807	4.70377e-12	MT1X	1.58365	3.94374e-68	UBE2D1	0.503404	1	GIMAP7	0.822933	9.09031e-17	PHF1	0.674295	1
MCF2L	1.03275	1	LINC00987	1.7882	0.0238219	ABCA6	0.773074	1	CALM3	0.208517	2.53263e-18	G6PD	0.483327	0.629995	GK	0.907042	0.280874	ABHD3	0.900392	4.8993e-12	NEAT1	0.947742	4.4596e-68	C16orf91	0.670904	1	EPC1	0.691123	9.19475e-17	CRADD	1.50795	1
TP73-AS1	0.446676	1	PIK3AP1	2.34807	0.0239668	AC007620.3	0.912887	1	PARP1	0.370782	2.65774e-18	HNRNPUL1	0.212316	0.633541	ETV7	1.0676	0.281926	PPP1R7	0.488704	5.11825e-12	MRPS11	2.31885	5.59195e-68	NMT2	0.501362	1	SRP19	1.08729	9.44112e-17	GTF2E2	0.765017	1
PKIG	0.568994	1	RAP2B	0.706138	0.0243861	OSCAR	0.751148	1	TMEM14C	0.613768	2.88381e-18	PGAM1	0.397741	0.636504	GPR18	0.90722	0.281953	POLR2J	0.42825	5.19512e-12	LSM14A	1.06361	6.2047e-68	ZDHHC7	1.08899	1	DDOST	0.971013	9.49052e-17	SUCLG1	0.638131	1
SLC16A11	0.45468	1	SLAMF6	0.831091	0.0244771	RP11-354P11.8	0.72067	1	CDKN1B	0.41049	3.0794e-18	SLC38A1	0.129073	0.637198	PSMB2	0.147702	0.283328	RFTN1	1.20225	5.31372e-12	RAD51C	2.58795	7.90087e-68	SLC25A4	0.818566	1	TIMM13	1.32453	9.75422e-17	PRDX2	0.185933	1
GKAP1	0.335575	1	PREX1	0.697781	0.0249043	TAS2R31	0.734432	1	KLF9	0.72804	3.32519e-18	SRP54	0.327776	0.641948	TXNDC11	0.403684	0.286796	SSR4	0.267971	5.46332e-12	LIMS1	1.56282	1.95725e-67	MAPKAPK2	0.989503	1	NECAP2	0.82788	1.0037e-16	PTGES2	1.183	1
DACT1	1.74128	1	CTBP2	4.6195	0.0250876	RP11-195F19.9	0.677822	1	RAD50	0.621531	3.72879e-18	C4orf3	0.0927205	0.643815	UBE2D2	0.0779681	0.287824	NCOR1	0.305537	6.43977e-12	C1orf43	1.60109	2.60478e-67	BIN2	0.137162	1	UQCRB	1.17005	1.08863e-16	S1PR4	0.352409	1
MTX3	0.255442	1	XAF1	0.49263	0.0252335	PLXDC1	0.223127	1	TSR2	0.402295	3.92338e-18	IP6K2	0.341079	0.644884	SERINC1	0.233781	0.28991	TXNDC15	1.23359	6.78328e-12	MRP63	1.11769	3.81297e-67	UBE2G2	0.514583	1	GOLGA4	1.01475	1.2114e-16	WBP4	0.952573	1
TPCN1	0.485056	1	AC016586.1	1.21297	0.0259423	RP11-680G24.5	0.783511	1	UQCR11-1	0.287986	4.54176e-18	DNAAF2	0.430614	0.649071	AC020571.3	1.48011	0.292623	HOXB2	1.18778	6.78328e-12	MCM4	4.81396	5.59433e-67	LATS1	0.787664	1	HSPA9	0.935919	1.2276e-16	CPNE1	0.458445	1
MICU3	0.603508	1	SLC1A7	5.64208	0.0259764	RTKN	0.491991	1	FUBP1	0.448351	4.65234e-18	GHITM	0.0918114	0.653964	MRPL18	0.24954	0.297518	PIH1D1	0.801538	7.01145e-12	HADHA	1.14729	9.0135e-67	CIB1	0.127719	1	PELI1	1.65232	1.23764e-16	UBE2Q2	0.944197	1
C10ORF68	0.38117	1	DTNBP1	0.520662	0.0266916	RP11-840I19.3	0.478565	1	OSTC	0.324698	4.81131e-18	ZBTB7A	0.388301	0.658113	C19orf10	0.121774	0.297518	TECR	0.470154	7.18263e-12	KXD1	1.85224	1.33572e-66	NAMPT	0.463688	1	DNAJC1	1.36386	1.29033e-16	SESN3	0.766247	1
TTC9	0.40376	1	POP4	0.548654	0.0268802	U47924.31	0.428942	1	CITED2	0.242654	4.81131e-18	LUZP1	0.350309	0.660085	MTMR6	0.426029	0.297518	KDELR2	0.575905	7.8821e-12	VPS28	1.08748	1.94909e-66	HSH2D	0.928846	1	PNN	0.862249	1.33809e-16	JMJD6	0.72029	1
SPATA6	0.817702	1	PSMB1	0.106904	0.0268802	VNN1	17.4302	1	ARCN1	0.711192	4.87266e-18	CEBPZ	0.181715	0.661858	STT3B	0.230092	0.297731	PRDM2	0.739175	7.90971e-12	RAB2A	1.18544	2.89717e-66	WDR74	0.447993	1	RAD23A	0.798358	1.36193e-16	HNRNPUL1	0.40146	1
ZCWPW1	0.318493	1	JTB	0.102663	0.0269133	TPRXL	17.6029	1	PRDX5	0.23381	4.95095e-18	TIMD4	2.42477	0.662038	TOPORS	0.259963	0.301527	COMT	0.876654	9.00354e-12	CDC25B	2.16849	5.08727e-66	CHST11	0.479569	1	LSM3	0.900957	1.44353e-16	C12orf65	0.713068	1
RP11-1191J2.5	0.585608	1	RASSF4	3.47147	0.0270133	ANKRD55	0.259301	1	SBNO1	0.569806	5.11268e-18	MGST3	0.165065	0.664193	IFI44	0.758059	0.30321	MVP	0.775333	9.1303e-12	MPG	1.76217	5.94375e-66	STX3	1.81188	1	SMARCA5	0.853243	1.47021e-16	UBE2D1	0.81991	1
ZNF426	0.337498	1	ARFGAP3	0.521728	0.0271491	USHBP1	1.25626	1	SCML4	0.836921	5.17381e-18	NAPA	0.342071	0.666465	TPD52	0.32323	0.304975	PSMB4	0.830928	9.16477e-12	NDUFA3	0.986056	8.70221e-66	OFD1	0.223032	1	PRKAR1A	0.984752	1.49017e-16	CFL1	0.0765062	1
PAXBP1-AS1	0.968594	1	NME8	5.01275	0.0273027	ZYG11A	1.15357	1	NDUFA10	0.424411	6.6135e-18	EIF1AX	0.194584	0.667218	PTTG1IP	0.359853	0.308717	RALY	0.484334	9.26326e-12	COPS5	1.77888	9.50662e-66	EIF4A2	0.106359	1	DPP4	2.25199	1.52365e-16	C19orf25	0.531859	1
MEF2A	0.143936	1	PHB	0.303759	0.0276761	RP11-1149O23.2	0.952626	1	PSME1	0.278418	7.51346e-18	GBP3	0.554407	0.67305	SDE2	0.486161	0.321083	ADK	1.08113	9.29932e-12	FBL	0.9916	1.03006e-65	SSR2	0.100805	1	2021-09-09	0.756554	1.69696e-16	RWDD1	0.254493	1
RP11-455F5.5	0.2434	1	TSSC4	0.455677	0.0289134	RAB36	1.09611	1	AAK1	0.292934	7.54691e-18	CRIPT	0.492863	0.677771	RHOC	0.199304	0.328649	HAX1	0.546295	1.01852e-11	PCNP	0.925075	1.35862e-65	TOMM40	0.511276	1	POLE4	1.03004	1.69857e-16	C16orf58	2.10412	1
XPNPEP3	0.228184	1	MAF	0.536944	0.0289237	CTC-548K16.1	0.9197	1	FAM200B	0.568148	8.2925e-18	CLIP4	0.397753	0.678045	MED19	0.43738	0.329864	POLR2E	0.590371	1.02988e-11	CENPK	3.42488	1.35862e-65	GSE1	1.71678	1	EMD	1.72746	1.75033e-16	LAPTM4A	0.390723	1
C2ORF15	0.697633	1	SNX17	0.337992	0.0290208	BIRC7	0.918596	1	TMEM106B	0.777024	9.01486e-18	GPR18	0.765556	0.679273	RAB5C	0.145874	0.334794	ANKRD12	0.269677	1.03535e-11	UBE2D3	1.02819	1.46037e-65	NFAT5	0.678651	1	TSC22D3	1.09231	1.76067e-16	PSMD9	0.593676	1
RP11-223C24.1	0.634455	1	FDPS	0.388302	0.029522	RP3-388M5.9	0.893281	1	CLSTN1	0.645659	9.01869e-18	MAP2K3	0.388919	0.684609	RAB22A	0.401408	0.336641	VMA21	0.893666	1.09643e-11	SNX17	1.45688	1.66798e-65	MTDH	0.159316	1	TMBIM4-1	0.630319	1.85266e-16	CHN2	2.10862	1
MTHFD2L	0.229164	1	RP11-485G4.2	2.28708	0.029522	ACSM3	0.296123	1	WAS	0.341647	9.02819e-18	UBE2D1	0.367056	0.688386	TMEM219	0.131935	0.337931	CCT6A	0.55889	1.11797e-11	PNKD	1.61539	1.9213e-65	EIF4E	0.417616	1	AKIRIN1	0.969816	1.88464e-16	TRAK2	1.30668	1
SETMAR	0.482612	1	GNGT2	1.55541	0.029932	SCML2	0.56192	1	ZNF800	0.457385	9.26994e-18	PRKACB	0.321444	0.689733	DNAJC15	0.216861	0.33934	TNFRSF14	0.629252	1.24782e-11	ATXN10	1.90559	2.38748e-65	HNRNPAB	0.572936	1	MED4	0.625815	1.88646e-16	MRPL37	0.978628	1
TMEM192	0.202123	1	HIGD2A	0.0973259	0.0305776	NINL	0.541539	1	SPG20	1.19293	9.9607e-18	EMC3	0.217655	0.691211	NINJ2	0.605005	0.341065	MRPL34	0.538074	1.43514e-11	DCPS	2.89297	2.6193e-65	SSR3	0.324373	1	PABPC4	1.29074	1.90639e-16	AKIP1	1.4821	1
CARF	0.202146	1	YWHAH	0.353881	0.0319578	EYS	0.393736	1	MDM4	0.584691	1.10758e-17	KIAA1551	0.100085	0.694144	IQGAP2	0.169395	0.341417	ATP5G1	0.501818	1.43771e-11	CWC15	1.01085	2.61958e-65	POLR2C	0.291805	1	CXCR6	1.82349	1.95883e-16	KIAA1147	2.36878	1
ARMCX4	0.561571	1	JOSD2	0.496283	0.0319578	ITGA10	0.456318	1	CDV3	0.332239	1.17279e-17	SNAPC1	0.620392	0.697467	TSHZ2	0.256537	0.343162	ETHE1	0.794198	1.51704e-11	EXOSC8	1.57139	2.71429e-65	GMCL1	0.511976	1	UBE2L6	1.03455	2.03092e-16	TAF1B	1.55743	1
CAPN7	0.138448	1	NCAM1	3.39127	0.0341921	CTD-2350C19.2	0.384403	1	GOLGB1	0.420737	1.21005e-17	ERRFI1	1.12267	0.70245	AVPI1	0.995578	0.344122	RSBN1L	0.696978	1.53722e-11	FYN	1.04053	3.18303e-65	LL22NC03-75H12.2	4.9423	1	NR1H2	1.09247	2.04372e-16	NLRC5	1.03952	1
AC079922.3	0.271874	1	ERP44	0.328732	0.0349874	AC015987.1	0.366925	1	COPS6	0.273003	1.21596e-17	TSEN34	0.515957	0.70245	ARMCX3	0.375268	0.345304	EIF3A	0.418276	1.58772e-11	NAA20	1.49807	3.19246e-65	IER3	1.50237	1	RAD21	0.810521	2.05588e-16	CD84	0.719921	1
CBY1	0.384525	1	FAM172A	0.421774	0.036323	ZNF768	0.412417	1	ABHD14B	0.471822	1.2293e-17	PER1	0.355496	0.707055	AC018816.3	1.12893	0.347237	DCTN3	0.471641	1.66141e-11	IGBP1	1.18478	3.97882e-65	CTD-2035E11.3	0.981225	1	SLC7A5	2.36803	2.05952e-16	USP48	0.565344	1
SNHG12	0.209125	1	ECH1	0.192389	0.0367082	APLF	0.334862	1	ZNF106	0.583308	1.28458e-17	H3F3A	0.319942	0.707939	TNFSF14	1.11476	0.348417	GNB2	0.579067	1.67145e-11	BIN1	1.00285	6.34576e-65	RP11-796E2.4	0.540498	1	TMEM123	0.69298	2.16687e-16	SP140L	0.524735	1
RP11-53I6.3	0.776748	1	FYN	0.176104	0.0367976	TMIE	0.305291	1	TMEM147	0.389233	1.33403e-17	RP11-489E7.4	0.374744	0.709236	EGR1	1.77733	0.352928	ATP5O	0.262674	1.6935e-11	ARPP19	1.33499	9.9568e-65	RP11-222K16.2	0.968223	1	SIVA1	0.722114	2.28307e-16	VAV1	1.42903	1
CEBPE	1.68347	1	RP11-47L3.1	0.799886	0.0376701	MAPRE3	0.285367	1	TTC1	0.429598	1.49012e-17	CCL4L1	3.55601	0.709434	TFG	0.318072	0.355738	SELPLG	0.880034	1.71899e-11	CASP1	1.30768	1.02836e-64	ADAM8	0.644276	1	AKNA	1.29324	2.74501e-16	CMC1	0.706928	1
MPP1	0.39723	1	ZBTB1	0.273351	0.0379337	CREB5	2.14525	1	PRPF40A	0.311648	1.60675e-17	RASD1	1.5435	0.709434	DEAF1	0.726183	0.356372	RRS1	1.27361	1.74731e-11	RTN4	1.10922	1.16447e-64	KLF11	1.20389	1	ODC1	1.45967	2.99698e-16	SETD5-AS1	0.529764	1
RP5-1148A21.3	0.722173	1	EIF4G3	1.35692	0.0381113	WWC2-AS2	1.69817	1	RP11-664D1.1	1.85163	1.78509e-17	ATP6V1F	0.13483	0.709619	ADAM19	1.76319	0.356631	ORMDL2	1.023	1.783e-11	HIGD1A	1.9989	1.19772e-64	DENR	0.308573	1	PA2G4	0.767187	3.02866e-16	FBXW11	1.24512	1
RNF216	0.115809	1	MCOLN2	1.19665	0.0403866	STK24-AS1	2.32669	1	EIF3I	0.24987	1.82004e-17	MLF2	0.266812	0.712008	MIS18BP1	0.264774	0.357864	RAB11B	0.759813	1.79233e-11	EEF1E1	1.94585	1.57561e-64	ILF3-AS1	0.281013	1	C19orf70	0.77887	3.29144e-16	RABEP1	0.777629	1
ZNF467	0.62343	1	MLEC	0.495336	0.0408396	RP11-56F10.3	2.13891	1	BTG2	0.186978	1.82735e-17	CSF1	1.50577	0.713517	NASP	0.313148	0.358481	DRAP1	0.279397	1.79351e-11	IK	0.940367	1.63883e-64	MED26	1.55186	1	FAM46C	1.55779	3.41866e-16	ATAD5	1.49686	1
SMYD5	0.39185	1	MAP2K3	0.563463	0.0409619	RP11-338E21.1	1.86036	1	ATP6V0E2	0.555236	1.92398e-17	MXD1	0.51833	0.718009	FAM50A	0.293479	0.358614	C11orf31	0.337591	1.97043e-11	PFDN6	2.18541	1.80166e-64	AC079305.10	2.7758	1	SQRDL	1.70576	3.43957e-16	RPRD1A	1.34928	1
CTD-2368P22.1	0.362553	1	CMIP	0.919324	0.041191	RP11-358B23.1	2.11924	1	SPEN	0.62461	2.09104e-17	ETV3	0.727044	0.719952	ZNF281	0.244616	0.359504	COPS6	0.403992	1.98034e-11	GLRX5	2.13739	2.61328e-64	AKNA	0.309887	1	SSR1	0.978065	3.54614e-16	PTTG1	0.500833	1
DICER1-AS1	0.556051	1	PICALM	0.639302	0.0411962	RP11-509J21.4	1.85732	1	BAZ1B	0.593529	2.1183e-17	USP28	0.680432	0.722139	RYBP	0.550903	0.359822	NUDT21	0.70845	2.18023e-11	COMMD3	1.8604	2.64969e-64	FSD1	3.25043	1	CSDE1	0.653714	3.7292e-16	WASF2	0.31585	1
HIVEP2	0.206179	1	MAGED2	0.36435	0.0412012	AC107218.3	1.76825	1	RNF126	0.363729	2.25032e-17	ASNA1	0.262091	0.723558	GLTSCR2	0.0832922	0.359822	IL18R1	1.53426	2.18871e-11	SUPT4H1	1.32639	3.52419e-64	GINM1	0.596036	1	PHLDA1	1.656	3.97677e-16	BLMH	1.27352	1
ZBTB41	0.206365	1	GALNT3	2.08589	0.0417914	CALML6	1.79145	1	RASA3	0.6341	2.29913e-17	DZIP3	0.577487	0.72476	FGFR1OP2	0.145744	0.361281	PSMC5	0.37974	2.27426e-11	PPHLN1	1.13569	3.86821e-64	RP11-103G8.2	1.71753	1	TCP1	1.13062	4.0448e-16	MKNK1	1.2763	1
DENND6A	0.179667	1	MYO9B	0.681565	0.0418415	PGAM2	1.70463	1	YY1	0.377718	2.51689e-17	PTK2B	0.599351	0.729912	RAB8B	0.259674	0.362254	TMEM167A	0.774247	2.38388e-11	DERL2	1.44359	4.87446e-64	OBFC1	0.397411	1	TMEM160	0.828966	4.11515e-16	SNORA76	0.567827	1
CACNA1I	0.897235	1	AATF	0.390688	0.0420957	RP11-167N4.2	1.83695	1	H2AFY	0.284765	2.77032e-17	GLA	0.998986	0.732616	BCL2L11	0.634807	0.368702	ATP5L2	1.39676	2.43704e-11	SERPINB1	1.11681	6.19534e-64	ETV3	1.01715	1	RNPS1	0.602181	4.14658e-16	MRPL47	0.46941	1
N6AMT1	0.351991	1	CYFIP2	0.356731	0.0434813	TRPC5	1.68875	1	RASSF5	0.29937	2.7711e-17	NEDD8	0.074575	0.735414	MRPL47	0.202193	0.368702	DUSP2	0.268568	2.45279e-11	GUSB	2.34354	6.97193e-64	ABHD13	0.617227	1	RNASEH2C	1.29263	4.31598e-16	YEATS2	2.06998	1
MXRA8	1.90497	1	DDX46	0.233118	0.0439339	RP11-72L22.1	1.65246	1	TAPBP	0.218874	2.8184e-17	SUV420H2	1.03784	0.735414	PAF1	0.638222	0.374451	SSNA1	0.461776	2.5968e-11	EIF3J	1.28599	1.38635e-63	PIK3AP1	1.9162	1	C10orf54	0.836898	4.33115e-16	GSTP1	0.25584	1
MYO15B	0.878211	1	GGA1	0.376733	0.045021	CTD-2555K7.4	1.6386	1	SAMD9	0.325435	2.92304e-17	NFKBIB	0.55387	0.739871	YAF2	0.264179	0.375964	DECR1	0.649669	2.68878e-11	GMPS	2.01166	2.43427e-63	AXIN1	1.46287	1	RSF1	0.900473	4.64217e-16	SLA2	0.943848	1
FMN1	0.665948	1	ELOVL1	0.755156	0.0453902	RP11-328C8.4	1.53998	1	RAB7A	0.257862	3.61636e-17	NUCB2	0.160784	0.749779	ZNF593	0.584895	0.37995	TMEM70	0.979319	2.70693e-11	NOP58	0.979259	2.80953e-63	P2RY14	3.06745	1	APEX1	1.10517	4.845e-16	EIF4E	0.751357	1
PRKAR1B	0.338886	1	AUH	0.778934	0.0455846	WNK3	0.773033	1	INADL	1.22208	3.92341e-17	CCL3L1	3.37282	0.752204	ACAP1	0.0859604	0.381119	TXNL1	0.579545	2.87634e-11	SMARCA5	1.20026	5.34782e-63	HIST1H3A	1.59177	1	LAMTOR1	0.660541	4.9585e-16	GALNT11	0.998605	1
CTD-2227I18.1	1.5628	1	VCPIP1	0.507407	0.0457443	RP11-286E11.2	0.720884	1	VPS28	0.260945	3.92557e-17	LAP3	0.339887	0.75524	MAP2K1	0.270978	0.384021	SNAPIN	1.11611	2.96979e-11	DCTPP1	2.47554	5.51523e-63	RELB	0.698171	1	PMPCB	1.0479	4.96679e-16	ITFG1	0.742808	1
