# Supplementary material for: Identification and regulation of circulating tumor-TCR-matched cytotoxic CD4+ lymphocytes by KLRG1 in bladder cancer
Source: JCI Insight. 2025 Apr 29;10(11):e177373. doi: 10.1172/jci.insight.177373 (PMC12220972; doi:10.1172/jci.insight.177373)
Supplement: Supplemental data set 3 [file jciinsight-10-177373-s097.xlsx]

## Sheet: cell_calls_DE_CD4_top_gene_list
	Naive_n	Naive_l	Naive_p	GZMB+_n	GZMB+_l	GZMB+_p	Mito_n	Mito_l	Mito_p	CM_n	CM_l	CM_p	GZMK+_n	GZMK+_l	GZMK+_p	CXCL13+_n	CXCL13+_l	CXCL13+_p	Tregs_n	Tregs_l	Tregs_p	Prolif_n	Prolif_l	Prolif_p	MAIT_n	MAIT_l	MAIT_p	EA_n	EA_l	EA_p	IFN_n	IFN_l	IFN_p
0	RPL32	0.501114	0	NKG7	7.2872	0	MT-CO2	0.818204	0	LTB	1.36676	0	GZMK	5.2903	0	SRGN	2.2062	0	SAT1	3.2933	0	STMN1	6.68133	6.90879e-298	KLRB1	3.86024	3.87285e-14	CREM	3.10626	1.43571e-55	ISG15	5.85331	5.78696e-25
1	RPS6	0.470793	0	CCL5	6.20674	0	MT-CO3	0.812497	0	RPS18	0.51769	0	CCL5	4.19301	0	CXCR4	1.90213	0	CD74	3.04167	0	TUBA1B	4.97223	3.48342e-224	CCL5	3.38312	3.30394e-12	SRGN	2.67954	1.41196e-53	IFIT3	7.25083	1.33582e-06
2	RPS27	0.408678	0	GNLY	7.58628	0	MT-CYB	0.819477	0	RPS6	0.462838	0	GZMA	3.69543	0	ZFP36	2.1985	0	IL32	2.42063	0	HMGB2	4.1617	7.15157e-236	GZMK	3.9643	3.42043e-11	ACTG1	1.92423	7.7544e-40	LY6E	3.00898	1.24768e-07
3	RPS14	0.439131	0	GZMH	6.80884	0	MT-ND4	0.754927	0	RPL13	0.429217	0	CST7	3.08564	0	FTH1	1.17961	0	TIGIT	4.08817	0	GAPDH	3.40154	1.6105e-197	DUSP2	3.13889	3.74812e-11	GAPDH	1.91002	4.79557e-39	MX1	5.05591	1.33582e-06
4	RPL21	0.484558	0	FGFBP2	7.13644	0	MALAT1	0.24097	0	RPS12	0.589426	0	DUSP2	2.78004	2.18555e-298	JUNB	1.56533	0	PMAIP1	3.39026	0	KIAA0101	8.38444	1.02885e-169	ID2	2.62658	9.19095e-08	TPT1	1.26947	6.38813e-37	UBE2L6	3.64877	3.46241e-06
5	RPL13	0.410774	0	B2M	0.922869	0	MT-ATP6	0.799126	7.08483e-286	RPL11	0.457525	0	NKG7	3.15942	8.15428e-260	CREM	2.14823	0	RGS1	3.22895	0	TUBB	4.8039	2.7049e-189	GZMA	2.93723	1.13494e-07	CTSH	4.13352	7.31738e-37	ISG20	2.85074	5.65487e-06
6	RPL34	0.473778	0	GZMA	4.257	0	MT-CO1	0.526481	5.26125e-279	RPS8	0.61863	0	B2M	0.500688	4.07088e-216	ZFP36L2	1.46694	0	IL2RA	4.8299	0	H2AFZ	3.66737	3.35736e-190	MT2A	2.59689	1.39836e-06	RPSAP58	2.22089	6.0633e-38	IFI6	4.22244	3.33868e-05
7	RPL3	0.413747	0	CST7	3.68136	0	MT-ND2	0.77349	2.49048e-263	RPL13A	0.364111	0	CCL4	3.80337	4.11214e-197	DDIT4	1.77511	0	DUSP4	3.4298	0	ACTB	2.55053	1.62696e-166	ZFP36L2	1.85201	1.41049e-05	KLRB1	2.89316	7.68774e-37	IRF7	4.45972	0.000291388
8	RPL7	0.442202	0	S100A4	2.28232	0	MT-ND1	0.588948	3.57623e-114	LDHB	1.02029	0	CXCR4	1.82037	7.29707e-176	RGCC	2.01174	0	BATF	3.50672	0	SLC25A5	3.37941	2.17778e-170	NFKBIA	1.80525	3.77253e-05	GSPT1	2.4198	7.31738e-37	HERC5	4.82666	0.000766449
9	RPS3A	0.509342	0	GZMB	4.85317	0	MT-ND3	0.618402	1.36729e-75	RPS14	0.385878	0	CD74	1.77833	5.34719e-143	RGS1	1.87903	0	CARD16	3.05642	0	ACTG1	3.06589	2.94311e-162	LYAR	2.61728	0.000422545	CXCR4	1.90822	6.86454e-35	OAS1	5.1389	0.00125405
10	RPS13	0.555784	0	HOPX	4.074	0	MT-ND5	0.529449	3.16396e-75	RPL32	0.418799	0	LYAR	2.29389	1.96064e-123	UBC	1.10532	0	TNFRSF18	4.13438	0	H2AFV	3.48393	7.01929e-164	CTSW	2.54983	0.000422936	MT2A	2.48085	5.64223e-34	BST2	3.01913	0.0018165
11	RPL11	0.401162	0	LGALS1	2.78194	0	RPS27	0.167647	4.88474e-64	RPL18A	0.480897	0	SRGN	1.53659	1.6369e-116	ANXA1	1.37626	0	LINC00152	2.98636	0	MKI67	9.09152	2.56164e-136	S100A4	1.45581	0.00165572	FURIN	4.32825	1.10952e-31	OASL	4.75332	0.00405708
12	RPS18	0.36627	0	PRF1	4.22421	0	RPS14	0.177107	4.66068e-62	RPS2	0.337531	0	GZMH	2.42198	1.08058e-114	DNAJA1	1.58975	0	B2M	0.578661	0	CFL1	2.71424	4.92327e-150	NCR3	3.86584	0.00676081	RBPJ	2.59724	7.98729e-33	IFIT1	6.76969	0.00819785
13	RPS12	0.505143	0	CD52	1.68186	0	RPL34	0.180621	1.07646e-50	RPL6	0.620362	0	RGS1	1.76308	9.68532e-97	SAMSN1	1.70824	0	TNFRSF4	3.91842	0	PFN1	2.62286	3.12194e-149	HOPX	2.48862	0.00861406	SNX9	2.7249	1.14236e-32	SAMD9L	3.99933	0.00781984
14	RPS27A	0.409455	0	CCL4	4.0027	0	MT-ND4L	0.621461	7.27446e-45	RPSA	0.829955	0	HLA-DPB1	1.75758	5.26385e-96	YPEL5	1.52503	0	SRGN	2.27543	0	HMGB1	2.85819	4.75465e-149	UBC	1.28861	0.00913413	SMAP2	2.269	7.98729e-33	MT2A	2.61903	0.00801361
15	RPL31	0.458368	0	CTSW	3.16145	0	RPL32	0.144372	2.72683e-35	RPS4X	0.451723	0	ZFP36	1.45951	1.6013e-83	ZNF331	1.74009	0	MIR4435-1HG	3.7602	0	PTTG1	4.43591	3.04063e-137	NR4A2	2.45833	0.013702	EEF1A1	1.21134	1.67406e-31	IFI44	4.64616	0.0115077
16	RPL10	0.41079	0	SH3BGRL3	1.82714	0	RPL3	0.127049	3.95783e-29	RPL34	0.425967	0	HLA-DPA1	1.67025	1.52859e-75	TSC22D3	1.12889	0	HLA-A	1.45177	0	CD74	3.33818	4.85459e-146	DDIT4	1.64117	0.013702	FTH1	1.38031	1.9105e-32	PLSCR1	4.62072	0.0128964
17	RPL18A	0.394068	0	C12orf75	2.90696	0	RPS18	0.114442	3.30741e-25	RPL4	0.782529	0	HERPUD1	1.35808	2.30225e-72	CD69	1.25947	2.22959e-305	HERPUD1	2.29738	0	COTL1	3.18668	1.47764e-144	CST7	1.92046	0.0232305	SPOCK2	2.07136	2.79442e-32	PARP9	3.72748	0.0240935
18	RPL13A	0.288561	0	PFN1	1.50227	0	RPL10	0.124339	2.08965e-21	RPL3	0.389572	0	ID2	1.42648	1.08312e-70	DUSP2	1.54215	1.59018e-303	HLA-DRB1	2.97995	0	DEK	3.35355	3.84125e-140	PDE4D	2.70512	0.0281492	CCR6	3.16895	1.96759e-31	IFI44L	4.89772	0.0520471
19	RPL35A	0.429251	0	TMSB4X	0.633757	5.65715e-293	RPL21	0.120019	3.11521e-21	RPS5	0.668841	0	HLA-A	0.777423	1.21948e-69	GPR183	1.4151	6.13743e-293	CREM	2.4648	0	PPP1CA	3.03561	1.63791e-139	NKG7	2.09355	0.0423901	RPLP1	0.696912	3.65138e-31	SAT1	2.21727	0.039105
20	RPS4X	0.362214	0	HLA-B	1.09148	1.21091e-290	TXNIP	0.252945	9.46212e-20	RPL10A	0.579164	0	CTSW	1.71	7.57436e-66	ALOX5AP	1.55443	1.66466e-292	OAZ1	1.65665	0	ARPC1B	2.78425	5.08194e-134	ZFP36	1.63615	0.0585044	CD7	1.93817	1.42243e-31	SAMD9	2.73857	0.0854505
21	RPS23	0.485788	0	HLA-C	1.06176	1.65108e-261	RPL13	0.0879686	3.94106e-16	RPL27A	0.452121	0	HLA-DRB1	1.64997	1.40963e-64	HSP90AA1	1.23238	9.22979e-291	S100A4	1.71011	0	HIST1H4C	4.47461	1.70097e-125	CEBPD	3.90929	0.0799633	RGCC	2.23776	1.40985e-31	IFIT2	4.79816	0.0929987
22	RPS15A	0.353215	0	HCST	1.79105	4.73129e-254	RPS27A	0.0923034	1.63754e-12	RPL19	0.448597	0	HLA-B	0.670918	1.66032e-62	SLC2A3	1.5779	1.27834e-284	CTLA4	3.5682	0	TK1	8.52078	2.83906e-115	EIF1	0.713295	0.0940173	ALOX5AP	2.23526	4.32997e-31	IFI35	3.53138	0.089299
23	RPS8	0.448799	0	HLA-DPB1	2.23735	2.27834e-244	RPL7	0.0919409	8.45524e-12	RPL10	0.45375	0	TUBA4A	1.63623	1.30276e-61	RGS2	1.83741	8.54587e-284	TNFRSF9	4.94864	0	ANXA2	3.43775	4.26309e-131	IFNGR1	2.30004	0.110294	NEAT1	1.89759	1.12572e-30	SP100	2.08769	0.089299
24	RPLP2	0.373365	2.08219e-304	ID2	2.03876	5.85649e-241	RPS6	0.0732127	2.57071e-10	RPL5	0.727568	0	TMSB4X	0.362018	3.45937e-59	NR4A2	2.0528	2.44977e-279	GAPDH	1.6686	0	MYL6	2.45248	9.37059e-125	H3F3B	0.781149	0.108963	RPL17	1.47112	9.68793e-30	STAT1	2.51922	0.208401
25	RPS2	0.259205	9.45353e-303	PLEK	4.67775	6.15969e-229	LTB	0.17355	3.36778e-10	RPL14	0.579477	0	ZFP36L2	0.936414	7.73484e-54	TNFAIP3	1.52002	5.06514e-273	CTSC	2.62874	0	TYMS	8.83137	9.27835e-114	BHLHE40	2.40536	0.148609	NDUFV2	2.03416	2.54084e-30	IFIH1	3.81568	0.275402
26	RPL30	0.44698	9.72397e-298	IL32	1.43215	1.01837e-234	RPS19	0.0611463	1.01742e-08	EEF1B2	0.92503	0	CREM	1.3091	6.78679e-52	KLF6	1.14214	3.76307e-269	CD2	1.82496	0	ANXA5	3.42704	1.22425e-130	MAP3K8	2.69708	0.178154	RPS29	1.13957	2.53811e-29	PARP14	2.8734	0.290339
27	RPS3	0.304417	1.57655e-294	ANXA1	1.59565	2.0617e-220	RPLP2	0.0669141	5.02196e-06	RPS3	0.368894	0	ANXA1	0.9963	2.75095e-49	FAM177A1	1.57135	1.37411e-263	RTKN2	3.93348	0	HLA-DRA	4.32312	1.08906e-123	CXCR4	1.27966	0.175186	RPS11	1.3452	1.59923e-28	NMI	2.80489	0.4165
28	RPS5	0.513243	1.75034e-284	KLRG1	3.19514	5.61351e-209	STMN3	0.300583	1.42782e-05	RPS27A	0.40999	0	CYBA	0.850192	3.86464e-48	DNAJB1	1.33856	7.6015e-246	HSPA1A	2.86808	0	ARPC2	2.5071	6.04324e-125	CD69	1.30542	0.186923	HERPUD1	1.92595	4.85755e-29	IFI16	2.11517	0.418939
29	RPL9	0.496215	3.17698e-284	ITGB2	1.87539	2.81085e-211	ATM	0.201319	2.42326e-05	RPLP2	0.442575	0	DUSP4	1.4645	2.53052e-47	LMNA	2.12987	2.36313e-244	GBP2	2.2493	0	RRM2	10.4946	7.20761e-110	TNFAIP3	1.67167	0.186937	EIF4A1	1.65839	6.94887e-29	EPSTI1	3.07265	0.568812
30	RPS25	0.418841	1.74888e-283	CYBA	1.41997	8.30075e-212	RPL18A	0.0597166	3.52105e-05	RPS3A	0.485033	0	CRTAM	4.84901	3.72731e-46	KLRB1	1.73172	2.31696e-240	MAGEH1	3.34897	0	DUT	3.3362	2.89301e-123	EML4	1.55175	0.189315	DUSP4	2.45638	7.80216e-29	EIF2AK2	2.6568	0.568812
31	RPS9	0.410031	5.12029e-271	LYAR	2.39912	3.00309e-201	RPL11	0.0541401	3.55096e-05	RPS13	0.536723	0	UBC	0.779635	4.32483e-46	BTG1	0.856532	3.67645e-240	MYL6	1.43703	0	PCNA	4.84173	3.06717e-112	LUZP1	2.41815	0.211107	COTL1	1.82299	4.27098e-28	MX2	3.22079	0.568812
32	RPL19	0.345701	1.78174e-269	EFHD2	3.09757	4.24954e-199	AIF1	0.354198	3.8244e-05	RPL30	0.528647	0	TSC22D3	0.870453	7.72763e-46	MCL1	1.32223	1.33123e-228	ACTB	1.10517	0	PSMB9	2.80266	9.0025e-121	B2M	0.304231	0.207292	MYL6	1.50356	1.02199e-27	TNFSF10	2.67611	0.568812
33	CCR7	1.03388	9.29143e-259	MYO1F	2.71559	3.40656e-195	C1QA	1.38325	4.45695e-05	RPLP1	0.384097	0	SH3BGRL3	0.848632	8.04508e-46	HERPUD1	1.21234	4.85828e-223	HLA-DPA1	2.31209	0	COX8A	2.83623	2.18391e-120	IER2	1.3544	0.25951	COX7C	1.45341	1.76829e-27	NT5C3A	2.52807	0.568812
34	RPL10A	0.430406	2.82746e-255	GZMM	2.00168	2.41962e-196	C1QC	1.46541	8.03402e-05	RPS15A	0.40006	0	IL32	0.822029	1.18203e-45	PLIN2	1.58206	1.27865e-221	UBC	1.3708	0	CALM3	2.98946	4.18808e-120	FTH1	0.829133	0.285526	DDIT4	1.87388	1.18593e-27	GBP1	2.75227	0.568812
35	RPS15	0.269678	3.29068e-221	S100A6	1.28406	7.09346e-189	RPS12	0.0640678	0.000117241	PABPC1	0.756218	0	OAZ1	0.819157	4.68295e-45	DUSP1	1.13261	3.26522e-219	DNAJB1	2.0478	0	CLIC1	2.65867	1.68369e-116	SH3BGRL3	1.08678	0.296851	RNF19A	2.21672	1.71072e-27	B2M	0.395545	0.661483
36	RPL27A	0.306442	1.16914e-206	IFITM2	1.53601	6.79248e-179	RPL31	0.0587652	0.000159445	RPL35A	0.455656	0	DUSP1	1.01594	1.29928e-44	SELK	1.08482	2.10759e-214	ISG20	1.65751	0	TPI1	2.94502	1.09978e-116	BTG1	0.941546	0.333181	TNFRSF4	2.61879	4.65562e-27	XAF1	2.99666	0.749756
37	RPS20	0.441157	4.07293e-203	CD99	1.58489	3.32961e-176	C1QB	1.23515	0.000567399	RPL36	0.481448	0	HOPX	1.5864	3.35246e-44	EIF1	0.529271	1.25085e-207	HLA-DRA	2.95499	0	NUSAP1	6.25646	1.46592e-103	KLRG1	2.33385	0.355341	SNORA76	2.67604	5.3527e-27	RSAD2	5.79895	0.897035
38	RPS19	0.223083	6.52839e-198	MYL12A	1.13971	2.08274e-169	RPS3A	0.0556209	0.000811385	RPL18	0.537998	0	APOBEC3G	1.59361	2.3552e-43	SOCS1	1.56375	8.60586e-195	DNPH1	2.40465	0	SNRPB	2.91181	1.14185e-115	SRGN	1.2158	0.357469	SYAP1	2.25984	7.84596e-27	UBC	1.16642	0.897035
39	RPL23A	0.269548	7.19815e-193	ACTB	0.925586	1.08573e-151	APOC1	1.27432	0.00118711	RPL23A	0.376685	0	PRF1	1.83072	2.96268e-42	CSRNP1	2.10482	2.4578e-185	CD27	1.89077	0	PSMB3	2.87098	1.14185e-115	TXN	1.377	0.357469	DYNLL1	2.01464	1.1076e-26	NUB1	2.07376	1
40	RPL36	0.329076	3.15948e-178	SPON2	3.5063	2.63601e-148	LINC00861	0.184253	0.00201867	RPL12	0.440265	0	IFNG	2.66745	1.33853e-41	NR3C1	1.45591	2.77029e-182	TYMP	2.9198	0	PSMA4	2.9981	1.05483e-114	ALOX5AP	1.48306	0.37208	TNFRSF18	2.71175	3.68409e-26	RBCK1	2.15991	1
41	RPL14	0.367093	3.58342e-177	ZEB2	3.69351	1.17308e-144	RP11-430B1.2	0.64686	0.00425986	RPS23	0.525399	0	DNAJA1	1.09478	1.02838e-41	ID2	1.18149	1.52194e-176	LGALS3	2.80609	0	PSME2	2.75112	4.06579e-114	HLA-B	0.693163	0.37208	LDHA	1.65187	4.80105e-26	GBP4	2.48919	1
42	RPL15	0.257491	1.05604e-173	FCRL6	5.208	9.09479e-144	MMP28	0.878156	0.00441937	EEF2	0.839115	5.73895e-307	PFN1	0.687426	1.68847e-41	H3F3B	0.537972	9.00368e-174	AC017002.1	4.64154	0	ARPC5	2.83036	1.69151e-112	FKBP11	1.61209	0.532356	MCL1	1.89683	4.70072e-26	PSMB9	1.50497	1
43	EEF1B2	0.557327	1.89652e-169	ZNF683	5.80744	5.04753e-143	RPL35A	0.0467721	0.00604479	RPL7	0.379162	2.09011e-302	HCST	0.912873	2.81308e-40	EIF4A3	1.54863	1.8959e-171	CD7	1.8219	0	CENPF	6.31646	3.1738e-99	AC092580.4	2.03806	0.611944	RPLP0	1.10541	3.42437e-25	GNG5	1.9358	1
44	RPL18	0.355931	2.91643e-166	CLIC1	1.411	8.69573e-145	A2M	2.03182	0.00816749	RPS25	0.473189	9.92346e-301	C12orf75	1.31787	2.49054e-39	S100A11	1.09213	1.20751e-168	BIRC3	1.86074	0	CKS1B	5.27452	1.23411e-100	EMP3	1.04164	0.763	ATP5EP2	2.07327	1.27233e-25	CD164	1.54169	1
45	RPL26	0.279847	4.4758e-164	APOBEC3G	2.2663	3.51319e-142	TXK	0.201017	0.010415	RPL26	0.408467	1.19157e-299	GZMM	1.15939	2.49054e-39	GPR171	1.65305	1.276e-162	SAMSN1	2.01855	0	HN1	3.32255	1.91881e-108	EIF4A1	1.02055	0.982944	SRSF2	1.84643	1.40437e-25	TAP1	2.05267	1
46	RPL12	0.278304	4.14584e-147	MT-CO1	0.604193	7.18476e-141	ANKRD36	0.169807	0.0105311	RPL21	0.359458	4.58757e-299	KLRG1	1.7924	6.306e-39	RBPJ	1.40713	1.89772e-160	ARID5B	1.8322	0	PPIA	2.70606	1.25795e-109	HSPA5	1.1706	0.999845	NACA	1.11007	1.10293e-24	SP110	1.95654	1
47	RPL5	0.403948	8.13116e-141	ARPC2	1.17544	1.31406e-140	RPL13A	0.028908	0.012789	FOS	1.19644	2.64267e-297	UBB	0.754129	2.59924e-38	CYCS	1.02344	4.12466e-159	CACYBP	1.92552	0	SMC4	3.90947	6.50264e-103	JUNB	0.925834	0.999845	SAT1	1.82245	2.44045e-25	PPP2R5C	1.48245	1
48	RPL6	0.328671	2.52336e-138	S1PR5	5.66254	2.36875e-136	BACH2	0.382476	0.0128992	RPL29	0.570276	1.47019e-295	HLA-DRA	1.55035	6.17778e-38	NFKBIA	0.847231	4.6652e-159	DNAJA1	1.85027	0	PSMB2	3.24249	2.16405e-106	DUSP1	1.12883	0.999845	PGK1	1.71687	3.42437e-25	TRIM22	2.25265	1
49	RPL4	0.402877	1.46746e-129	PRSS23	6.50038	3.92694e-134	APOE	0.849414	0.0143352	RPS9	0.467004	1.79854e-292	GZMB	1.81343	7.09268e-38	ARID5A	1.29582	9.2277e-158	CXCR6	2.89982	2.08822e-305	YWHAQ	2.88569	1.80471e-104	SPCS3	1.42412	0.999845	CFL1	1.41022	5.94312e-25	DDX60	3.34666	1
50	RPL29	0.335536	1.58595e-122	C1orf21	5.03634	1.28923e-124	TRABD2A	0.182576	0.0152973	RPL31	0.417119	4.01157e-292	CMC1	2.01444	8.12989e-38	TMEM66	0.696421	9.92219e-157	PHLDA1	2.82874	6.00175e-305	ZWINT	6.9262	3.84799e-93	ATG2A	1.90906	0.999845	CTLA4	2.74179	7.68311e-25	DRAP1	1.46566	1
51	RPS16	0.313235	1.01502e-118	CHST12	2.62368	1.40093e-124	MDS2	0.350618	0.0164496	RPL27	0.625167	1.41547e-285	PLEK	2.33391	8.13972e-37	CXCL13	2.7994	4.79971e-153	HLA-DPB1	2.03333	3.24998e-302	TMSB4X	1.03795	7.28048e-102	PTMA	0.391145	0.999845	RPS21	1.14679	2.10623e-24	PSME2	1.3634	1
52	RPS28	0.285009	1.52328e-117	SAMD3	2.47767	7.8027e-118	PDK1	0.272785	0.0177765	RPL7A	0.677176	5.05911e-283	RGS2	1.29603	1.22525e-36	DNAJB9	1.29474	8.21782e-153	LAIR2	3.76053	1.0019e-285	BIRC5	9.22931	1.64508e-91	ANXA1	0.980278	0.999845	RPL36A	1.13232	2.78522e-24	DDX60L	2.83594	1
53	C6orf48	0.591567	9.83157e-108	PATL2	3.0548	3.3438e-109	SERINC5	0.207273	0.0189491	TXNIP	0.848537	1.28167e-281	AC092580.4	1.60991	1.62746e-36	CCNH	1.20721	8.21782e-153	ARPC1B	1.48483	2.86793e-292	ENO1	2.58811	1.08647e-102	TPM4	1.53345	0.999845	YWHAB	1.61446	1.09491e-24	TREX1	3.13825	1
54	RPL8	0.260796	1.53217e-106	APMAP	2.19399	2.27499e-107	TMEM220	0.719542	0.0204363	RPS28	0.472702	3.71111e-276	DNAJB1	1.03092	4.42727e-36	MTHFD2	1.6389	1.33153e-151	DYNLL1	1.89896	4.4089e-291	C12orf75	3.30602	1.02029e-100	CALM1	0.773084	0.999845	PLIN2	2.19142	1.75631e-24	HSH2D	3.49508	1
55	ADTRP	1.10578	6.29487e-105	EMP3	1.12858	5.55318e-108	FAM65B	0.108718	0.0266002	RPL37	0.611163	2.95098e-276	HLA-C	0.505148	2.01892e-34	HSPA1A	1.49203	6.68763e-150	PARK7	1.60222	9.22456e-292	IDH2	3.41773	1.28604e-99	EFHD2	1.90218	0.999845	CD74	1.82632	1.75096e-24	DNAJA1	1.46364	1
56	PABPC1	0.377443	1.56805e-101	AC092580.4	2.11816	8.12305e-101	NOG	0.58594	0.0269284	RPS20	0.566003	3.12638e-275	CD99	0.886322	3.80448e-34	SAT1	0.949144	1.0068e-145	ENTPD1	3.39711	2.54839e-284	RAN	2.55801	7.13934e-102	S100A6	0.821376	0.999845	FAM177A1	2.00033	2.07203e-24	CARD16	1.62185	1
57	GLTSCR2	0.450629	1.10369e-97	HLA-DPA1	1.58149	1.24747e-100	ZNF770	0.168337	0.0275456	RPLP0	0.668584	3.41999e-275	MAP3K8	1.88464	1.37506e-33	BTG2	1.09977	1.6143e-142	CYTIP	1.67888	7.08626e-289	ARPC3	2.3181	2.60802e-100	DUSP5	2.19837	0.999845	RPL7A	1.06448	1.2185e-23	TMSB10	0.537851	1
58	FHIT	1.03527	8.90259e-96	ASCL2	5.73598	1.01957e-97	RNF175	0.889804	0.029196	NOSIP	1.08751	4.69634e-267	LYST	1.50058	8.48091e-33	DUSP4	1.31359	3.06081e-142	IL1R2	5.96358	7.92413e-278	HNRNPA2B1	2.33967	1.35217e-98	YWHAZ	1.11077	0.999845	MZT2B	1.75638	2.64753e-24	PMAIP1	1.69954	1
59	RPL35	0.243212	4.47555e-84	FLNA	1.89015	9.68532e-98	FAM153B	0.484684	0.0307377	RPS27	0.2766	3.41086e-264	NR4A2	1.35939	1.04249e-31	SH3BGRL3	0.745848	3.94348e-141	ICOS	2.39614	8.02274e-283	ATP5G3	2.75736	1.65836e-99	SELK	1.01129	0.999845	TANK	2.23328	2.87961e-24	CLEC2B	1.65851	1
60	PIK3IP1	0.503445	1.08144e-81	HLA-A	0.743542	2.69033e-97	MT-ND6	0.192242	0.0310185	RPS16	0.508364	4.76811e-264	CLIC1	0.833651	1.58416e-31	LDHA	0.838169	1.62928e-137	HSP90AA1	1.57199	7.74661e-280	CORO1A	2.46446	6.77125e-99	RBM3	0.933056	0.999845	TPI1	1.74238	2.78522e-24	GPBP1	1.25252	1
61	EIF3E	0.425165	6.38718e-79	PTPRC	0.953	1.59479e-96	RPS13	0.0429847	0.0313029	RPL36A	0.68319	5.2916e-261	SYTL3	1.36158	1.13676e-30	HSPA5	0.89376	3.89528e-137	HSPA1B	2.82673	7.96508e-268	CARHSP1	3.7789	2.09193e-94	ALDOA	0.913487	0.999845	UQCRH	1.6438	3.05187e-24	CD74	1.33747	1
62	RPL22	0.411385	3.90268e-78	MYL6	0.920461	1.40655e-95	PLEKHH2	1.05218	0.0391687	RPS7	0.496495	2.7584e-256	ALOX5AP	1.00054	2.68654e-30	HSPE1	1.03754	2.37816e-133	LAYN	4.93751	4.07191e-261	CHCHD2	2.19843	2.7711e-96	MAFF	2.85832	0.999845	SAMSN1	1.90827	3.3166e-24	PNPT1	2.58566	1
63	MALAT1	0.0910714	2.68928e-76	TBX21	3.85877	1.14347e-90	RP5-1068E13.7	0.306336	0.0443195	RPL9	0.520246	2.361e-253	YPEL5	0.913248	1.7728e-29	KPNA2	1.5061	6.77166e-131	AC002331.1	4.72381	2.95934e-250	RPA3	3.49845	2.61071e-95	C20orf24	1.50308	0.999845	PPIA	1.64639	3.8824e-24	HELZ2	3.33792	1
64	RPL37	0.29116	4.86401e-75	MATK	3.28102	9.26545e-91	C11orf74	0.816531	0.0488904	RPL8	0.43204	7.57081e-245	TNFAIP3	0.995582	9.28849e-29	FOS	0.92446	1.07753e-130	SOD1	1.37022	5.45865e-253	COX5A	2.89623	3.39981e-97	TGFB1	1.67208	0.999845	CNOT6L	2.16223	8.67458e-24	NDUFA1	1.20321	1
65	LDHB	0.368424	5.06332e-72	SYNE1	2.10921	4.60361e-90	RP11-544A12.8	0.354291	0.0543216	RPL38	0.67045	5.78832e-244	GNLY	1.31862	1.02403e-28	HSPH1	1.43677	1.03146e-129	ICA1	3.5496	6.2951e-245	TXN	2.76175	5.7889e-97	CYBA	0.81394	0.999845	RPL37A	1.01537	3.42284e-23	ZBP1	2.60316	1
66	PFDN5	0.293414	2.89674e-70	KLRD1	5.52513	1.17473e-87	ZFYVE9	0.499253	0.0582884	RPS15	0.308103	8.92673e-243	GAPDH	0.65472	9.42949e-27	UBB	0.682428	1.37379e-127	FOXP3	5.06193	5.62531e-233	PSMA7	2.48709	6.71789e-97	CMTM6	1.27156	0.999845	ARPC3	1.50075	1.2185e-23	LYSMD2	2.1091	1
67	RPSA	0.30726	1.166e-68	PPP1CA	1.24386	1.90567e-88	CD14	1.08159	0.0610448	RPS10	0.661423	9.18027e-243	IFNGR1	1.41406	1.03745e-26	TUBB4B	1.66955	3.37342e-127	ACTG1	1.25379	1.79461e-237	UBE2C	9.60397	8.61977e-86	SYAP1	1.41585	0.999845	PARK7	1.62818	1.36768e-23	TMSB4X	0.368427	1
68	TMIGD2	1.06308	2.42873e-68	YWHAQ	1.33027	7.5801e-87	SMARCA1	1.16271	0.0632075	RPL35	0.445996	1.31716e-240	MYL6	0.612671	1.29239e-26	CD2	0.816385	1.01759e-126	GADD45A	2.55085	3.09595e-233	NUDT1	4.00575	6.78355e-92	FAM46C	1.68298	0.999845	PSMA7	1.63402	1.40752e-23	PSME1	1.06234	1
69	RPL28	0.190633	1.83024e-65	CD320	1.854	3.53617e-82	ZNF737	0.43529	0.0639494	RPS21	0.669406	6.35417e-241	LAG3	1.78722	1.69017e-26	PFKFB3	1.95469	3.9158e-126	ATP5EP2	1.98048	9.31809e-231	ATP5J2	2.61426	2.91043e-96	C12orf75	1.34158	0.999845	NBEAL1	1.81853	1.53804e-23	CMPK2	4.68064	1
70	RPLP1	0.15083	2.47899e-64	GPR56	4.52862	2.73231e-81	PIBF1	0.182088	0.0666079	EIF3E	0.837106	4.8314e-238	CD2	0.744306	2.05208e-26	PTGER4	1.19669	6.10996e-126	HLA-DQA1	3.45651	1.54331e-227	H2AFY	2.99599	7.06319e-95	SDF2L1	1.5223	0.999845	PKM	1.80672	1.53804e-23	HSP90AA1	1.15346	1
71	RPL38	0.310136	2.79501e-64	CEP78	2.5343	7.26879e-80	RPS15A	0.0289602	0.0704414	TMEM123	0.971274	1.95307e-234	SAMD3	1.50212	6.86933e-26	SDCBP	0.962553	4.15639e-125	CLIC1	1.41202	3.02291e-231	MT2A	2.91088	1.10366e-94	ZC3H12A	1.99634	0.999845	ARID5B	1.75034	1.96007e-23	CTD-2521M24.9	2.56618	1
72	RPL27	0.266647	5.95412e-62	CD63	1.44607	3.71263e-78	TMIGD2	0.177953	0.0730903	RPL15	0.324816	3.19388e-229	LINC00152	0.966099	7.40501e-25	SERTAD1	1.75061	7.97059e-125	TNFRSF1B	2.37789	1.77523e-228	LDHA	2.4496	3.11018e-94	CTSH	2.07731	0.999845	LINC00152	2.03863	3.01989e-23	CHST12	2.12965	1
73	AIF1	1.02117	3.59734e-61	MT2A	1.23606	3.71916e-78	MS4A6A	0.607526	0.0739446	TPT1	0.555021	4.96204e-229	FAM177A1	0.980069	7.67908e-25	LGALS3	1.43899	8.07078e-124	UCP2	1.61946	6.22421e-226	LSM4	2.92475	1.09608e-93	SYTL2	2.51319	0.999845	RPL37	0.962691	1.56683e-22	SUPT3H	2.26827	1
74	SELL	0.459413	1.518e-59	ADRB2	3.79492	3.27277e-75	FAM218A	1.00006	0.0749228	GNB2L1	0.544054	5.65678e-229	PMAIP1	0.970342	7.99646e-25	GAPDH	0.701122	2.3728e-123	HSPE1	1.71707	1.27103e-225	RANBP1	2.78952	9.26538e-94	ABI1	1.37433	0.999845	RPSA	1.06448	1.71531e-22	ALOX5AP	1.38445	1
75	EEF1A1	0.270562	1.73248e-58	CTSC	1.43631	1.7346e-75	GPRASP1	0.404406	0.0774015	UBA52	0.56647	2.8679e-224	CXCR6	1.34878	2.22168e-24	DUSP5	1.92241	2.3812e-118	ATP5E	1.0897	1.89727e-224	PSMA2-1	2.61946	3.31766e-93	PTP4A1	1.49028	0.999845	PPA1	1.76448	5.54963e-23	TRIM38	2.0736	1
76	FAU	0.212745	1.08011e-57	LCP1	1.0748	5.75878e-73	NUDCD3	0.187696	0.0836651	RPL28	0.382089	2.33092e-223	SLA	1.09376	2.73535e-24	DYNLL1	0.99385	6.86493e-117	GLRX	1.82534	2.14378e-223	RAC2	2.48321	1.76667e-92	PARP8	1.47421	0.999845	SNRPB	1.69751	8.85417e-23	YWHAZ	1.21926	1
77	PRKCQ-AS1	0.641285	2.27616e-57	LY6E	1.03291	5.19302e-72	NOD1	0.639621	0.0863528	RPS19	0.261377	5.57528e-221	EOMES	3.90727	8.98468e-24	IDI1	1.16406	1.90287e-116	HPGD	3.52291	8.29622e-216	LINC00152	2.88496	4.64089e-92	DNAJC1	1.64593	0.999845	SH3BGRL3	1.42473	2.3951e-22	LAP3	2.07632	1
78	TSHZ2	0.691878	4.23429e-57	CFL1	0.80237	1.57144e-70	GARNL3	2.25254	0.0877812	HIST1H1E	1.1365	1.80187e-215	JUNB	0.607262	1.26292e-23	CXCR6	1.52651	3.87789e-115	HTATIP2	2.34918	3.3054e-217	ANP32B	2.51722	3.72292e-92	TGFBR3	2.95426	0.999845	UBA52	0.952963	8.78024e-22	KANSL2	2.06714	1
79	RPS10	0.284296	5.77131e-56	CX3CR1	5.83316	2.16784e-68	AK5	0.211166	0.0941988	YBX1	0.697442	2.50978e-213	PDCD1	1.99524	2.54133e-23	PHLDA1	1.46082	6.10831e-115	SPOCK2	1.53329	3.49569e-208	SUB1	2.3012	1.88544e-91	FOSL2	2.22426	0.999845	SLC25A5	1.59413	2.17946e-22	RGS1	1.42017	1
80	RPL24	0.255142	9.55298e-53	LSP1	1.04197	3.77987e-69	DPY19L4	0.32873	0.0958625	FAU	0.44331	1.25002e-212	CXCR3	1.51798	5.86104e-23	CCR6	1.71787	5.19067e-114	PTTG1	2.32865	8.33339e-207	VIM	2.38542	5.1981e-91	XCL1	3.59199	0.999845	EIF3J	2.0626	3.25949e-22	PSMB8	1.19582	1
81	EEF1D	0.238008	9.71873e-53	GSTP1	1.25595	3.00232e-68	MCF2	3.38922	0.09835	RPL23	0.692132	1.25368e-209	HSPA5	0.739791	7.98557e-23	COTL1	0.813114	5.33682e-113	TBC1D4	2.39448	4.61672e-205	CENPM	4.42636	2.07062e-85	PIK3R1	1.00022	0.999845	EZR	1.68334	3.36461e-22	GBP2	1.35369	1
82	LEF1	0.556125	8.7419e-52	TPST2	2.29155	1.48374e-66	AC008964.1	0.5012	0.10321	RPL37A	0.551136	9.22471e-207	SRSF7	0.636746	2.49382e-22	CDKN1A	2.0768	3.07858e-112	BTG3	1.92949	1.47884e-204	PSMB8	2.49317	6.60676e-91	STOM	1.75914	0.999845	CD2	1.55381	5.81912e-22	PHF11	1.76796	1
83	RPL37A	0.249956	1.08027e-51	AHNAK	1.32794	1.20458e-66	AP000769.7	1.62845	0.109146	GLTSCR2	0.743005	1.03088e-206	F2R	2.25506	4.01968e-22	CYTIP	0.839508	2.25742e-110	UGP2	1.55154	4.04926e-202	PRDX1	2.82123	9.04053e-89	HERPUD1	0.989527	0.999845	ENO1	1.57878	5.81912e-22	GSDMD	1.72552	1
84	LTB	0.310558	3.4664e-51	DSTN	1.3152	1.0441e-65	DNAH12	3.25342	0.110633	NACA	0.596186	7.46879e-203	RGCC	0.863313	2.21464e-21	EIF5	0.825542	8.85522e-109	ACP5	3.08584	1.34756e-197	DBI	2.62353	8.19528e-89	CSRNP1	1.67264	0.999845	HSP90AA1	1.47563	1.12753e-21	CD53	1.1466	1
85	MYC	0.557781	4.73454e-51	DBI	1.12889	1.99367e-65	ZNF300	0.852838	0.110815	RPL22	0.746286	3.82076e-200	MT2A	0.824592	2.29248e-21	EIF4A1	0.702225	2.96419e-105	RP11-1399P15.1	2.87178	8.33836e-198	SNRPG	2.77373	1.67792e-87	ISG15	1.18547	0.999845	RPS16	0.799217	5.33045e-21	DDX58	2.46761	1
86	RPS7	0.202896	3.80736e-50	CD300A	3.0017	1.5929e-64	HAMP	2.40518	0.11265	RPL24	0.543952	8.93887e-197	MCL1	0.825319	2.29248e-21	EZR	0.861882	4.33129e-105	ISG15	1.77198	9.62475e-199	TOP2A	7.42004	1.14633e-78	SNHG15	1.4205	0.999845	TXN	1.76822	1.28953e-21	PPM1K	1.81308	1
87	RPL23	0.300292	6.56468e-50	CLIC3	3.30633	2.86933e-63	GPR160	0.415668	0.112935	TCF7	1.19565	2.30568e-195	CALM2	0.609152	2.63558e-21	CAPG	1.55735	7.26139e-104	CST7	1.7247	2.01491e-198	S100A4	2.28958	2.82835e-85	RPL36AL	0.64331	0.999845	HINT1	1.27119	2.52448e-21	CASP1	1.58646	1
88	TXNIP	0.312262	1.03491e-48	MYBL1	2.7705	3.50129e-63	RP11-505K9.4	2.02475	0.114631	BTF3	0.596925	6.16004e-194	ZNF331	0.930729	3.37758e-21	HSPA1B	1.47602	9.43485e-103	IL2RG	1.19276	1.63894e-187	HLA-DPA1	2.99405	3.006e-85	PER1	1.84171	0.999845	POLR2L	1.61505	2.12189e-21	COX7A2	0.983061	1
89	NOSIP	0.401741	1.97727e-46	CALM1	0.718871	7.5583e-63	LRRC16A	0.496517	0.12309	PFDN5	0.525314	8.01025e-183	CHST12	1.42406	4.06353e-21	BCAS2	0.888345	1.71937e-102	HLA-DMA	2.66749	2.89341e-185	LGALS1	3.1866	3.2626e-84	SRSF3	0.977347	0.999845	RORA	1.73068	3.57879e-21	XRN1	1.34301	1
90	GNB2L1	0.221342	2.75988e-46	S100A10	0.887877	4.95953e-60	ZNF808	0.377213	0.124089	EEF1A1	0.528462	1.33958e-181	MYO1F	1.19656	5.64206e-21	RBM8A	0.803319	5.47064e-102	DDIT4	1.38492	2.05958e-185	HLA-DRB1	3.21902	7.41141e-84	TYROBP	3.65112	0.999845	CHCHD2	1.30801	5.53194e-21	SPCS1	1.08935	1
91	TXK	0.746805	7.25639e-46	TMSB10	0.404562	1.51618e-59	RIMKLB	0.354461	0.124864	FAM65B	1.02419	4.73389e-181	ATP1B3	1.07716	9.64505e-21	SC5D	1.52842	1.0675e-100	RHBDD2	1.83229	2.77822e-184	PKM	2.56833	3.11251e-85	APOBEC3G	1.41808	0.999845	SERBP1	1.5553	5.08507e-21	SPATS2L	2.69529	1
92	AK5	1.06291	2.02002e-43	BIN2	0.982273	2.12684e-55	ZNF793	0.537731	0.12665	JUN	0.804283	5.31295e-179	HSP90AA1	0.674167	1.11762e-20	AIM1	1.40347	2.46587e-99	PSMB3	1.43589	1.17831e-184	DDX39A	3.55302	2.18627e-82	GZMM	1.07331	0.999845	RPL39	1.642	4.65148e-21	CD48	1.11003	1
93	LINC00861	0.566684	1.31814e-42	PPP2R5C	0.975968	2.99098e-55	SBF2	0.372886	0.132389	NPM1	0.585542	4.50959e-176	RARRES3	0.70273	5.62538e-20	JUN	0.694226	2.72514e-99	HLA-B	0.753925	1.33767e-182	CDK1	7.3072	1.91366e-76	GORASP2	1.53775	0.999845	SLC25A6	1.17988	1.13282e-20	SH3BGRL	1.20709	1
94	NPM1	0.24855	4.0747e-40	TTC38	3.82577	8.71858e-55	ASIC3	1.65999	0.132484	HIST1H1D	1.12738	7.44029e-175	C9orf142	0.954713	1.14987e-19	ANKRD28	1.9365	2.20114e-98	CD3D	1.01753	7.62544e-182	SH3BGRL3	2.09032	1.02758e-82	CD96	1.09291	0.999845	VIM	1.41987	1.21672e-20	SELL	1.07371	1
95	RSL1D1	0.334476	3.17706e-38	FGR	5.41606	1.12908e-54	RP11-127B20.3	0.242351	0.132569	RPS11	0.629448	5.57666e-173	ITM2C	1.58779	1.24347e-19	GLIPR1	1.17121	2.44706e-98	UBB	1.04035	1.07499e-180	CCDC167	3.11009	1.63862e-82	ADAM8	2.07091	0.999845	PSMD8	1.81501	1.06202e-20	TMEM123	1.01201	1
96	RPL36A	0.232471	1.61506e-37	GUK1	0.883935	1.74821e-54	EDAR	0.711703	0.134235	IL7R	0.824527	9.45606e-173	SLC7A5	1.76541	1.50161e-19	SPOCK2	0.849283	3.20686e-97	PRDX1	1.60542	5.67061e-180	TPM4	3.02896	1.00982e-81	SEC61B	0.904528	0.999845	RGS1	1.96216	1.14788e-20	HLA-C	0.557573	1
97	RPL7A	0.210501	1.90017e-33	ABI3	2.21761	4.7018e-54	IFNG-AS1	0.557973	0.141317	MYL12A	0.623559	1.11144e-170	HSPE1	0.792836	3.22116e-19	TGIF1	1.28218	1.82467e-93	PFN1	0.918079	1.3732e-179	PDIA6	2.69775	1.93979e-82	MCL1	0.994267	0.999845	EIF4A3	2.14979	1.39522e-20	IRF9	1.93732	1
98	RPS21	0.220458	2.46316e-32	MAP3K8	1.9754	3.09117e-53	SPP1	0.738584	0.141577	SLC25A6	0.657261	1.39686e-170	RNF19A	0.931618	3.47087e-19	PDE4D	1.47475	3.08133e-93	NOP10	1.52434	1.31438e-176	PPP4C	2.66899	8.78145e-82	OBFC1	1.5586	0.999845	GK	3.4506	1.08049e-19	SMCHD1	1.07767	1
99	MGAT4A	0.39027	2.96081e-32	ITGB1	1.14054	1.07591e-52	TSIX	0.629725	0.142166	EIF4B	0.967292	4.92704e-170	IFITM2	0.648356	5.55242e-19	JUND	0.957829	3.83919e-92	FANK1	5.21117	6.32878e-173	SMC2	4.77084	2.42428e-76	SRSF7	0.743601	0.999845	LGALS3	2.35917	5.66722e-20	ATP5I	1.08405	1
100	UBA52	0.18953	1.76887e-30	MYL12B	0.7776	1.87674e-52	INTS6-AS1	0.229508	0.142882	ADD3	1.03259	5.53858e-169	CLEC2B	0.853055	7.41297e-19	H2AFZ	0.714134	1.00454e-90	SH2D2A	2.21781	7.73888e-175	MZT2B	2.47959	1.03094e-81	AMICA1	1.40357	0.999845	ARPC1B	1.45742	5.30324e-20	SHFM1	1.27572	1
101	ATM	0.381678	5.8946e-28	TLN1	1.19439	6.16344e-52	ZSCAN18	0.312105	0.142976	AES	0.789049	1.17217e-168	ZEB2	1.73402	1.57445e-18	HLA-A	0.447018	1.04097e-90	ENO1	1.24208	8.16729e-175	CDKN3	6.27723	3.15381e-74	TMEM109	1.54706	0.999845	RAN	1.44467	5.7469e-20	IFIT5	2.56715	1
102	MAL	0.42178	1.39813e-27	MT-CO2	0.393384	1.01529e-51	RP11-368I7.4	1.47704	0.144475	MYC	1.14318	1.61456e-168	PSMB9	0.689468	1.58702e-18	LEPROTL1	0.673556	2.22822e-90	FRMD4B	2.42051	9.79574e-172	DNAJC9	3.42216	8.85992e-78	DPP4	1.70275	0.999845	C9orf16	1.55485	7.15852e-20	MCM3AP	3.11287	1
103	TRABD2A	0.547194	2.31867e-27	PTPRCAP	0.75917	1.70342e-51	SLC22A17	0.43109	0.145206	VIM	0.743733	1.42429e-167	SAMSN1	0.794532	1.69218e-18	BHLHE40	1.44921	5.29274e-90	ARHGDIB	0.899707	8.16156e-170	COX6A1	2.18137	3.70935e-79	GPR65	1.55022	0.999845	CAPZB	1.44224	8.60665e-20	HIGD1A	1.86411	1
104	SH3YL1	0.468553	2.04208e-26	MYOM2	2.92487	7.05072e-51	KB-1471A8.1	2.30493	0.147032	SRSF5	0.684323	1.11398e-164	SH2D1A	0.951104	1.7559e-18	AC092580.4	1.37126	7.32803e-90	CFL1	0.974018	2.81258e-169	CENPU	6.27631	1.69562e-72	TMIGD2	1.61531	0.999845	SUB1	1.39032	9.0902e-20	SQRDL	1.81165	1
105	ACTN1	0.797498	5.32233e-26	SYNE2	0.913601	4.20216e-51	LUC7L3	0.0913485	0.149343	HINT1	0.671936	1.78232e-162	KPNA2	1.1183	1.87775e-18	VIM	0.62753	3.20212e-89	PKM	1.34222	9.73116e-166	PARK7	2.26291	6.13324e-79	HLA-A	0.501584	0.999845	H2AFV	1.69014	7.66495e-20	CITED2	1.27386	1
106	EEF2	0.213635	3.06732e-25	TSPAN2	2.55656	1.22271e-50	RPL27A	0.0260205	0.149845	SELL	0.850161	3.59027e-155	H3F3B	0.35349	8.67896e-18	CTSH	1.84595	1.8226e-88	HN1	1.67442	1.56429e-164	ANP32E	3.03389	1.78992e-77	CPT1A	2.68302	0.999845	UBC	1.20436	1.30923e-19	OAS3	3.50835	1
107	RPS29	0.161051	3.33306e-25	UBB	0.688226	4.74381e-50	MFSD4	1.03092	0.153237	EMP3	0.729395	1.45271e-152	CLDND1	0.883733	9.55007e-18	FXYD5	0.580248	2.42763e-87	TPI1	1.28688	1.04567e-164	ATP5C1	2.46192	1.71718e-77	VAPA	0.919236	0.999845	GNAS	1.71592	9.58177e-20	USP18	5.8788	1
108	NACA	0.186149	7.38671e-25	PSMB9	0.902356	1.14172e-49	CBWD3	0.581068	0.153403	C1orf162	1.12917	2.21778e-151	APMAP	1.16378	1.11525e-17	RNF19A	0.996076	1.81968e-86	SUMO2	1.13412	2.7566e-164	SLC25A3	2.34698	5.94238e-76	C16orf91	1.98132	0.999845	SLA	1.98339	1.01789e-19	PSMA2-1	1.13307	1
109	SNHG7	0.41805	2.39818e-24	ANXA2	1.10103	1.24411e-49	PARS2	1.23013	0.154757	RSL1D1	0.761223	2.56496e-151	LITAF	0.733386	1.10211e-17	NDUFV2	0.829948	2.45789e-86	RPS27L	1.41048	5.19088e-164	ARHGDIB	1.75532	4.94602e-74	RBM8A	0.846656	0.999845	ATP5E	1.23052	1.33306e-19	SNW1	1.2821	1
110	TCF7	0.376487	3.07055e-24	AOAH	3.07491	2.76165e-49	IL17RA	0.253212	0.156332	SMDT1	0.746341	1.31612e-150	MT-CO1	0.295288	1.29656e-17	CKS2	1.51944	3.27515e-86	NDUFA13	1.22417	2.84962e-162	PSMD8	2.57316	8.57976e-75	LST1	1.74046	0.999845	NAP1L1	1.33246	2.05472e-19	FAM46C	1.67494	1
111	APBA2	0.8161	8.54921e-24	2021-09-07	0.786941	1.76973e-49	AC026471.6	0.831014	0.160558	EIF3H	0.706973	3.64241e-150	CD81	1.92729	1.46624e-17	MYL6	0.54825	6.82001e-86	TSC22D3	1.05163	3.57242e-162	TALDO1	2.91869	7.85516e-74	CDV3	1.2123	0.999845	ATP5G2	1.21749	3.06983e-19	PARP12	2.69788	1
112	SMDT1	0.256047	2.23886e-23	MIR142	1.50919	2.68015e-49	MEGF6	0.582449	0.161489	TRAF3IP3	0.835959	5.29729e-144	C1orf21	2.26842	2.14284e-17	MIR24-2	2.22256	2.576e-85	NEAT1	1.24134	4.42677e-162	CD99	2.24539	2.91388e-74	SLC7A5	1.95853	0.999845	TYMP	2.31997	2.52318e-19	SLFN5	1.27586	1
113	PDK1	0.752012	1.99741e-22	OASL	2.33747	3.71488e-49	LINC00957	0.803538	0.162508	LIMD2	0.727258	8.16197e-140	ITM2A	0.649277	2.57752e-17	ITM2A	0.711228	2.66129e-85	TXN	1.37663	3.17581e-161	CAPZB	2.16611	5.2226e-74	CCR6	1.60748	0.999845	TIMP1	1.96345	2.18954e-19	CCR7	1.07288	1
114	TPT1	0.156531	2.94569e-22	SERF2	0.589366	2.45741e-49	GNAI1	0.894982	0.166907	CYLD	0.87047	1.34663e-135	GUK1	0.621488	2.58119e-17	ARID5B	0.772409	3.04387e-84	STAM	2.84771	1.82695e-159	ERH	2.30254	1.02822e-73	IL32	0.655028	0.999845	BTG1	1.12113	4.10714e-19	TYMP	1.62673	1
115	EIF2S3	0.380691	3.27135e-22	HLA-DRB1	1.20136	4.17002e-49	LINC00969	0.17496	0.167286	EEF1D	0.420968	4.79858e-134	TMEM2	1.25151	3.888e-17	S100A4	0.591606	3.80718e-84	YWHAB	1.19111	2.94715e-160	HSP90AA1	2.28453	6.53221e-73	BCAS2	0.927176	0.999845	RPL28	0.632793	8.07154e-19	DERL1	1.71872	1
116	AC084018.1	0.620755	5.06058e-22	RP11-81H14.2	4.43536	1.22381e-48	RP11-44F21.5	1.21228	0.170732	ANXA1	0.715383	1.26161e-133	BHLHE40	1.21939	3.88905e-17	CD44	0.702458	3.83894e-83	COX17	1.66643	3.06813e-158	CCNB2	8.56433	1.39155e-66	CLIC1	0.790785	0.999845	PSMB3	1.62955	3.49176e-19	LGALS9	2.53667	1
117	ZNF101	0.454429	1.73647e-20	ARPC5L	1.23453	8.33954e-49	RP11-389O22.1	1.19151	0.170734	EIF3F	0.666454	3.69031e-126	SAT1	0.655788	4.13384e-17	MT2A	0.818553	5.5448e-83	DUSP10	2.4034	3.03859e-156	HLA-DPB1	2.68004	3.45537e-72	JUN	0.7362	0.999845	PABPC1	0.994335	1.23953e-18	C1GALT1	1.59922	1
118	ZFAS1	0.262695	2.32699e-20	PTGDR	3.77149	5.82246e-48	ZNF658	0.833651	0.171467	TOMM7	0.565921	1.17391e-124	HSPA1A	0.994837	5.8029e-17	GSPT1	0.933685	3.11887e-82	SH3BGRL3	0.993193	2.1678e-157	LSP1	2.22929	1.75653e-72	IFRD1	1.42944	0.999845	MTHFD2	2.25584	7.11017e-19	IFITM1	1.28214	1
119	RPS24	0.153798	4.49779e-20	FCGR3A	5.74502	1.52444e-47	MBLAC2	0.37681	0.172663	DDX5	0.485285	1.51512e-124	PTPRCAP	0.541011	9.38795e-17	STK17A	0.734857	1.92003e-81	GPX1	1.73111	4.05391e-156	CENPW	6.74925	1.73055e-66	ARPC5L	1.11871	0.999845	UQCRB	1.18383	1.43165e-18	KPNB1	1.59296	1
120	TMEM123	0.249506	4.7939e-20	LITAF	0.959578	1.57408e-47	FAM98B	0.186705	0.173963	NAP1L1	0.679484	1.32114e-123	RUNX3	1.21904	1.20207e-16	PDE4B	1.24211	4.90296e-81	CORO1B	1.34971	3.84144e-156	EIF4A1	2.04227	1.03604e-71	C9orf41	1.98389	0.999845	FYN	1.77267	8.6454e-19	SAP30BP	1.50197	1
121	BTF3	0.167294	2.47561e-19	PDIA3	0.853149	5.74414e-47	WDR73	0.195047	0.174026	FYB	0.75522	2.23856e-123	IL10	3.55116	1.76119e-16	MYADM	1.61813	5.33409e-80	FKBP1A	1.36549	2.05199e-153	CBX3	2.39026	6.96191e-72	KMT2E	0.803725	0.999845	TNIP2	2.20903	9.59232e-19	STAT2	2.51489	1
122	COX4I1	0.175575	8.40983e-19	HSP90B1	0.951525	6.54739e-47	RPS15	0.0214994	0.177646	TRADD	1.02359	1.65484e-121	FYN	0.811928	2.38171e-16	BIRC3	0.743863	5.72602e-80	IL2RB	2.66229	5.78134e-152	MRPL51	2.96228	2.20643e-70	ARL4C	1.01636	0.999845	IL2RA	2.51572	1.35242e-18	CASP4	1.20647	1
123	TOMM7	0.190933	9.80296e-19	RAP1B	1.03959	7.84414e-47	RP11-44F14.8	0.93378	0.178338	TMSB10	0.309251	4.42625e-121	AOAH	2.21128	2.72789e-16	FKBP11	0.94461	2.36277e-78	REL	1.74529	2.77178e-152	COPE	2.24066	2.16349e-71	ISCA1	1.17646	0.999845	FKBP5	1.87013	1.00439e-18	NFE2L2	1.36478	1
124	NUCB2	0.38344	1.17285e-18	ABHD17A	1.77203	1.21042e-46	CA6	0.605025	0.179776	EIF4A2	0.622516	8.46406e-120	NAA50	1.09086	3.53403e-16	SLC3A2	0.835558	5.08439e-75	HLA-DRB5	2.45011	2.17078e-151	SUMO2	2.04394	5.16531e-71	GTF3C1	2.35704	0.999845	MAF	2.46147	1.23953e-18	SLMO2	1.54698	1
125	ST13	0.256116	1.60309e-18	C9orf142	1.17508	1.61999e-46	FAM157A	2.37135	0.182514	ETS1	0.697474	1.00889e-118	PPP2R5C	0.660096	4.20927e-16	IL7R	0.623792	3.19202e-74	HSPB1	1.6037	5.95153e-152	SRSF3	2.28917	3.74777e-71	CRELD2	1.47313	0.999845	NFE2L2	1.96456	1.13887e-18	CD2	0.897168	1
126	RCAN3	0.312429	2.59132e-18	GLIPR2	1.37187	3.00891e-46	C19orf57	1.65866	0.182842	CD52	0.5167	1.14372e-118	ENC1	3.20766	7.13097e-16	DNAJB6	0.76353	4.9167e-74	GEM	3.2529	7.60599e-149	HMGN1	2.03107	4.39049e-70	TOB1	1.41728	0.999845	UBB	1.16691	2.22409e-18	SLC18B1	2.90932	1
127	EPB41L4A-AS1	0.375813	2.65714e-18	C5orf56	1.49284	9.04073e-46	KIAA1683	0.637451	0.182967	CCDC109B	0.76399	1.01886e-117	DTHD1	2.82685	7.13097e-16	TANK	0.972436	1.50462e-73	CLK1	1.54992	1.01864e-149	NDUFB3	2.82757	1.7487e-69	RGS2	1.09192	0.999845	C19orf43	1.40703	1.57038e-18	UBB	0.735899	1
128	TTC3	0.290281	9.37354e-18	SLC9A3R1	1.48792	1.72429e-45	ANKRD36C	0.0938437	0.184348	APRT	0.647455	1.28239e-116	FAM46C	1.09932	6.8529e-16	SGK1	1.7593	2.31282e-72	CYBA	0.955562	7.59149e-150	GTF3C6	2.62166	3.65095e-69	STAT4	1.28675	0.999845	C4orf48	1.97947	1.64961e-18	GBP5	1.53426	1
129	IL6ST	0.391415	1.55748e-16	MYO1G	1.33185	2.80384e-45	SPINT2	0.130789	0.186281	GSTK1	0.680313	3.04637e-116	CFL1	0.477599	6.8529e-16	FAM46C	1.19984	2.25778e-72	UBL5	1.17139	1.21878e-149	ATP5B	2.43161	5.84988e-69	MPZL3	1.89278	0.999845	RPL22L1	2.15178	1.80195e-18	PSMA3	1.35411	1
130	TCEA3	0.632107	3.30571e-16	LAIR2	1.85033	5.56941e-45	TIGD1	0.222844	0.18864	HNRNPU	0.692985	3.16631e-114	MATK	1.79555	7.58612e-16	HSPA8	0.584322	3.76063e-72	CD53	1.24396	3.51431e-149	SHFM1	2.50885	1.0829e-68	TIPARP	1.4017	0.999845	LUZP1	2.54309	2.59928e-18	GTF2B	1.36433	1
131	CAMK4	0.325755	4.70235e-16	SLAMF7	4.11585	2.17663e-44	SNX22	1.25297	0.189037	CMPK1	0.693039	4.05066e-114	SERTAD1	1.21623	9.66922e-16	PDCD1	1.90438	2.05322e-71	CFLAR	1.43077	1.01288e-148	CAP1	2.24967	1.9017e-68	NINJ1	1.28678	0.999845	NDUFS5	1.34121	3.38673e-18	HAPLN3	1.91792	1
132	HSBP1L1	0.615577	1.14821e-15	PLA2G16	1.95396	2.38072e-44	MORC2-AS1	0.361575	0.189245	TPM3	0.647392	8.07706e-113	ITGB2	0.671454	1.10895e-15	TIFA	1.23191	3.01129e-71	ID3	2.09576	1.53135e-147	TMSB10	1.13844	1.5166e-67	KDELR2	1.16412	0.999845	SH2D2A	2.27252	3.30724e-18	IFITM2	0.864559	1
133	LDLRAP1	0.450645	1.70901e-15	F2R	2.56794	5.79052e-43	OXT	0.678166	0.189403	EIF3L	0.683003	8.2001e-113	PLA2G16	1.46306	1.15354e-15	ICOS	1.01611	3.04496e-71	NAMPT	2.08338	2.0716e-146	TXNDC17	3.25778	1.25932e-66	RUNX3	1.46311	0.999845	SEC61B	1.55291	2.97468e-18	FBXL5	1.5762	1
134	SATB1	0.379356	1.80524e-15	IL2RG	0.731086	4.36391e-42	LINC01094	2.77104	0.194022	ITM2B	0.532146	2.53075e-112	REEP5	0.869867	1.53233e-15	NR4A1	2.01949	8.91344e-71	HSPH1	1.84317	5.26874e-145	HMGN2	2.76729	1.8655e-67	CCDC85B	0.969122	0.999845	REL	2.00644	3.23268e-18	GABARAP	1.47554	1
135	RPLP0	0.141036	1.9303e-15	SSBP4	1.38159	8.63431e-42	RP11-290C10.1	1.17316	0.196942	RCAN3	0.877188	8.77938e-111	SELK	0.601429	1.79558e-15	CHN1	2.04836	1.58653e-70	SOX4	3.42374	8.38211e-143	FKBP1A	2.33769	8.21599e-68	IRF1	0.853922	0.999845	KIAA0319L	3.09418	5.71676e-18	SAMHD1	1.06454	1
136	ADPRM	0.522992	4.85306e-15	CAP1	0.848646	7.75811e-41	CALCRL	2.65749	0.197238	GPSM3	0.650185	1.2766e-108	FABP5	1.41944	2.98562e-15	GADD45B	0.84836	1.47108e-70	SH2D1A	1.64193	9.13816e-144	AP2S1	2.7144	3.29968e-67	CD74	0.766272	0.999845	HN1	1.85516	3.24013e-18	SIN3B	2.75663	1
137	SPINT2	0.450458	1.17554e-14	CST3	3.51096	1.71657e-39	PRRT1	0.612557	0.201202	COMMD6	0.53125	2.49737e-108	SLAMF7	2.88522	4.04193e-15	B2M	0.147559	1.82055e-70	HLA-DQB1	2.2137	4.06943e-143	NDUFA13	2.10038	1.5592e-67	ACTB	0.463549	0.999845	CFLAR	1.70199	3.30724e-18	MBD1	2.33898	1
138	IKZF1	0.254778	2.39089e-14	DHRS7	0.956525	3.566e-39	PYGM	0.724473	0.204937	SOCS3	0.81855	2.66616e-108	CCL3	2.61062	7.79216e-15	EEF1A1	0.389939	2.52308e-70	SPATS2L	3.11812	1.76697e-142	DTYMK	3.99291	1.09388e-64	RORA	0.868752	0.999845	DBI	1.59972	3.74816e-18	TRMT112	0.978534	1
139	OXNAD1	0.313546	2.72764e-14	ARPC5	0.823451	3.78506e-39	RP11-326K13.4	0.502821	0.205633	JAK1	0.665222	1.91539e-107	XCL2	2.80726	8.26777e-15	FKBP5	0.897299	5.96042e-70	NDUFV2	1.31132	1.06154e-141	HIST1H1C	2.92308	2.58146e-66	TLN1	1.00443	0.999845	AIM1	2.28048	5.17541e-18	ARL6IP1	1.0655	1
140	BEX4	0.347701	3.89203e-14	TGFBR3	2.70669	4.20607e-38	HOOK1	0.263856	0.205855	CCNL1	0.661309	2.51982e-107	DYNLL1	0.716791	9.16915e-15	CD99	0.641664	6.20669e-70	HLA-C	0.649404	1.45668e-141	OAZ1	1.77758	8.9421e-66	SRSF2	0.865807	0.999845	CYBA	1.22357	6.14688e-18	AKAP8L	1.96214	1
141	LINC00402	0.619274	3.88309e-13	PPP1R18	1.13871	4.40384e-38	USP33	0.122156	0.206809	PSIP1	0.810849	1.53942e-106	CALM1	0.435073	9.38731e-15	LDLRAD4	1.55326	1.66697e-69	RGCC	1.36457	5.21233e-140	MAD2L1	4.02136	2.51215e-64	CXCR6	1.33053	0.999845	EIF3I	1.70062	5.13246e-18	TANK	1.32035	1
142	ZFAND1	0.331115	4.1484e-13	SERPINB6	1.75182	7.74245e-38	RCN3	0.560066	0.209777	RPS24	0.396176	1.84416e-105	PTGDR	2.57877	1.06682e-14	HSPA6	1.92651	2.12294e-69	CCR6	2.27924	1.49763e-138	ANAPC11	2.58929	9.18358e-67	RAB6A	1.38291	0.999845	UBL5	1.42499	5.53255e-18	CRTC3	1.64917	1
143	RP11-664D1.1	0.593339	7.25988e-13	XCL2	3.67873	2.68053e-37	ZBTB37	0.31995	0.210768	MAL	0.931392	3.33086e-104	RP11-222K16.2	2.89863	2.71074e-14	TUBA1B	0.747752	4.28907e-69	LMNA	1.94371	3.78061e-137	LCP1	2.19388	4.46192e-67	RPS19	0.19043	0.999845	JMJD1C	1.85276	5.18887e-18	DNAJC30	2.21397	1
144	CCDC109B	0.215312	1.34001e-12	ITGA4	0.953308	3.66606e-37	MAP7D2	1.42407	0.211465	PNISR	0.623442	1.31373e-103	RAB27A	1.14199	2.56529e-14	CLK1	0.859482	5.38078e-69	UBE2B	1.31632	5.54689e-137	MCM7	4.6664	3.47033e-63	GUK1	0.710122	0.999845	SLC25A3	1.48998	5.7506e-18	TINF2	1.65471	1
145	SNHG8	0.234549	1.51193e-12	TYROBP	3.77067	1.02388e-36	GLB1L3	1.23923	0.21561	EPB41	0.899179	3.97287e-103	STOM	1.21649	3.47509e-14	TUBA4A	0.912922	3.33607e-68	CTSA	1.98127	7.01545e-136	PSMA5	2.62999	3.68012e-66	RNF125	0.990862	0.999845	SATB1	2.02887	5.92249e-18	SRSF7	0.768913	1
146	GCC2	0.213913	1.71099e-12	PLAC8	1.04993	6.84863e-37	RP11-375A5.1	18.5585	0.216019	LEF1	0.885119	5.72776e-102	HLA-DQB1	1.13421	3.65608e-14	ELF1	0.673905	3.85318e-68	ARPC2	0.92114	5.84603e-135	CALM2	1.87766	6.8315e-66	C9orf142	1.03134	0.999845	DUSP5	2.60852	7.96764e-18	TAF1	2.56255	1
147	C1orf162	0.282205	2.41683e-12	SCP2	0.924276	7.11001e-36	RP11-359J14.2	2.53643	0.216019	KIF2A	0.876984	6.45587e-102	CD69	0.551219	7.68872e-14	GTF2B	0.973443	6.67372e-68	LSP1	1.13487	1.59522e-134	UBE2T	5.88998	1.22366e-61	RHOC	1.37147	0.999845	ATP1B3	2.02873	7.23616e-18	COX14	1.11883	1
148	EPHB6	0.609698	3.23454e-12	CD3D	0.581609	1.06454e-35	RP11-381K20.2	0.524524	0.220049	USP10	1.13378	5.08093e-101	ISG20	0.538733	1.25675e-13	HSP90AB1	0.545729	8.9331e-68	GBP5	1.83158	1.06213e-133	PRDX3	3.27923	1.60543e-64	ZNF267	1.3205	0.999845	GPX1	1.90478	7.90124e-18	LSM2	1.43526	1
149	FCGRT	0.473497	4.03316e-12	BHLHE40	1.43225	1.53145e-35	OSBPL10	0.479691	0.221079	TTC3	0.790403	4.40256e-100	ACTB	0.3456	1.92836e-13	CITED2	0.837034	1.10885e-66	FAS	2.06212	4.508e-133	HIST1H1D	2.76966	3.43602e-65	MOSPD3	1.51352	0.999845	ZFAND5	1.93903	9.70376e-18	VPS4A	1.75193	1
150	FBL	0.237673	7.27147e-12	BLOC1S1	0.90716	1.17938e-34	GPR82	0.175599	0.221144	COX4I1	0.456805	4.54279e-97	PTPRC	0.447734	2.66499e-13	IDS	0.812435	2.96563e-66	SYNGR2	2.14419	6.39655e-133	MDH1	2.48527	1.14222e-65	TIMP1	0.97107	0.999845	TMBIM6	1.34011	1.39378e-17	C19orf66	1.49905	1
151	ABLIM1	0.3697	7.52744e-12	S100A11	0.803872	1.2312e-34	KCNA2	1.31264	0.221785	RPS29	0.347059	4.51675e-95	BTG1	0.41377	3.03363e-13	RPL17	0.491586	3.54156e-65	TMSB4X	0.351433	2.77396e-133	UQCRQ	2.20796	2.12791e-65	HSPA9	0.976121	0.999845	NDUFA13	1.39191	1.49295e-17	PTPN4	1.5088	1
152	FAM65B	0.227822	7.75895e-12	MSN	0.963642	1.31279e-34	GS1-393G12.14	1.16428	0.2225	ARGLU1	0.655659	1.02237e-94	IER2	0.574722	4.03513e-13	SYAP1	0.92296	2.33398e-64	NCF4	2.78981	3.41663e-132	CKS2	3.58129	7.13595e-63	GABARAPL1	1.70168	0.999845	HNRNPA1	0.996531	2.95613e-17	PYHIN1	1.51719	1
153	IMPDH2	0.35335	1.37553e-11	KLRF1	4.22519	4.90504e-34	RP11-219B4.7	1.23914	0.224368	TRAT1	0.709693	2.99638e-94	ANKRD32	1.20645	4.40345e-13	TUBB2A	1.77797	3.29995e-64	LGALS1	1.37392	2.3726e-132	PSMB6	2.34811	5.72584e-65	ERGIC1	2.23639	0.999845	LAPTM5	1.23565	2.10822e-17	POMP	1.13674	1
154	EIF4B	0.217672	2.1944e-11	MALAT1	0.133179	8.9785e-34	GIMAP8	0.250913	0.225776	ATM	0.792206	9.737e-93	EIF4A3	0.860296	4.68757e-13	CNOT6L	0.915614	3.85467e-64	TANK	1.58915	8.76355e-132	NDUFC2	2.32642	1.38754e-64	VDAC1	1.01831	0.999845	DDX21	1.73222	1.62599e-17	DMTF1	1.73566	1
155	SSBP2	0.500096	2.59858e-11	OAZ1	0.573926	1.37822e-33	ZNF407	0.234302	0.228589	GIMAP7	0.631951	2.12773e-92	CTSC	0.770976	7.65272e-13	GADD45G	1.77299	5.12581e-64	ZNF331	1.43269	1.09256e-131	FABP5	3.87785	5.0191e-62	LITAF	0.810887	0.999845	GNB2L1	0.799449	4.29763e-17	SEC61G	1.12021	1
156	BEX2	0.329322	4.0305e-11	AKR1C3	2.94721	2.35724e-33	AKAP3	1.16198	0.228597	HP1BP3	0.734886	3.03922e-92	DDIT4	0.583977	8.43335e-13	GNA15	1.72695	5.82323e-64	SUB1	1.02546	7.38629e-132	RBX1	2.46148	2.05823e-64	CLINT1	1.20087	0.999845	TOMM7	1.08511	3.14101e-17	GPR155	1.83655	1
157	COL18A1	0.767441	6.06363e-11	ARPC1B	0.651897	7.18858e-33	CTC-297N7.5	1.18594	0.228901	CRBN	0.73565	1.6005e-91	CD3D	0.431151	9.541e-13	RORA	0.712183	7.9032e-64	CYCS	1.16839	2.87363e-129	RHOA	2.20496	2.95288e-64	JOSD1	1.54526	0.999845	EVI2A	1.86627	1.91667e-17	CNOT4	1.47405	1
158	CENPV	0.605813	7.68527e-11	ITGAM	4.10435	1.41045e-32	GALNT12	0.629443	0.229927	ARHGAP15	0.769043	4.15746e-91	ATP5E	0.417882	1.2426e-12	HLA-B	0.344328	2.50484e-63	CALM3	1.22148	5.7076e-129	IFI16	2.45826	1.5084e-63	CKLF	0.890641	0.999845	POMP	1.74322	2.06177e-17	CD247	1.04883	1
159	RP5-1068E13.7	0.656828	1.04682e-10	PLEKHF1	1.98517	1.21454e-32	KLHL10	3.06088	0.230719	SAMHD1	0.779235	6.97784e-91	OASL	1.47575	1.37376e-12	BTG3	0.887316	1.10212e-62	CKLF	1.33795	8.6586e-129	CLSPN	6.57331	1.07341e-58	DIP2A	1.63162	0.999845	EIF3L	1.31676	2.55733e-17	PIP4K2A	1.87936	1
160	CDCA7L	0.734753	1.14136e-10	PYHIN1	1.26489	1.57321e-32	PTK2	0.448134	0.231945	HNRNPA1	0.441762	4.36632e-90	AKNA	1.04358	1.40579e-12	CIB1	0.621581	2.9655e-62	SLA	1.55611	2.86893e-127	ASF1B	7.27609	4.91256e-58	EIF5	0.741766	0.999845	SFPQ	1.61987	2.2115e-17	CLTA	1.38739	1
161	MDS2	0.652152	1.28279e-10	IL10RA	0.930336	1.56359e-32	CTB-13F3.1	1.36351	0.232817	CORO1A	0.559191	4.58385e-90	HN1	0.769288	1.60801e-12	EVI2A	0.892866	1.10344e-61	ARPC3	0.981098	2.0858e-127	TMEM106C	3.82316	2.69695e-60	ARAP2	1.15534	0.999845	PSMA2-1	1.52522	2.25784e-17	SUB1	0.813551	1
162	KIAA0922	0.370366	1.94897e-10	HLA-DRB5	1.44085	3.67853e-32	RPL30	0.0276869	0.232855	CD48	0.685932	1.05298e-89	FTH1	0.329703	1.73573e-12	PPP1R15A	0.685164	1.17281e-61	EPSTI1	2.13401	4.60491e-126	NASP	3.38999	6.11533e-61	CCL20	2.27271	0.999845	TPM4	1.8807	2.44321e-17	NDUFA9	1.38164	1
163	PCSK5	1.13889	2.0573e-10	SPN	1.42808	3.92481e-32	RP11-304F15.3	1.79235	0.233844	RNASET2	0.625784	1.2394e-89	CKS2	1.13454	1.81445e-12	PER1	1.3649	2.10044e-61	ATP6V0E1	1.0686	1.0737e-125	SNRPD1	2.40413	3.07675e-62	RORC	4.18179	0.999845	EEF1B2	1.05251	5.32845e-17	C5orf56	1.52255	1
164	ITGA6	0.431035	2.70764e-10	CORO1A	0.61468	1.40526e-31	CALY	0.939488	0.233943	RBL2	0.800921	1.10969e-88	S100A4	0.461753	1.98048e-12	AMICA1	1.04646	4.30813e-61	MT2A	1.24648	2.23627e-125	S100A10	1.96946	3.59422e-62	IL23R	4.25214	0.999845	FKBP1A	1.59376	3.45499e-17	RP1-241P17.4	2.07716	1
165	GIMAP7	0.177839	3.38775e-10	ZBP1	1.65079	8.01489e-31	PPAPDC2	0.313038	0.237403	EVL	0.568463	4.24024e-88	ARPC2	0.444932	2.19501e-12	EML4	0.712478	9.06029e-61	RHOG	1.56308	1.08787e-124	GGH	6.3976	1.0511e-57	GAPDH	0.583862	0.999845	EIF3K	1.23522	4.97493e-17	PTGER4	1.1893	1
166	SLC40A1	0.427498	3.74174e-10	ITGAL	1.644	8.03766e-31	RP11-434H6.7	0.926753	0.238259	INPP4B	1.01229	1.87436e-87	CCNH	0.701133	2.72655e-12	LMO4	1.59225	1.09584e-60	CRADD	3.03363	4.35803e-123	HNRNPF	2.34842	8.20093e-62	KDM6B	1.88637	0.999845	CD53	1.46331	5.10385e-17	APOL1	3.01704	1
167	NOG	1.14337	3.81568e-10	C20orf24	1.00991	9.63978e-31	LSMEM2	4.81587	0.240382	C1QBP	0.709812	7.01513e-87	DUSP5	1.22486	2.83767e-12	CD96	0.75783	1.94461e-60	TMBIM6	1.00474	4.59759e-122	YWHAH	2.87682	4.34865e-61	SBDS	0.730369	0.999845	ATP5J2	1.52627	5.06509e-17	MYL12A	0.609754	1
168	EPHX2	0.446711	4.89677e-10	ANXA6	0.891133	1.10653e-30	CTD-2227I18.1	0.771093	0.241465	NCL	0.633092	1.27049e-86	CNOT6L	0.800251	3.07307e-12	ATP1B3	0.941601	2.0587e-60	RP11-347P5.1	1.54202	1.26219e-121	TRAPPC1	2.17683	7.37678e-62	TOR1AIP1	1.24723	0.999845	VDAC1	1.85336	5.32845e-17	MLKL	2.50525	1
169	FOXP1	0.244457	5.00066e-10	ITGB7	1.12644	7.09719e-30	C1orf56	0.235579	0.244189	C6orf48	0.611251	1.73475e-86	HSPA1B	0.995787	3.41358e-12	GLUL	1.28216	5.24899e-59	LDHA	1.01038	2.87392e-121	BLOC1S1	2.3741	1.20669e-61	PDE4B	1.20289	0.999845	ATP5G3	1.58569	5.47019e-17	WDR7	3.04466	1
170	COMMD6	0.137256	6.10531e-10	CCL3	2.91231	2.07606e-29	RBMS3	1.32878	0.244849	MATR3	0.661802	9.54494e-84	RBM8A	0.566835	3.55767e-12	ANXA2	0.760309	1.0541e-58	GTF3C6	1.41479	5.09151e-120	GNG5	2.53505	4.246e-61	FUS	0.757864	0.999845	TMEM173	1.92848	5.71276e-17	ARL6IP5	0.797867	1
171	RP11-169K16.9	0.458108	9.16981e-10	PPIB	0.713721	3.65878e-29	AC107622.1	2.29134	0.247081	ATP5L	0.440799	1.48909e-82	HMGB2	0.534704	3.80886e-12	ZC3H12A	1.38573	1.94679e-58	CADM1	3.88843	1.03176e-118	UBL5	1.99473	3.07758e-61	MT1E	1.76676	0.999845	DNAJA1	1.488	6.47207e-17	PRR5	2.33417	1
172	LMO7	0.636105	9.2999e-10	TSPAN32	1.76585	2.11398e-28	SPINK2	0.37421	0.247916	EIF3D	0.606208	2.48846e-79	TGIF1	0.925633	4.20939e-12	HSPD1	0.682664	6.53272e-58	ATOX1	1.93918	4.57161e-119	ATP5J	2.15315	9.34049e-61	GADD45A	1.236	0.999845	ATP5L	1.04039	9.63605e-17	STX12	2.03679	1
173	FAM213A	0.93472	9.63855e-10	CISD3	1.36682	3.31609e-28	MYH11	0.468536	0.248558	EIF2S3	0.81857	6.48924e-79	TPRG1	2.70281	4.92883e-12	SOCS3	0.675399	3.7285e-57	COX5A	1.31967	3.0177e-117	IL32	1.83039	1.44033e-59	FBL	0.825002	0.999845	CD55	2.02999	7.13219e-17	MIR155HG	2.93407	1
174	PLAC8	0.257387	1.15063e-09	USP28	2.69815	7.42918e-28	ARL17B	0.490676	0.248558	PNRC1	0.513758	4.14291e-78	ABI3	1.37766	4.99204e-12	CRIP1	0.71622	4.58929e-57	DNAJB4	2.45182	1.17397e-116	MIR4435-1HG	2.93661	5.046e-59	GNLY	1.13536	0.999845	GLIPR1	1.92076	7.13219e-17	BCL2L14	4.9642	1
175	FAIM3	0.312172	2.10596e-09	TGFB1	1.13161	7.15099e-28	TEPP	0.483736	0.250601	SLC40A1	1.3516	1.07124e-77	JMJD6	1.16722	5.20867e-12	STOM	1.25551	1.3023e-56	CD58	2.0381	8.34273e-117	CENPN	5.48399	6.84858e-56	SUB1	0.644314	0.999845	SHFM1	1.653	7.13219e-17	C16orf87	1.4941	1
176	BCAS4	0.506217	2.21232e-09	LPCAT1	2.45354	1.31436e-27	FAM19A1	0.390126	0.250903	CCNI	0.523444	6.87478e-77	SYNE1	1.02101	5.51201e-12	S100A10	0.539341	1.3023e-56	ATP5J2	1.15353	4.43468e-116	CLTA	2.75903	8.3362e-59	YWHAH	1.07941	0.999845	REEP5	1.81684	8.43932e-17	HLA-E	0.542193	1
177	SESN3	0.310787	2.4038e-09	TSEN54	1.32193	5.35468e-27	FOLR2	1.58841	0.252437	SRRM2	0.693794	7.79877e-77	DKK3	5.19359	8.36788e-12	ATF3	2.06091	7.46009e-56	ANXA2	1.31929	5.5555e-116	NUCKS1	2.43855	6.57613e-59	ITGAE	1.22256	0.999845	SLC7A5	2.89677	1.23554e-16	YTHDF2	1.24979	1
178	CTD-3184A7.4	0.357578	3.42914e-09	HMGN3	0.878323	6.85857e-27	SPI1	0.971134	0.252753	HNRNPDL	0.496711	1.65716e-76	HLA-DRB5	1.11772	8.36921e-12	SRSF2	0.666509	2.70763e-55	SH3BGRL	1.15385	1.38294e-114	WDR1	2.57575	1.15904e-58	MYL6	0.537704	0.999845	OST4	1.12779	1.23377e-16	ZC3HAV1	1.18318	1
179	SNN	0.625751	4.03439e-09	PPP2R2B	2.46322	1.15315e-26	LRP1	0.659107	0.254078	ERP29	0.579069	3.49135e-75	IDI1	0.752064	9.84692e-12	PGK1	0.597806	1.58412e-54	GK	2.95052	1.05539e-113	SRSF2	2.24474	7.71463e-59	IL18RAP	2.88822	0.999845	HIST1H4C	1.84134	8.86792e-17	DNAJB1	0.998156	1
180	CHI3L2	0.513094	4.98594e-09	OSTF1	0.825429	1.15784e-26	RP11-110I1.11	1.05804	0.254732	CSDE1	0.586435	3.57983e-75	GYG1	1.10955	1.1385e-11	REL	0.85634	2.38139e-54	PSMB9	1.06868	1.96553e-114	TCEB2	1.84414	1.52105e-58	IFI44	1.88262	0.999845	AC092580.4	2.38686	1.1309e-16	CDKN2AIPNL	1.74883	1
181	CRLF3	0.317916	6.22172e-09	MRPL10	1.28998	1.90215e-26	CTB-133G6.2	1.08884	0.255663	FBL	0.695135	1.00789e-74	DNAJC1	0.964381	1.14231e-11	SOD2	0.791142	3.42692e-54	HSPD1	1.19911	1.408e-113	EIF3I	2.26415	1.44108e-58	YPEL5	0.757302	0.999845	TNFAIP3	1.63599	8.86792e-17	NPDC1	1.7341	1
182	LRRN3	0.807359	9.65113e-09	RASAL3	1.01708	1.88821e-26	NBEA	0.790405	0.25637	CDC42	0.591583	3.99538e-74	MYL12B	0.460451	1.33276e-11	CCL20	1.94985	6.13712e-54	GALM	1.87663	3.77574e-113	HIST1H1B	6.73077	2.90219e-54	VIMP	1.05799	0.999845	CYTIP	1.42119	9.5907e-17	CREM	1.00632	1
183	EPHA1-AS1	0.766192	1.10372e-08	AGTRAP	1.50865	3.06602e-26	ZNRD1-AS1	0.341183	0.256807	JUNB	0.470712	7.11613e-74	TPST2	1.25313	1.51216e-11	BAG3	1.35565	1.19341e-53	FTH1	0.637019	1.81244e-113	HIST1H2AJ	6.47904	3.43693e-54	INSIG1	1.34249	0.999845	BHLHE40	2.31088	1.39048e-16	MRPL41	1.06128	1
184	WHAMM	0.237571	1.27346e-08	PRR5L	2.93225	8.32851e-26	RP11-905K4.1	2.25715	0.256846	SON	0.500452	7.44163e-73	CBLB	1.22891	1.82443e-11	SLC25A5	0.579161	1.20361e-53	CD59	1.7766	5.44212e-113	SMC3	2.47498	7.01773e-58	RAB5A	1.05521	0.999845	SSR4	1.28932	1.45455e-16	CLEC2D	1.16265	1
185	UBE2E2	1.08637	1.89826e-08	RARRES3	0.646365	8.21528e-26	CACNA1C-AS2	0.374974	0.25803	COX6C	0.503302	1.62905e-72	MRPL10	1.05822	1.89279e-11	MAP1LC3B	0.683553	1.94011e-53	CALM2	0.882808	4.45908e-113	SIVA1	2.33556	5.68077e-58	LINC00152	0.879047	0.999845	EIF2S2	1.5983	1.44128e-16	DDX5	0.527076	1
186	RP11-277L2.3	0.600099	2.03116e-08	PSME2	0.634974	2.21719e-25	IGIP	0.706631	0.259039	TRAM1	0.640361	2.08028e-72	IDH2	0.799296	2.30326e-11	PDCL3	0.851157	2.01813e-53	RBM8A	1.06784	4.96025e-113	NDUFB2	2.05631	4.81913e-58	CMTM3	1.10563	0.999845	SELK	1.36044	1.71686e-16	ZCCHC6	1.57504	1
187	SLC8B1	0.481511	2.34697e-08	PTGDS	3.65388	3.54086e-25	CTRC	2.2342	0.259825	FXYD5	0.463838	4.46218e-72	FCRL6	1.82019	3.69155e-11	PTMA	0.21445	2.26173e-53	RGS2	1.46086	3.14683e-112	TPX2	6.82753	5.28725e-54	AC006129.2	1.20006	0.999845	GNA15	2.91275	2.53192e-16	GLIPR2	1.28659	1
188	C14orf64	0.379437	3.28931e-08	AKNA	1.16885	2.45052e-24	AC009005.2	0.977617	0.25985	CD69	0.538697	4.51698e-72	CPNE7	2.01866	3.93515e-11	SLA	0.830357	2.81409e-53	STX11	2.05752	7.38976e-111	GMFG	1.69231	2.37084e-57	DDA1	1.23814	0.999845	RPL23	1.00359	3.49222e-16	RNF213	0.970267	1
189	PREPL	0.333265	3.30164e-08	IDH2	0.941643	2.54054e-24	NUPR1L	0.701761	0.260467	PCBP2	0.533853	6.6373e-71	SRRT	1.13268	4.52059e-11	SLC7A5	1.56373	6.03641e-53	NINJ2	2.45171	1.51461e-110	YWHAB	1.92292	1.25553e-57	CACUL1	1.97206	0.999845	TUFM	1.6437	2.73631e-16	ASH2L	2.10934	1
190	EIF3H	0.139271	3.46761e-08	DNAJC1	1.11402	2.91894e-24	EPPK1	0.890216	0.260614	ST13	0.579489	1.96678e-70	CKLF	0.633959	5.84871e-11	SKIL	1.42005	1.87178e-52	USP15	1.21205	5.49355e-111	COX6B1	1.79942	2.96669e-57	ZNF331	0.872278	0.999845	HIGD2A	1.31557	4.15316e-16	NABP2	2.56614	1
191	ARRDC3	0.294019	3.52224e-08	RNF167	0.974571	7.12061e-24	LILRB5	18.8888	0.261009	TNFAIP8	0.659883	6.14488e-70	XCL1	2.33631	6.77258e-11	GPR65	1.09691	3.65297e-52	NFE2L2	1.49738	8.99442e-111	ACTR3	2.12975	1.55834e-57	YWHAQ	0.788395	0.999845	RPL38	0.927041	7.48107e-16	SESTD1	4.06895	1
192	CELA1	0.883772	6.51064e-08	RHOC	1.17447	1.86069e-23	BAIAP2-AS1	0.911227	0.262505	CHD2	0.579044	7.35679e-70	DOK2	0.643126	6.56712e-11	ATG2A	1.03022	4.412e-52	ARPP19	1.46109	2.93497e-109	BRK1	2.07053	1.87736e-57	MT-ND2	0.430904	0.999845	GPR171	2.10409	5.74208e-16	CCNL2	1.3839	1
193	MAML2	0.459849	9.05669e-08	CD97	1.04066	5.63915e-23	RNF144A	0.348224	0.26339	CYTH1	0.67576	1.08517e-69	SRSF2	0.595337	6.77258e-11	RILPL2	0.938495	1.17156e-51	CXCR3	2.0776	7.32555e-109	CACYBP	2.21195	3.24542e-57	CDC42EP3	1.44581	0.999845	FKBP11	1.74922	5.71055e-16	MIIP	1.86371	1
194	MMP28	1.21981	1.18775e-07	FBXO6	2.04933	6.22278e-23	MMP24	2.78878	0.264879	SH3BP5	1.01017	1.26205e-69	PIK3R1	0.552308	8.7327e-11	RHOH	0.596847	1.33839e-51	CCNG2	2.53523	1.25284e-108	CKLF	2.32437	6.27853e-57	AUTS2	3.86028	0.999845	TMEM66	1.02016	8.97112e-16	CHERP	2.53832	1
195	ANXA2R	0.266661	1.26458e-07	GAPDH	0.490142	6.02664e-23	RP11-130L8.1	1.0209	0.265896	PPA1	0.633154	1.81336e-69	HSPA6	1.41561	9.37956e-11	PPP1CB	0.929576	2.31231e-51	MZB1	3.98069	1.18148e-107	NDUFS6	2.53348	3.26517e-56	S100A10	0.631552	0.999845	CTSB	2.18454	7.26319e-16	BIRC3	0.869755	1
196	RP11-326C3.11	0.663777	1.27414e-07	TFDP2	1.42121	8.38017e-23	CTD-2349P21.11	2.24914	0.266818	BIN1	0.663625	2.64924e-69	SLBP	0.773479	9.55318e-11	NFE2L2	0.835152	4.36608e-51	EZR	1.10077	1.45334e-108	SNRPD3	2.64405	5.73292e-56	STAU1	1.11834	0.999845	PSME2	1.38601	7.34034e-16	CMC2	1.3794	1
197	NUAK2	0.777355	2.19031e-07	KLF3	0.75933	8.55566e-23	POLM	0.207891	0.267244	LCP1	0.579171	6.06395e-69	ADRB2	1.84678	1.08094e-10	SMCO4	1.88019	4.97794e-51	CD79B	2.15839	9.34568e-108	DYNLL1	2.29658	3.70859e-56	BCL7B	1.03023	0.999845	CSTB	1.51457	9.7802e-16	IFT20	1.38086	1
198	CNN3	1.12984	2.55322e-07	CAPN2	0.819483	9.36727e-23	RP11-169K16.9	0.145412	0.272217	HNRNPA2B1	0.488956	1.04582e-68	HAVCR2	1.51999	1.70412e-10	CD40LG	1.075	7.66159e-51	TMEM59	0.968778	5.25176e-108	ALDOA	1.81915	4.70539e-56	SSSCA1	1.34115	0.999845	EIF3H	1.15286	1.35551e-15	ACTB	0.475239	1
199	TGFBR2	0.334621	2.85902e-07	MT-ND5	0.489832	1.07233e-22	LA16c-358B7.3	0.516991	0.272659	SH3YL1	0.856156	2.53262e-68	SKIL	1.23694	2.08597e-10	CALM2	0.46746	1.12506e-50	IFI16	1.25819	4.27688e-106	LSM2	2.79836	1.80221e-55	CD99	0.673613	0.999845	IL7R	1.31287	1.17817e-15	S100A11	0.87378	1
200	RP11-641A6.2	1.1468	3.31495e-07	VIMP	0.930399	1.29497e-22	RP11-305K5.1	1.34625	0.273363	LIMS1	0.786745	3.1066e-68	NEU1	1.29883	2.50523e-10	AREG	2.40975	3.83702e-50	SLAMF1	2.46551	1.65056e-105	UQCRH	1.9398	4.82369e-56	EIF4A3	1.02061	0.999845	COPE	1.39562	1.18456e-15	TMEM140	2.05893	1
201	CMPK1	0.144493	4.6046e-07	KIF19	3.98291	1.56807e-22	BNIPL	1.03031	0.27409	SNRPD2	0.460712	5.67953e-68	CEBPD	1.6951	2.79962e-10	SBDS	0.560829	6.17458e-50	TRMT112	1.08592	9.55859e-106	MZT2A	2.14497	9.62658e-56	TBCB	0.867496	0.999845	RPL5	0.797264	2.34274e-15	MT-ND3	0.735395	1
202	KLF7	0.510755	5.07184e-07	VCL	1.72082	1.95252e-22	SLC3A1	0.946444	0.274728	COX7C	0.44392	6.75868e-68	VPS37B	1.02878	3.28497e-10	HMGB2	0.537799	9.12654e-50	RAC2	1.03369	9.6998e-106	MCM3	3.8997	2.10757e-53	HELB	1.36344	0.999845	COX5A	1.63267	1.17817e-15	TMEM242	1.46533	1
203	AC002117.1	0.58144	5.59838e-07	BSG	0.786382	6.33928e-22	FAM83A-AS1	1.44928	0.277715	GTF3A	0.534955	9.14332e-68	ATP5EP2	0.690628	4.19894e-10	FYN	0.713942	1.03251e-49	ACOT9	2.50958	3.7047e-105	PRELID1	2.20734	2.66352e-55	LAG3	1.47926	0.999845	TGFB1	1.99157	1.39003e-15	PELI1	1.30697	1
204	GIMAP1	0.274954	7.42034e-07	PTPN4	1.05768	7.23143e-22	EFCAB10	1.17974	0.278731	AHNAK	0.755098	1.76287e-66	ARAP2	0.82258	4.32834e-10	PLK3	1.10639	2.30443e-49	ECH1	1.19527	1.0906e-105	TMPO	2.76248	1.15671e-54	DNAJB6	0.78292	0.999845	TSC22D3	1.15226	2.09251e-15	TMX1	1.34871	1
205	APBB1	0.41995	7.56805e-07	JAKMIP1	1.61911	7.52264e-22	SNURF-1	0.429179	0.279541	SET	0.69971	6.97563e-66	HLA-DMA	1.02642	7.31414e-10	SLBP	0.819815	1.09337e-48	ISOC1	2.1316	4.32458e-105	PGK1	2.01006	2.77482e-55	ZBTB43	1.78629	0.999845	DNPH1	1.77578	1.78931e-15	C3orf14	3.37321	1
206	FAM175A	0.362475	9.59898e-07	ACTN4	1.28943	1.08107e-21	FSIP2	1.24428	0.279751	CAMK4	0.756589	1.48352e-65	CD63	0.669118	7.31414e-10	DAPK2	2.57432	1.3252e-47	RHOC	1.89092	5.98745e-105	VDAC1	2.52567	1.20807e-54	TLE1	3.79848	0.999845	COX8A	1.40155	2.12304e-15	KIAA0100	2.39201	1
207	EDA	0.923812	9.92711e-07	MGST3	0.808662	1.10663e-21	TMEM150C	2.70047	0.281417	SYNE2	0.570653	2.17712e-65	PDIA3	0.487329	1.32231e-09	PRNP	0.953759	1.26216e-47	SFT2D1	1.66128	7.04032e-105	GMNN	4.18549	1.20137e-52	TP53INP2	3.54261	0.999845	PSME1	1.17924	2.49768e-15	DUSP4	1.14629	1
208	RPS11	0.104041	1.2027e-06	RGS9	2.99716	1.27983e-21	ADPRM	0.130177	0.283481	TTC39C	0.759924	5.06902e-65	PYHIN1	0.878137	1.34139e-09	CPNE7	2.32977	2.04714e-47	SOCS1	1.44074	3.09102e-104	MYL12B	1.70657	1.74621e-54	RAB8B	1.33875	0.999845	SNRPG	1.57473	2.10416e-15	PNRC2-1	2.01308	1
209	GSTM3	0.513875	1.25411e-06	TPM3	0.530096	1.1976e-21	CTD-3060P21.1	1.4661	0.283828	GIMAP4	0.651952	5.43544e-65	CHI3L2	1.31144	1.35932e-09	TPM4	0.800061	1.98498e-47	OAS1	2.85957	3.10074e-103	SRP9	2.03421	7.50487e-55	UBB	0.526475	0.999845	ARPC2	1.13937	2.72664e-15	ZCCHC2	2.45578	1
210	ZNF274	0.358704	1.2967e-06	MAF	1.16917	2.62323e-21	ZNF423	3.65595	0.285794	SSR2	0.482712	7.45167e-65	DNAJB6	0.557074	1.64276e-09	SIAH2	0.921562	2.03552e-47	MTHFD2	1.66953	1.42304e-103	USP1	2.8935	4.9797e-54	MATK	1.88435	0.999845	EDF1	1.20479	2.81225e-15	CXCL13	1.91121	1
211	RSL24D1	0.132308	1.5877e-06	CD2	0.537149	3.81785e-21	GTF2IRD2	0.240998	0.288502	ABLIM1	0.988886	7.90133e-65	S100A10	0.445059	1.82414e-09	HSPB1	0.720925	4.75207e-47	PSMA7	0.978656	4.76528e-103	TMBIM6	1.83985	1.28244e-54	SLC25A24	1.70731	0.999845	NDUFB1	1.60542	2.49777e-15	IMP4	1.42325	1
212	FAM117B	0.619004	1.75784e-06	PTGER2	0.963527	5.56153e-21	RP11-1007O24.2	1.72817	0.289598	ANP32B	0.573782	1.70328e-64	TERF2IP	0.532588	2.04867e-09	ISG20	0.488063	1.31258e-46	PSMA2-1	1.11089	1.44233e-102	LMNB1	3.58356	7.60131e-53	MAP2K3	1.45744	0.999845	RPL4	0.81347	5.22239e-15	RP11-347P5.1	1.19294	1
213	GIMAP5	0.205261	1.75926e-06	HLA-E	0.378786	1.39722e-20	SPIN3	0.471655	0.289667	MBNL1	0.598841	3.62918e-64	STK17A	0.509327	2.39117e-09	CEBPD	1.96148	4.11719e-46	C16orf80	1.93037	4.75687e-102	FBXO5	5.75843	3.53191e-51	OSGIN2	2.12565	0.999845	SERP1	1.28374	3.32253e-15	PEX1	1.97354	1
214	RP11-220I1.1	0.243512	1.88655e-06	P4HB	0.760419	1.92906e-20	RP11-127B16.1	3.57721	0.289926	BCLAF1	0.618831	4.48595e-64	SYTL2	1.39272	2.72113e-09	ARL4A	0.862128	8.50869e-46	EVI2A	1.40879	1.45381e-101	UBB	1.62756	1.30361e-53	SYTL3	1.05351	0.999845	2021-09-06	1.45338	3.42223e-15	ING4	1.73417	1
215	CLEC11A	0.708811	2.11904e-06	RABAC1	0.64417	2.00059e-20	RP11-7K24.3	2.0533	0.290403	S100A6	0.414164	8.46123e-64	IL2RG	0.428841	2.78483e-09	MAFF	1.83207	2.16356e-45	EIF4A3	1.48218	4.65346e-101	RALY	2.46293	1.09927e-53	PTGDR	2.60458	0.999845	HLA-A	0.851612	5.95895e-15	OGFR	1.75243	1
216	FAM26F	0.539667	2.20797e-06	ARPC3	0.50851	2.26375e-20	ZNF717	0.794141	0.290753	SLFN5	0.718145	1.68384e-63	YWHAQ	0.561031	2.97645e-09	TIPARP	1.01835	2.18258e-45	CD70	3.14584	5.27615e-100	HNRNPA3	1.98047	6.65298e-54	TATDN2	3.13586	0.999845	LEPROTL1	1.24341	5.29945e-15	H2AFV	0.88443	1
217	LSM5	0.209835	2.33793e-06	FKBP11	0.786044	2.28651e-20	CXADR	0.746703	0.290772	CANX	0.752238	8.53274e-63	PSME2	0.473095	3.88706e-09	RGS16	1.88937	2.78859e-45	ZBTB32	4.3264	3.80137e-99	SNRPE	2.38144	1.32653e-53	KDM4C	1.55946	0.999845	ANXA5	1.69903	4.91831e-15	C14orf1	1.41654	1
218	KCNA3	0.294741	2.47379e-06	GNPTAB	1.34985	3.14086e-20	EPB41L5	0.433268	0.291675	COX7A2L	0.553795	1.28163e-62	HSPH1	0.776834	4.00167e-09	TUBA1A	0.618502	2.68655e-45	PSMD8	1.21547	4.09306e-100	PSMC3	2.49138	3.99503e-53	CALR	0.914346	0.999845	RPS24	0.79789	8.78491e-15	WIPF1	0.960572	1
219	ZNF766	0.297829	2.65152e-06	CEBPB	0.80153	4.18155e-20	MT3	1.20936	0.295804	CALM1	0.385116	4.06049e-62	CASP3	1.15207	5.31173e-09	TIMP1	0.708638	3.52094e-45	SIRPG	1.63509	6.90212e-100	PSMA1	2.12097	4.02678e-53	FAM73B	2.62816	0.999845	TBCA	1.4814	5.56163e-15	DYNLT1	0.936003	1
220	PLEKHB1	0.400147	2.79526e-06	DOK2	0.694304	4.26912e-20	RP11-304M2.5	1.10906	0.295847	ZFAS1	0.533513	4.34324e-62	CLIC3	1.62485	5.78727e-09	ANKRD37	1.53931	1.05356e-44	LAG3	2.31637	3.86616e-99	SLBP	2.65164	1.67673e-52	MTFP1	1.34824	0.999845	MIR4435-1HG	2.00382	6.1825e-15	IGF2R	2.36387	1
221	C1orf228	0.358251	2.94614e-06	CDK2AP2	1.06756	4.76962e-20	RP11-440L14.4	0.806762	0.29695	HNRNPM	0.521961	4.62433e-62	CEBPB	0.665025	5.82784e-09	NMB	1.62215	1.72179e-44	EIF5	1.00577	1.60954e-99	DCTN3	2.44379	9.54009e-53	BRD2	1.075	0.999845	CYCS	1.36216	6.31049e-15	GRPEL2	2.32782	1
222	AC097500.2	0.755412	3.02902e-06	FBXW5	0.94233	5.22025e-20	RP11-314C16.1	1.73697	0.297081	SPTBN1	0.947397	5.8307e-62	SERF2	0.311804	9.04346e-09	IFI16	0.665617	1.58989e-44	CENPM	2.35028	7.17523e-99	CCT5	2.75841	3.43854e-52	ARF6	0.769181	0.999845	ARHGDIB	0.972544	8.90851e-15	ANXA5	0.96207	1
223	RP11-752G15.6	0.409601	4.48371e-06	GFI1	2.0893	8.30769e-20	RP11-78O7.2	0.880348	0.298463	EIF3K	0.463032	1.35438e-60	EIF4A1	0.415999	1.04548e-08	PERP	1.309	1.8692e-44	PSMB2	1.36885	3.21333e-99	HSPD1	2.17252	1.33695e-52	PNP	2.07157	0.999845	PDCL3	1.77557	6.89327e-15	APIP	1.97394	1
224	GPR160	0.777604	4.8517e-06	SYTL3	0.919193	9.40688e-20	FAM153A	0.357612	0.298463	ATXN7L3B	0.845514	3.8137e-60	CYTIP	0.47928	1.23112e-08	DNAJB4	1.2839	3.99232e-44	TRAPPC1	1.05976	3.44561e-99	EZH2	4.09399	1.72372e-50	EOMES	2.97211	0.999845	H2AFZ	1.29211	8.5089e-15	PSMB3	0.83155	1
225	NELL2	0.298056	6.29837e-06	LILRB1	5.29098	1.20843e-19	DCHS1	0.973288	0.298768	RSL24D1	0.485832	9.04495e-60	IL10RA	0.605492	1.62688e-08	IFNG	1.61418	4.50467e-44	SRP14	0.740346	4.7559e-99	VDAC3	2.48161	5.74171e-52	PLEKHB2	1.37289	0.999845	RHOG	1.76656	8.10408e-15	NME6	2.30137	1
226	CHD3	0.208805	6.60964e-06	RP11-222K16.2	2.87728	1.86026e-19	MTRNR2L12	0.927781	0.299448	ATP6V1G1	0.428788	1.31794e-59	PPP1R14B	1.76453	1.74563e-08	AGPAT5	1.49216	4.61491e-44	H2AFZ	0.938264	2.79176e-98	AURKB	8.23969	1.17485e-48	CDK16	2.27855	0.999845	NDUFB2	1.36799	1.01264e-14	HIVEP1	1.95011	1
227	PAXIP1-AS1	0.324512	6.98356e-06	MAPK1	1.45732	1.96232e-19	CAND2	1.05869	0.302954	PRRC2C	0.582317	2.94792e-59	GSTP1	0.567406	2.33562e-08	NANS	0.99254	1.4608e-43	COPE	1.0185	5.48034e-98	SRP14	1.47821	3.8303e-51	TPD52	1.28252	0.999845	RP11-138A9.1	2.32818	1.35644e-14	UBL7	1.6707	1
228	IGF1R	0.884222	7.26319e-06	CAST	0.661226	2.0378e-19	ROBO3	0.433538	0.303054	VAMP2	0.47	6.54684e-59	APOBEC3H	1.50938	2.55154e-08	FOSL2	1.43667	1.87656e-43	ETV7	3.07729	2.06568e-96	TFDP1	3.38308	1.20583e-50	PRDM4	2.30821	0.999845	HSPA8	1.12624	1.79808e-14	MMADHC	1.13708	1
229	ZFP14	0.495649	7.80777e-06	NDUFB7	0.690944	2.07636e-19	ZNF202	0.435652	0.305018	LPAR6	0.924137	2.7818e-58	SLA2	1.25189	2.56915e-08	FABP5	1.26171	2.03485e-43	CUL9	3.62104	2.27514e-95	HMGB3	4.93256	4.95118e-49	ZDHHC24	1.59346	0.999845	RPS28	0.611304	2.46337e-14	ACP5	1.66313	1
230	RALGPS2	0.673772	7.84416e-06	RNF166	0.926775	2.34884e-19	TENC1	1.38199	0.305562	WHAMM	0.723153	5.49693e-58	ATF3	1.49004	2.59967e-08	HNRNPA0	0.462891	3.9705e-43	UQCR10	0.974776	5.08364e-96	POMP	2.31411	2.47073e-51	MYBL1	1.76821	0.999845	CDV3	1.72593	1.53305e-14	PSMC3	1.10291	1
231	FAM60A	0.236696	9.58613e-06	CCDC107	0.861067	2.4852e-19	AP000487.4	3.33689	0.308878	EMB	0.582377	6.07805e-58	MYADM	1.04144	2.66411e-08	ELL2	1.64655	4.55624e-43	SEC11C	1.27619	6.51271e-96	PTMA	0.872647	4.78983e-51	SASH3	1.60413	0.999845	RAC2	1.3557	1.58168e-14	HIST1H4C	1.0479	1
232	CLN5	0.306484	1.11007e-05	WDR83OS	0.691428	2.7355e-19	CD163	2.97431	0.309959	DDX17	0.640336	7.23718e-58	SERTAD3	1.6606	2.80364e-08	HN1	0.718297	4.36522e-43	RBPJ	1.35579	6.43894e-95	SERF2	1.31494	5.14678e-50	EIF5A	0.743841	0.999845	YPEL5	1.39187	1.60056e-14	ZNF267	1.35999	1
233	CEBPZ-AS1	0.288259	1.18629e-05	ARRB2	0.84462	3.86759e-19	SNTG2	1.0535	0.311617	EIF3G	0.534397	7.79543e-58	PRDM1	0.796678	3.06742e-08	SNHG15	0.827218	9.69272e-43	MAP1LC3B	1.12705	9.26258e-95	DNMT1	2.74544	1.27258e-50	BUB3	0.713465	0.999845	CALR	1.72138	1.57174e-14	SARNP	1.89929	1
234	ATXN7L3B	0.215833	1.29856e-05	PTPRE	1.29469	4.47818e-19	RP1-266L20.4	3.31564	0.313242	ATP5D	0.520378	1.76645e-57	JUN	0.406351	3.15988e-08	CD55	0.799079	1.46121e-42	LYST	1.63121	9.51513e-94	AURKAIP1	2.20296	4.01751e-51	AKNA	1.16673	0.999845	ABRACL	1.49786	1.79734e-14	TMEM170A	1.37634	1
235	PADI4	1.04175	1.30421e-05	RP4-728D4.2	1.60172	5.27297e-19	CNOT1	0.0870559	0.313242	RBM3	0.477662	2.23623e-57	TUBB4B	0.855598	3.34825e-08	LAPTM5	0.436636	1.79461e-42	WDR83OS	1.15815	8.50497e-94	NDUFB10	2.12105	4.14618e-51	STARD3	1.46833	0.999845	NDUFA1	1.26064	1.99637e-14	PHYKPL	1.27795	1
236	EFCAB13	0.7936	1.31616e-05	COX6A1	0.522599	7.64963e-19	ZNF169	0.245336	0.314437	WHSC1L1	0.561176	2.59598e-57	WIPF1	0.571191	3.51435e-08	LUZP1	1.06642	5.0871e-42	SELK	0.920978	8.23264e-93	CYBA	1.57537	2.52829e-50	PBXIP1	0.775731	0.999845	ALDOA	1.18632	2.09795e-14	TXNL1	1.13509	1
237	RBM11	0.847596	1.41553e-05	LINC00152	0.690468	7.69171e-19	RNF157	0.212977	0.314503	IER2	0.524324	4.01266e-57	PTPRE	1.05555	4.22721e-08	IFITM1	0.689833	6.92368e-42	PSMB8	0.986339	3.29921e-92	NUDT5	2.71415	1.94944e-50	SSBP4	1.10597	0.999845	AKAP13	1.51946	1.99637e-14	ZZEF1	2.24326	1
238	RGS10	0.143686	1.50861e-05	PSME1	0.477289	1.36293e-18	SERPINA1	1.11482	0.315715	2021-03-07	0.68523	1.65763e-56	PDE4B	0.795248	4.55586e-08	PTP4A1	0.829609	9.01337e-42	PSMB6	1.11048	1.20795e-91	PSMB1	1.85295	8.23521e-51	TUBA4A	0.873699	0.999845	TRMT112	1.3994	2.29438e-14	CHMP5	1.15983	1
239	CITED4	0.460873	1.51588e-05	MIAT	1.28262	1.82516e-18	SZT2	0.282113	0.316894	UXT	0.547178	1.7821e-56	UBL5	0.443346	4.59972e-08	CTSL	1.82531	1.68103e-41	FAM96B	1.17855	1.81543e-91	COX6C	1.67134	1.41525e-50	TRAF4	1.96906	0.999845	STAT4	1.9046	2.70619e-14	HLA-DRB1	1.02271	1
240	CA6	1.22688	1.83899e-05	PTP4A2	0.669513	2.00263e-18	ZNF667	0.864437	0.316973	LRRFIP1	0.57224	3.98437e-56	SYAP1	0.657368	6.17534e-08	GADD45A	0.917095	2.27361e-41	PLIN2	1.28284	3.90879e-91	CDT1	7.90363	1.46488e-47	HSP90AB1	0.531839	0.999845	GTF2B	1.73324	2.73754e-14	NRDE2	2.25228	1
241	INTS6-AS1	0.427863	1.94569e-05	DIP2A	1.21486	2.73125e-18	AC008088.4	2.35255	0.318255	ITGB1	0.669604	4.36481e-56	IFI16	0.565242	6.17836e-08	DDX24	0.487831	5.50562e-41	DOK2	1.14593	7.52619e-91	S100A11	2.09618	9.25359e-51	CDKN1A	1.40448	0.999845	IFITM2	1.28492	2.8698e-14	RP11-1399P15.1	1.50129	1
242	RP11-348F1.2	1.19259	2.19292e-05	TBCB	0.692974	3.35662e-18	AC021860.1	0.555026	0.31884	C9orf78	0.512786	6.18636e-56	C5orf56	0.80434	6.74377e-08	ETF1	0.906628	7.64898e-41	SERPINB9	2.24438	2.34952e-90	PARP1	2.45939	2.14111e-50	DDX21	0.794142	0.999845	TCEB2	1.18484	3.10228e-14	PIN1	0.957545	1
243	PCMTD2	0.290468	2.33702e-05	PSMB8	0.5681	4.38204e-18	UNC13A	1.93074	0.320962	KIAA1551	0.591432	7.13762e-56	TBX21	1.50651	7.08305e-08	TMEM173	0.764724	1.10634e-40	BUB3	1.06117	2.02332e-90	RRM1	3.7939	1.00259e-48	TUBB2A	1.5915	0.999845	PDE4D	2.19577	3.17956e-14	SYNGR2	1.36015	1
244	IFNGR2	0.453265	2.3799e-05	STOM	1.12432	4.5401e-18	RP11-420A23.1	1.33672	0.322017	BIN2	0.545257	9.78461e-56	STX11	0.924057	8.68259e-08	YWHAB	0.480374	2.20555e-40	COX8A	0.979843	2.12926e-90	NUDT21	2.71742	6.82042e-50	CDKN2D	0.925146	0.999845	SDCBP	1.39292	3.0326e-14	NUP153	1.88991	1
245	SCML1	0.48308	2.42219e-05	XCL1	2.43647	5.07466e-18	TMEM176A	1.23262	0.322251	EIF3A	0.636239	2.21979e-55	EIF5	0.455064	8.93772e-08	TRAT1	0.532637	2.23283e-40	EIF4A1	0.831624	2.24653e-90	ASPM	6.80217	3.22184e-47	GYG1	1.25826	0.999845	TNFRSF25	1.88483	3.15134e-14	CALCOCO2	1.13809	1
246	ZNF439	0.632436	2.83614e-05	ATP2B4	1.40133	5.2779e-18	GUCY1B3	3.16654	0.324522	UBXN1	0.484831	4.16666e-55	PLIN2	0.604593	9.2439e-08	SH2D2A	0.909673	5.09391e-40	RAB11FIP1	1.88239	4.5337e-90	GINS2	6.07243	2.63822e-47	ELL2	1.73993	0.999845	PSMB2	1.72132	3.12847e-14	MTHFD1	2.21227	1
247	RP11-11N9.4	0.891645	2.88768e-05	RUNX3	1.04781	5.2779e-18	ZC3H12B	1.07204	0.325183	TIMP1	0.692866	4.50607e-55	GALM	0.829045	9.47827e-08	YWHAQ	0.581001	7.78559e-40	AC145110.1	5.52727	2.66242e-89	RAD21	2.31525	6.0771e-50	ERN1	1.43434	0.999845	COX7B	1.48397	3.15134e-14	DNAJC15	1.18018	1
248	DSC1	1.11547	2.9633e-05	NEAT1	0.53308	6.72262e-18	RP11-29B2.5	1.4346	0.325554	SLC38A1	0.624269	4.9417e-55	HNRNPLL	0.881874	9.8082e-08	DDIT3	0.958803	8.31706e-40	PELI1	1.5558	3.73887e-89	LSMD1	2.4539	6.85357e-50	ASPHD2	4.1721	0.999845	RPS4X	0.481373	5.46208e-14	HNRNPLL	1.35956	1
249	GGT7	0.549122	3.04619e-05	DRAP1	0.574309	8.42998e-18	CYP4F12	1.8928	0.325618	TRABD2A	0.87963	5.55816e-55	PTTG1	0.775301	9.83137e-08	CACYBP	0.562938	9.23022e-40	COX6A1P2	1.61584	7.39228e-89	HLA-DRB5	3.38335	1.01799e-48	CHMP4B	1.04397	0.999845	LAMTOR5	1.50695	3.70263e-14	PPP2R2A	1.44236	1
250	TFAP4	0.552505	3.11355e-05	LRRFIP1	0.592213	9.94113e-18	RP11-318E3.9	0.533572	0.325968	SORL1	0.909269	6.86153e-55	BTG3	0.631902	1.01095e-07	MIF	0.549364	1.04325e-38	HSPA8	0.827643	5.91042e-89	RAC1	2.19049	5.85665e-50	MIR22HG	2.17744	0.999845	IL2RG	1.18334	4.09795e-14	SPTY2D1	1.61652	1
251	PLCL1	0.454185	3.36967e-05	JAKMIP2	2.56039	1.14322e-17	ESM1	1.0229	0.326047	CHD3	0.762568	7.05413e-55	PARP8	0.7079	1.20617e-07	RIPK2	1.23382	1.31907e-38	NDFIP2	2.42757	1.69877e-88	NDUFB11	1.84584	5.58363e-50	SPTY2D1	1.32146	0.999845	JMY	2.46908	4.42517e-14	PPP2R5E	1.2586	1
252	GTSCR1	0.831958	3.54323e-05	YPEL1	2.49795	1.23803e-17	NR3C2	0.300862	0.328273	AQP3	0.843068	9.64891e-55	JAKMIP1	1.20224	1.47101e-07	PPP1R2	0.514072	1.33868e-38	TPM4	1.34091	1.43795e-88	CRIP1	2.21097	1.15735e-49	DPH6	2.22103	0.999845	FRMD4B	2.25499	5.34151e-14	RALGAPA1	1.64002	1
253	CIRBP	0.0948198	4.06331e-05	SUN2	0.740326	1.63625e-17	RP11-159D12.2	0.394922	0.328636	TESPA1	0.938657	1.03081e-54	PTPN7	0.674716	1.97111e-07	ERN1	1.19502	1.98656e-38	BRK1	0.986724	2.22516e-88	PRDX2	1.89674	1.14084e-49	P4HB	0.823233	0.999845	HMGN1	1.1695	6.56087e-14	CDK11B	1.60864	1
254	HIVEP1	0.404852	4.42344e-05	ARAP2	0.874271	2.18762e-17	DHFRL1	0.384218	0.331606	SRP9	0.550148	1.2694e-54	ERN1	1.02604	2.08257e-07	ANXA5	0.636281	2.68689e-38	CASP1	1.3413	1.01838e-87	ATPIF1	1.89102	1.69169e-49	ABCG1	1.88586	0.999845	RBM3	1.18019	6.87273e-14	RAB1A	1.15547	1
255	EEF1G	0.261049	5.05647e-05	CASP1	0.779099	2.44791e-17	RPAP1	0.330946	0.332719	PEBP1	0.513733	1.68556e-54	ARPC3	0.380556	2.4311e-07	IER2	0.487786	2.79123e-38	GABARAP	1.48491	1.15435e-87	COX7B	2.10312	2.763e-49	SLC25A5	0.630085	0.999845	RPL27	0.738792	1.25694e-13	PSMC1	1.47916	1
256	PITPNA-AS1	0.342146	5.39951e-05	MBP	0.708692	2.72175e-17	RP11-401P9.5	2.28625	0.333962	XPC	0.812591	3.04213e-54	MYBL1	1.27405	2.55112e-07	IFNGR1	0.900064	3.26956e-38	PIM2	1.29703	3.92924e-87	TUBB4B	3.01543	2.25686e-48	RIOK1	1.50609	0.999845	C14orf166	1.3787	8.83597e-14	IFITM3	2.15927	1
257	ZNF138	0.38947	6.49777e-05	EPHX4	4.13962	3.79898e-17	RP11-689P11.2	1.80974	0.334347	TMA7	0.369523	5.08338e-54	MIR24-2	1.24914	2.55112e-07	TAGLN2	0.524608	3.33463e-38	THADA	2.30257	8.81745e-87	FEN1	4.48973	4.56511e-47	DPP7	0.760505	0.999845	DYNLT1	1.47053	8.76383e-14	H2AFJ	1.31994	1
258	BEND5	1.05853	6.78277e-05	ENPP4	1.99333	4.02507e-17	DNAH6	0.487365	0.334572	IK	0.573181	5.59639e-54	TRAT1	0.463973	2.66288e-07	SYTL3	0.805656	4.74593e-38	SMAP2	1.17781	1.82065e-86	KPNA2	2.78874	1.74538e-48	DOK2	0.748654	0.999845	RGS2	1.73549	1.03915e-13	MOGS	2.14625	1
259	CHMP7	0.28632	6.79921e-05	FGL2	1.64303	5.06041e-17	HEATR5B	0.240761	0.335297	HADHA	0.634317	3.0764e-53	MAF	0.865911	3.13946e-07	AMD1	0.685522	9.59496e-38	TXNDC17	1.62821	6.21738e-86	FDPS	2.66663	3.9774e-48	APMAP	1.0773	0.999845	ZFAS1	1.23064	1.22427e-13	RAB18	1.12479	1
260	SVIP	0.146978	6.93661e-05	ARL6IP5	0.465973	6.71987e-17	VWDE	0.717946	0.335532	ARPC5	0.529767	5.30189e-53	FKBP11	0.585253	3.16884e-07	TPT1	0.268795	1.31622e-37	ZFAND5	1.38084	6.43048e-86	CCNA2	7.88271	2.67389e-45	STX3	2.6266	0.999845	RBMS1	1.79266	1.19289e-13	MAPKAPK5-AS1	1.32692	1
261	RP5-821D11.7	0.469094	7.44868e-05	CYB561D2	1.1592	6.84858e-17	FHIT	0.0937375	0.335776	TNRC6B	0.702202	2.38639e-52	MIDN	1.20559	3.52134e-07	UBE2D3	0.402277	1.46872e-37	LAPTM4A	1.07351	1.37136e-85	NEDD8	1.83466	5.95262e-48	HNRNPM	0.596922	0.999845	S100A4	1.1789	1.53262e-13	HIPK1	1.81505	1
262	LYRM9	0.351267	7.62197e-05	CLEC2D	0.72282	9.58369e-17	ASAH2	0.905096	0.337152	HSP90B1	0.552522	8.35736e-52	UBE2S	1.17089	3.52134e-07	SELT	0.518248	1.58619e-37	GCHFR	1.43235	2.65729e-85	STRA13	2.71889	1.89521e-47	CNOT1	0.951906	0.999845	SYTL3	1.87615	1.42244e-13	CDK10	1.83015	1
263	DGKA	0.232425	9.01016e-05	NDUFB2	0.548494	9.68105e-17	CTC-508F8.1	1.11172	0.338733	2021-09-07	0.43597	9.2829e-52	DNAJB11	0.759191	3.75406e-07	PLP2	0.572326	5.97586e-37	SQSTM1	1.29793	3.47961e-85	NDUFA11	1.9565	7.12869e-48	CYCS	0.634336	0.999845	ANKRD12	1.19473	1.64377e-13	COX6A1P2	1.29634	1
264	HOOK1	0.506264	9.05512e-05	ARL5A	0.716236	1.16973e-16	NUPR1	0.91895	0.339024	GCC2	0.512443	9.90627e-52	CTSD	0.732843	4.20603e-07	NAMPT	0.883161	8.26143e-37	SHFM1	1.109	3.47961e-85	PCMT1	2.37393	1.11786e-47	APH1A	0.942899	0.999845	PRRC2C	1.32764	1.67339e-13	UCKL1	2.09927	1
265	ZNF681	0.5676	9.40238e-05	PDGFD	5.06573	1.46839e-16	OSGEPL1	0.281704	0.33911	EIF2A	0.649859	1.15026e-51	VIMP	0.655324	4.26555e-07	CHCHD2	0.382893	1.59471e-36	TCEB2	0.822073	3.92381e-85	ITGB1BP1	2.50951	1.53651e-47	EPS15	1.14403	0.999845	EIF3F	1.10363	2.11381e-13	HM13	1.32913	1
266	MLLT3	0.26154	9.74336e-05	THEMIS	1.0732	1.44489e-16	RP11-389C8.3	1.54222	0.340067	RP11-664D1.1	1.3453	2.622e-51	SOCS1	0.613027	4.27887e-07	CD53	0.499289	3.56314e-36	FAM129A	1.87268	3.80819e-84	HSPB11	2.75855	8.09092e-47	METTL10	1.27551	0.999845	RPL24	0.750274	3.02812e-13	FDX1L	2.7414	1
267	NME4	0.336059	9.82463e-05	CD226	1.17196	1.55657e-16	ALS2CR11	2.99859	0.340128	ACTB	0.292677	2.80157e-51	PPP2R2B	1.62989	4.73712e-07	NHP2L1	0.491674	3.56659e-36	NOP58	1.07164	9.05247e-84	CALM1	1.40724	1.14387e-46	HES4	2.65069	0.999845	MAP1LC3B	1.40007	1.91217e-13	PTGES2	1.73004	1
268	SULT1B1	0.909571	0.000117024	ANXA5	0.671337	1.76647e-16	RP11-557L19.1	2.16012	0.341146	ILF3-AS1	0.755421	3.57651e-51	ANXA5	0.549017	4.86335e-07	SNX9	0.79774	4.50723e-36	MRPS6	1.38191	2.29088e-83	NDUFA2	2.17454	4.07408e-47	NFKBIE	1.78605	0.999845	PTRHD1	1.85996	2.08152e-13	BCL2L12	2.1597	1
269	HNRNPA1	0.0816022	0.000117624	PEPD	0.949708	2.13009e-16	XIST	0.0827841	0.341357	PIM1	0.639673	4.20971e-51	CCR5	1.94557	4.92745e-07	CLIC1	0.452418	6.7104e-36	VAMP8	0.967938	2.29088e-83	MRPL23	2.25084	7.34527e-47	AQP3	0.928687	0.999845	SOCS1	1.72486	2.13005e-13	PSMD12	1.21356	1
270	SGTB	0.2298	0.000117853	SEC61B	0.542014	2.16588e-16	CHD2	0.0523011	0.342014	PAG1	0.85237	4.6552e-51	BPGM	1.03433	4.90197e-07	SLC16A3	1.46937	8.84661e-36	SERF2	0.601664	3.38016e-83	ATP1B3	2.48728	1.26944e-46	ZFP36L1	0.821913	0.999845	RNF149	1.82715	2.15082e-13	TMEM126B	1.30729	1
271	SPG20	0.283405	0.000125716	RNF213	0.62049	2.31125e-16	RP11-1084J3.4	2.92932	0.342144	LARS	0.81983	1.12014e-50	GADD45B	0.539035	5.299e-07	RPLP1	0.147811	1.23392e-35	ARL6IP1	1.0553	4.53471e-83	PMVK	2.79528	3.70179e-46	GTPBP1	1.87224	0.999845	HSPE1	1.41318	2.15469e-13	AKAP2	5.22954	1
272	ANKRD55	0.441415	0.000134773	SYTL2	1.49648	3.00936e-16	MT1H	2.89776	0.342494	SRRM1	0.457542	2.16809e-50	NR4A1	1.21819	5.35053e-07	DCTN6	0.823511	1.61125e-35	PPP1CA	0.957745	9.42923e-83	CYC1	2.45741	1.92498e-46	EMB	0.677582	0.999845	GTF3C6	1.58263	2.13005e-13	HLA-DPB1	0.874494	1
273	C12orf65	0.261419	0.000136963	RORA	0.584851	3.02364e-16	CTC-506B8.1	2.15553	0.342529	SYNRG	0.737484	2.92726e-50	CD8A	3.61306	6.51918e-07	IFITM2	0.439667	2.60445e-35	PTPLA	3.55619	2.95814e-81	LSM3	2.36396	1.78002e-46	B4GALT1	1.81808	0.999845	NPM1	0.844484	3.21097e-13	KCNH2	5.19171	1
274	FAM229B	0.697476	0.000138008	C11orf21	1.84139	4.0985e-16	SLC30A4	0.567478	0.34263	CNN2	0.678072	3.53473e-50	COTL1	0.414276	7.01839e-07	PPP2CA	0.632288	7.42063e-35	C4orf48	1.31789	6.70049e-81	HPRT1	2.6082	3.12332e-46	MZT2B	0.675275	0.999845	CLIC1	1.24683	2.31316e-13	SMAP1	1.19563	1
275	SESN1	0.292299	0.000179455	ANXA4	1.63189	4.25518e-16	TULP2	1.59089	0.342822	NKTR	0.545464	3.69131e-50	SPON2	1.04692	7.04748e-07	RP11-138A9.1	1.0013	8.36956e-35	HPRT1	1.47206	9.7299e-81	PSME1	1.61714	3.31774e-46	MOB1A	0.78439	0.999845	GNG2	1.95629	2.31422e-13	HERC6	2.1326	1
276	NPAT	0.274377	0.000183221	NDUFC2	0.595445	4.22673e-16	AL589739.1	2.98204	0.342822	TC2N	0.670273	4.14648e-50	ARPC5L	0.598144	7.44115e-07	SPRY1	1.92401	1.24261e-34	NDUFC2	1.02176	1.42799e-80	TRMT112	1.90142	2.24722e-46	S1PR5	2.10722	0.999845	SIAH2	1.87927	2.33953e-13	ABCE1	1.21932	1
277	RBM43	0.397021	0.000219107	TCEB2	0.460496	4.49251e-16	RBM43	0.177994	0.343033	PLAC8	0.687963	4.32048e-50	LY6E	0.403738	8.99389e-07	NXT1	0.717349	1.23794e-34	C9orf16	0.914842	1.12169e-79	GNAI2	2.64178	6.91214e-46	TRPV2	1.62504	0.999845	UQCR11-1	1.0946	2.59039e-13	GMPR2	1.53855	1
278	SERINC5	0.237265	0.000232372	BRK1	0.54518	4.52089e-16	PRKCQ-AS1	0.0739095	0.343143	CNBP	0.405255	5.17837e-50	ANXA2	0.522714	9.49507e-07	TXN	0.518336	1.41309e-34	DYNLRB1	1.15366	2.19927e-79	PSMA3	2.40288	5.736e-46	IKZF3	1.44557	0.999845	RPL29	0.653998	4.02231e-13	ISOC2	2.07181	1
279	FBP1	0.809014	0.000266545	DIAPH1	0.911346	5.16713e-16	SFI1	0.109008	0.345168	PASK	0.918551	6.33689e-50	TSC22D1	1.55253	9.6638e-07	PNPLA8	0.80221	1.43766e-34	STAT3	1.0095	6.59817e-79	UBE2L6	2.34623	6.04001e-46	PRR7	1.62708	0.999845	ARPC4	1.86483	2.75777e-13	FOXO3	2.14083	1
280	RECK	0.339546	0.000266816	APOBEC3C	1.21691	6.84406e-16	STK24-AS1	2.88249	0.345648	CD37	0.43096	6.47368e-50	SH2D2A	0.742223	1.03624e-06	TAGAP	0.616468	2.58855e-34	PHTF2	1.79159	1.3616e-78	HMGA1	2.80693	1.90952e-45	DFNB31	2.46579	0.999845	BTF3	0.814585	4.34051e-13	HTT	2.05138	1
281	EEA1	0.274206	0.000267063	LAIR1	1.64927	9.84915e-16	CTD-2006K23.2	1.56653	0.345764	EVI2B	0.521447	1.8516e-49	CD97	0.70644	1.37814e-06	CLU	1.67794	5.71281e-34	GCNT1	3.60451	3.78305e-78	NDUFA6	2.11314	1.65529e-45	LTA	1.76748	0.999845	ITGAE	1.87892	3.02523e-13	IRAK1	2.69707	1
282	BCL2	0.192102	0.000271406	NPRL2	1.37155	1.08979e-15	NEB	1.03788	0.345864	XRCC5	0.55696	1.87118e-49	RAB9A	0.822462	1.50291e-06	ACTB	0.270021	7.5082e-34	CCDC167	1.31519	1.37013e-78	MCM5	4.09949	6.247e-44	GADD45B	0.796624	0.999845	TAGLN2	1.3041	3.21097e-13	TMEM50A	0.806684	1
283	PDE9A	0.796587	0.000285246	GNG5	0.691456	1.07388e-15	RAMP2-AS1	2.19336	0.346035	NDUFB9	0.492607	2.02694e-49	ARL4C	0.532082	1.55805e-06	PIM3	0.695289	1.12505e-33	POMP	1.11988	2.29269e-78	PPM1G	2.5028	5.97734e-45	QTRT1	1.25674	0.999845	TMEM50A	1.3478	3.21673e-13	ZBTB38	1.19353	1
284	PPP1R3E	0.424833	0.000291954	CTDSP1	1.01816	1.88665e-15	ZNF788	2.7999	0.348908	ATP5H	0.541536	2.13438e-49	IDS	0.519266	1.74206e-06	UBE2A	0.821889	1.41471e-33	SLC25A3	0.918132	2.36951e-78	HSD17B10	2.4176	5.41511e-45	MAP3K11	1.83911	0.999845	CDC37	1.56601	3.17227e-13	SETX	1.19567	1
285	ZNF141	0.390455	0.000294427	PLEKHG3	2.73821	2.23585e-15	RP11-13P5.1	1.39228	0.348933	FOXP1	0.634456	2.99595e-49	TXN	0.452585	1.80276e-06	DDX21	0.582681	1.48015e-33	RHOH	0.925489	3.46329e-78	ILF2	2.13633	4.11665e-45	KAT2B	2.07696	0.999845	UBE2A	1.96474	3.46012e-13	CCT2	1.13381	1
286	ABHD10	0.3476	0.000308845	NDUFB10	0.595602	2.1903e-15	KIAA1024	18.4213	0.349259	MYCBP2	0.736544	4.28799e-49	ATPIF1	0.416221	2.09074e-06	ARHGDIB	0.318765	1.48015e-33	PAIP2	0.837318	6.65422e-78	YWHAE	2.36228	8.54806e-45	RPF1	0.902799	0.999845	EIF5	1.26757	3.53039e-13	HOXB-AS1	2.07952	1
287	THAP5	0.337452	0.000327365	RHBDF2	2.184	2.42915e-15	AC007131.1	18.1573	0.349261	LINC00657	0.779958	4.8243e-49	KLF6	0.363682	2.1555e-06	UAP1	1.15807	1.768e-33	CD28	1.4794	2.85952e-77	ARL6IP1	2.15124	8.68705e-45	GNA15	1.5786	0.999845	DDT	1.55171	3.65295e-13	RP11-403A21.2	2.0525	1
288	RP11-161M6.2	0.65911	0.000333173	CYC1	0.759282	2.38257e-15	CTC-453G23.4	18.3159	0.349396	DOCK10	0.736623	5.65517e-49	GPR65	0.765156	2.17402e-06	IRS2	1.19966	2.59259e-33	PHPT1	1.23959	2.7757e-77	EIF4A3	2.43264	1.16e-44	METTL9	0.792193	0.999845	SOD1	1.13549	4.00314e-13	BLVRA	1.4819	1
289	REG4	1.87355	0.000375553	MFSD10	0.933705	2.38742e-15	C8orf17	18.5119	0.350078	SCAF11	0.522471	5.72994e-49	LDHA	0.373393	2.26514e-06	ZFAND2A	0.873487	2.83756e-33	EIF3J	1.19634	3.13395e-77	SEC11A	2.08521	8.68903e-45	RP11-356I2.4	1.56753	0.999845	CD44	1.22962	3.91599e-13	CD2AP	1.71392	1
290	BOD1	0.357071	0.000375672	IFIT2	1.74587	2.63124e-15	RP1-23E21.2	18.179	0.350078	OSBPL8	0.599862	6.39784e-49	MAPK1	1.05053	2.32663e-06	RALA	0.82519	2.8749e-33	MRPL51	1.29969	2.09486e-76	GSTO1	2.4283	1.40774e-44	ANXA2	0.754051	0.999845	PSMB6	1.41753	3.74762e-13	WEE1	2.62024	1
291	ZSCAN18	0.494037	0.000382653	MYO6	2.29448	2.89745e-15	RBAKDN	18.0197	0.350255	CORO1B	0.538019	9.34614e-49	TGFB1	0.685057	2.34793e-06	ARF6	0.517656	4.03886e-33	DUSP2	1.01053	2.59877e-76	ATP5A1	1.75448	1.08332e-44	TMBIM1	1.37086	0.999845	TGIF1	1.89836	4.02231e-13	GBP7	2.71174	1
292	CTD-2336O2.1	0.280186	0.000403817	RPS6KA1	1.2585	2.91194e-15	TPRXL	18.0904	0.350403	LDLRAP1	0.908317	3.64682e-48	TIPARP	0.764994	2.37793e-06	CLEC2B	0.575554	4.9455e-33	GPR183	0.938237	1.02519e-75	EIF2S2	2.02498	2.03845e-44	UBBP4	2.46921	0.999845	RELB	2.32177	4.2533e-13	TTC21A	4.77637	1
293	TMEM66	0.0776696	0.000437584	PROK2	3.22471	3.38559e-15	ZNF606	0.276884	0.351181	UQCRB	0.376634	3.64194e-48	AC069363.1	3.03355	2.5197e-06	CH25H	1.9344	5.34575e-33	MAP1LC3A	2.51322	3.90232e-75	ATP5F1	1.96197	2.33557e-44	PTP4A2	0.74138	0.999845	USMG5	1.40407	4.02231e-13	AIDA	1.74339	1
294	ZRANB2	0.149829	0.0004417	ENC1	2.71366	3.75992e-15	RP11-145M9.5	2.89449	0.351598	BEX2	0.790805	6.84568e-48	AP3S1	0.584021	2.65195e-06	BATF	0.651147	7.47329e-33	TMEM173	1.26773	2.76044e-75	ETFB	2.19605	2.93258e-44	CREM	0.703897	0.999845	ISOC1	2.34775	4.53906e-13	GPBP1L1	1.34747	1
295	TIGD1	0.378913	0.000442659	COMMD8	0.815321	4.49463e-15	CTD-2587M2.1	0.494467	0.35169	PCBP1	0.525905	1.03232e-47	RP5-1028K7.2	1.47732	2.86382e-06	VDAC1	0.647231	1.05368e-32	COX6A1	0.81052	3.8483e-75	COX7A2	1.57673	3.94058e-44	DERL1	1.11737	0.999845	FMNL1	1.90403	4.4265e-13	GIMAP2	1.1975	1
296	AMIGO1	1.1853	0.00045838	GPR65	0.940618	4.67137e-15	RP11-280O1.2	17.9568	0.352614	LINC00936	1.00723	1.15763e-47	CD44	0.395046	3.06773e-06	RNF149	0.731021	1.47477e-32	ZFP36	0.914818	3.89055e-75	UQCR10	1.77965	2.98161e-44	SERTAD3	1.98617	0.999845	OAZ1	1.02139	5.56066e-13	PVRIG	4.58903	1
297	LYRM5	0.245974	0.000485613	UBE2F	1.01969	4.69091e-15	SPTLC3	1.26861	0.353122	PLP2	0.57638	1.69301e-47	JUND	0.509996	3.64557e-06	PLAUR	2.222	1.83927e-32	GABPB1	1.80159	8.08508e-75	SRSF9	2.0989	3.28792e-44	COPS8	1.00831	0.999845	MT-ND1	0.938961	6.11167e-13	C4orf33	2.55907	1
298	ACVR1C	0.705733	0.000494723	RAB37	1.45132	7.14984e-15	ZNF274	0.125256	0.353291	PCM1	0.627151	1.97191e-47	EZR	0.430141	3.68739e-06	SRSF7	0.380558	2.47352e-32	POLR2L	0.895518	8.80405e-75	MPC2	2.22874	4.06176e-44	RXRA	3.25114	0.999845	RPS2	0.34459	6.61711e-13	BRCA2	2.59547	1
299	CERS6	0.517683	0.000531497	HIST1H1E	0.559662	7.5636e-15	RP11-501J20.5	2.89756	0.353823	MACF1	0.772629	2.67119e-47	PSMA7	0.385566	3.8332e-06	GABARAPL1	1.10392	2.62485e-32	PTPRCAP	0.72453	1.10915e-74	C20orf24	2.33163	6.09498e-44	TMEM70	1.06807	0.999845	NDUFS6	1.61807	5.50484e-13	HS1BP3	2.62265	1
300	EIF3L	0.102005	0.000539883	CCND3	0.590577	8.11039e-15	CNTD2	1.37544	0.354717	PTPRC	0.364305	4.74922e-47	GLIPR1	0.599039	3.88984e-06	GATA3	0.673978	2.66053e-32	FAM46C	1.49175	1.67218e-74	SGOL1	6.98702	1.91806e-41	LINC01004	3.24946	0.999845	CD3D	1.00268	6.53256e-13	RARRES3	0.696341	1
301	RP1-187B23.1	0.566189	0.000560324	THEMIS2	1.37764	8.41864e-15	CCDC180	0.398663	0.354841	EIF4G2	0.453281	5.9457e-47	PSME1	0.341788	3.89994e-06	AKAP13	0.549541	2.9112e-32	PRDX3	1.56865	1.78135e-74	GZMA	2.53112	3.90477e-43	ISOC2	1.70143	0.999845	PEBP1	1.22566	6.29927e-13	ATP2B4	1.70647	1
302	TMEM106B	0.223492	0.000568059	CFH	2.08848	9.4287e-15	CRTAC1	18.1526	0.354919	NECAP2	0.591311	1.32765e-46	ITGAL	0.952829	4.16884e-06	RPL41	0.40488	3.1673e-32	PPP4C	1.06239	3.32033e-74	CD3D	1.40764	6.61619e-43	RPN2	0.770532	0.999845	DEK	1.45939	6.40882e-13	ZFAND5	1.08099	1
303	SYDE2	0.715893	0.00062976	PYROXD2	2.50693	1.11393e-14	OCA2	17.9497	0.356094	PCNP	0.503213	1.4471e-46	PSMB3	0.434343	4.65847e-06	IFRD1	0.835278	3.77546e-32	LAMTOR5	1.04485	6.99506e-74	NDUFB8-1	1.72286	2.28464e-43	LENG8	1.21426	0.999845	TUBB4B	2.09334	7.65615e-13	TCEANC2	2.64351	1
304	APP	0.294419	0.00065098	NCALD	1.9496	1.2949e-14	CTC1	0.306702	0.357452	GMFG	0.371116	1.75481e-46	S1PR5	1.50046	4.84014e-06	RPLP0	0.269296	6.19317e-32	C14orf182	3.4016	2.58317e-73	NUF2	6.40976	6.78239e-41	TMEM242	1.08936	0.999845	GPX4	1.20973	8.08475e-13	RN7SL832P	4.42714	1
305	CCDC141	0.39753	0.000677348	SPCS2	0.546322	1.2653e-14	THNSL2	0.78225	0.358419	RASGRP2	0.702005	1.77893e-46	IFRD1	0.724229	4.91002e-06	CSF2	2.69288	8.37782e-32	DBI	0.951688	1.47502e-73	SAE1	2.84411	1.86695e-42	GTF2I	1.53398	0.999845	C20orf24	1.60716	7.69374e-13	HLA-DOA	5.32406	1
306	ERCC6L2	0.296998	0.000680456	TTC16	3.06287	1.34082e-14	AC026202.1	1.75998	0.359317	PTGER2	0.812116	1.833e-46	MTFP1	0.851673	5.49204e-06	NBEAL1	0.519386	9.67589e-32	F5	2.74753	1.45766e-72	PHF19	3.60906	8.80211e-42	MYO1F	0.973095	0.999845	SUMO2	1.10733	8.93307e-13	ACADVL	1.0983	1
307	ATP6V1G1	0.0859959	0.000692976	MT-ND4	0.252004	1.30216e-14	RP11-204N11.1	2.8813	0.360277	TPR	0.543192	2.2362e-46	DNAJB9	0.531211	6.24196e-06	JMJD6	0.98139	1.1215e-31	PSMA5	1.13669	1.98501e-72	ITM2A	1.76377	7.16886e-43	NR4A3	2.4214	0.999845	MYL12B	1.07504	9.10436e-13	C19orf70	0.913135	1
308	PLAG1	0.680971	0.000712661	CTSD	0.836302	1.34935e-14	RP11-539G18.2	1.69488	0.36286	ARHGAP30	0.673724	2.60634e-46	PPP1R18	0.578277	6.4483e-06	FURIN	1.42656	1.18938e-31	GNG2	1.44499	2.50603e-72	ATP5E	1.3752	2.10374e-42	SERF2	0.367639	0.999845	NHP2L1	1.26162	8.74156e-13	TIPARP	1.33084	1
309	CTD-2228K2.5	0.324207	0.000714487	MOB2	1.07738	1.36136e-14	RP11-73M7.9	1.24742	0.363727	GIMAP5	0.65754	2.7736e-46	MANF	0.64688	6.51314e-06	CALM1	0.314615	1.64473e-31	HSP90AB1	0.735564	2.16571e-72	C19orf43	1.71425	9.30154e-43	TMEM126A	1.14362	0.999845	RILPL2	1.86558	9.45777e-13	COTL1	0.69583	1
310	MDM4	0.203268	0.000748139	PTPRA	0.695116	1.50098e-14	RP11-178L8.7	0.429288	0.364399	PA2G4	0.577066	3.29319e-46	HERPUD2	0.731971	6.53298e-06	SIK1	1.4349	2.57203e-31	PMVK	1.51028	2.88483e-72	PPP1R18	2.35184	1.51344e-42	NUP133	2.28371	0.999845	BUD31	1.53346	9.26475e-13	MTRR	1.97713	1
311	ZNF880	0.281338	0.000814485	SSBP3	1.50319	1.78046e-14	RP11-267N12.3	0.481218	0.364669	GPX4	0.464493	4.27287e-46	CD3E	0.323665	6.82305e-06	CFL1	0.331816	2.87967e-31	TAP1	1.23056	3.59699e-72	XRCC5	1.91571	1.0178e-42	RPS6KA3	1.29286	0.999845	ENTPD1	2.35543	1.08642e-12	PHPT1	0.984658	1
312	PLXDC1	0.576451	0.000838797	GPR114	4.14077	1.97254e-14	EPHB6	0.150837	0.364669	ATP5A1	0.465063	1.0473e-45	FAM53C	0.945139	7.05856e-06	UBE2S	1.26532	3.65598e-31	HNRNPLL	1.60863	5.32657e-72	HINT2	2.56137	2.52754e-42	PLEKHF1	1.6728	0.999845	NDUFA11	1.30279	9.61281e-13	YEATS2	2.64267	1
313	VNN2	0.488636	0.000879878	DGKZ	0.87895	1.92253e-14	INADL	0.130782	0.364669	KIAA1430	0.706986	1.16825e-45	CMC2	0.678711	7.56345e-06	USP36	0.94362	3.62876e-31	SEC61B	0.878177	4.18507e-72	SNRPF	1.98126	1.30555e-42	SIMC1	2.40289	0.999845	NDUFB11	1.21113	9.89857e-13	PRR14L	1.65628	1
314	LBH	0.115248	0.000926865	GNG2	0.851543	2.16609e-14	BCO2	0.76682	0.364669	ATP5G2	0.366093	1.94505e-45	UBE2A	0.691822	7.74652e-06	BRD2	0.757672	3.72956e-31	PIM3	1.2506	7.34142e-72	YBX1	1.40758	2.23121e-42	MSC	2.49865	0.999845	RAC1	1.42116	1.1638e-12	RNF10	1.33431	1
315	CLUAP1	0.338765	0.000948801	PRMT2	0.530627	2.70838e-14	STX1B	1.34113	0.364669	FOSB	0.681217	2.31201e-45	CASP4	0.49403	8.61267e-06	RHBDD2	0.630136	4.15155e-31	IKZF2	3.47874	2.0712e-71	CDKN2A	3.86123	5.33192e-41	RP11-485G4.2	3.13337	0.999845	RPL36AL	0.857412	1.89097e-12	RP11-502I4.3	4.42148	1
316	NDFIP1	0.112922	0.000968226	SLCO4C1	6.03055	3.14093e-14	SLC7A7	1.50921	0.365079	EIF3M	0.513588	4.30634e-45	C20orf24	0.553764	9.55168e-06	LGALS1	0.52647	4.17277e-31	AKIRIN2	1.35592	1.04046e-71	HAUS1	2.88906	1.15921e-41	KIAA1191	1.51699	0.999845	NAMPT	1.92871	1.5411e-12	PRR4	1.65843	1
317	PLEKHA1	0.215614	0.00104749	ARHGAP30	0.679711	2.91386e-14	CDNF	0.62372	0.36602	DGKA	0.862612	4.77228e-45	PPIB	0.398962	9.60515e-06	ZFAND5	0.680356	4.8496e-31	CXCR4	0.768705	9.04453e-72	SRI	1.9558	8.54877e-42	GSKIP	1.37902	0.999845	PTPN1	1.67628	1.59509e-12	SEC24D	2.4711	1
318	BACH2	0.379733	0.00106774	TMED9	0.599961	3.07541e-14	RP1-1J6.2	1.7532	0.366599	TBC1D10C	0.553992	1.24041e-44	SYNE2	0.387407	1.06342e-05	TOB1	0.828133	4.8659e-31	ATP1B1	3.11374	2.34342e-71	RFC4	3.99864	1.89826e-40	CD58	1.11576	0.999845	ICOS	1.728	1.60391e-12	ANKRD17	1.66361	1
319	RPS6KL1	0.671759	0.00106912	FUT11	1.91514	3.53531e-14	TPH1	0.94356	0.367354	CCT8	0.573745	1.7139e-44	CIB1	0.386074	1.0718e-05	PRDX1	0.555697	5.71577e-31	CDKN2A	2.42227	2.64861e-71	TMEM258	1.74607	1.38673e-41	PRKRIP1	1.41659	0.999845	PRELID1	1.38956	1.67481e-12	DHX38	2.01466	1
320	KPNA5	0.286124	0.00110621	PRKCB	0.971234	4.22213e-14	MAML2	0.144032	0.367354	SF3B1	0.460956	1.81524e-44	TRMT112	0.411567	1.09306e-05	FAM129A	0.950485	8.6423e-31	RAB9A	1.65512	2.60048e-71	TPGS2	2.80538	4.70338e-41	TPM3	0.513784	0.999845	CCNI	1.07855	2.04291e-12	IRF2	1.43648	1
321	CTD-2517O10.6	1.24029	0.00112094	GBP5	0.799739	4.38859e-14	TBX19	0.70002	0.368181	ATP5O	0.43904	1.81524e-44	CD52	0.271635	1.11303e-05	MAPK1IP1L	0.619297	1.04125e-30	SURF4	1.3813	3.31597e-71	NDUFAB1	2.20016	2.22548e-41	FYN	0.731239	0.999845	GNAI2	1.84394	1.92299e-12	FAM208A	1.47473	1
322	DACT1	1.26014	0.00113959	EOMES	2.64956	5.69189e-14	RP11-182J1.5	2.70023	0.368259	HLA-E	0.29254	2.01202e-44	ST8SIA4	1.05488	1.11823e-05	SQSTM1	0.636319	1.59063e-30	COX7A2	0.739493	4.89298e-71	SERBP1	1.77621	1.8986e-41	VAPB	1.66071	0.999845	FXYD5	0.973629	2.36843e-12	MTX1	2.47538	1
323	CCNG1	0.129	0.00116896	PDIA6	0.587316	6.01713e-14	SLC6A13	18.274	0.368324	ATRX	0.529024	2.83225e-44	FASLG	2.32928	1.13243e-05	RNF139	0.659892	2.92182e-30	SKP1	0.691686	6.13252e-71	CDK2AP2	2.75403	5.93975e-41	VPS4B	0.907147	0.999845	FAM96B	1.45415	1.99132e-12	CPSF6	1.14094	1
324	TNK1	0.855642	0.00122647	MT1E	1.30302	6.20894e-14	RP11-91I20.4	2.02324	0.368775	ARL6IP5	0.408408	3.29728e-44	ARHGDIB	0.266584	1.22403e-05	SMAP2	0.567916	4.22744e-30	SNRPG	1.02509	6.86566e-71	PSMD14	2.54215	5.32521e-41	FBXO7	0.871119	0.999845	COX6C	1.06899	2.18852e-12	BAZ1A	0.845556	1
325	TSGA10	0.38897	0.00124866	SIRT2	1.03905	6.85013e-14	RHPN1	0.272692	0.368775	HIGD2A	0.445746	3.30592e-44	IL18RAP	1.83327	1.25836e-05	LINC00152	0.550639	5.74034e-30	MCL1	0.946583	7.28853e-71	HNRNPD	2.18975	3.62566e-41	ELF1	0.596708	0.999845	ZFP36	1.34837	2.05496e-12	PTPN1	0.976595	1
326	ZNF639	0.269233	0.00128975	SRSF9	0.60436	6.98031e-14	BCL7A	0.307586	0.369728	HNRNPD	0.633889	4.28209e-44	TNIP3	1.63958	1.32165e-05	OSER1	0.633684	6.10147e-30	TMEM258	0.855074	7.6315e-71	DECR1	2.46432	5.22912e-41	MAPKAPK2	1.70099	0.999845	COX4I1	0.839182	2.85845e-12	NEU1	1.66766	1
327	TESPA1	0.194251	0.00130167	PCID2	0.912552	7.40398e-14	CASC15	1.78012	0.370066	MALT1	0.717933	5.02588e-44	PDLIM1	2.60588	1.38695e-05	MAP3K8	0.992733	6.75721e-30	SEC14L1	1.89378	1.35435e-70	ADRM1	2.16673	4.32266e-41	PLA2G16	1.3524	0.999845	GALM	1.96884	2.42014e-12	MAN2A1	1.64321	1
328	FAM195A	0.275701	0.00131807	TMED2	0.51287	8.02496e-14	RP1-20C7.6	2.67099	0.370877	COTL1	0.453504	5.50763e-44	SDCBP	0.420983	1.4132e-05	ULBP2	2.28301	9.84666e-30	C15orf57	1.81903	1.76105e-70	PA2G4	1.99543	4.28172e-41	SNRPA1	0.821388	0.999845	ATP5D	1.18677	2.47183e-12	RP11-356I2.1	4.01382	1
329	EIF4A2	0.0841943	0.0013966	RAB7L1	1.13877	8.90603e-14	RP11-338E21.3	2.01836	0.371687	DDX18	0.513922	1.37765e-43	BTG2	0.447994	1.43117e-05	NBL1	1.5277	9.70096e-30	ROMO1	1.23417	2.65234e-70	CD53	1.79533	4.04e-41	DUSP6	2.28029	0.999845	RAP1B	1.36979	2.41887e-12	EMILIN2	4.11241	1
330	RP11-304L19.5	0.368648	0.00139778	CD81	1.45327	9.15262e-14	CDYL	0.260821	0.372839	XRN1	0.598128	2.36425e-43	KLRD1	1.73557	1.50861e-05	CD63	0.583358	9.43194e-30	GNA15	2.16694	4.93337e-70	RPS27L	1.95109	4.53741e-41	AP000783.1	1.86272	0.999845	CLTA	1.73121	2.39893e-12	RP11-109G23.3	4.14597	1
331	TMEM204	0.267626	0.00141776	TXN	0.527846	9.00434e-14	CTC-260E6.6	0.600378	0.374068	HNRNPR	0.523746	5.28451e-43	ABHD17A	0.802629	1.50861e-05	ACTG1	0.350063	1.12063e-29	PSME2	0.824916	3.55391e-70	GGCT	3.04482	1.90274e-40	MYLIP	0.937381	0.999845	PRDX1	1.49294	2.39893e-12	MICB	2.50819	1
332	LIPT2	0.512012	0.00144647	FTL	0.261772	1.07915e-13	AC097500.2	0.265265	0.374341	CCNG1	0.562519	5.33558e-43	LCP1	0.378156	1.7326e-05	DOK2	0.530753	1.21754e-29	PSMB1	0.821834	3.67724e-70	TAGLN2	1.81793	4.53741e-41	MT1F	1.30818	0.999845	SERTAD1	2.1371	2.98599e-12	ABCF3	1.91571	1
333	SSTR3	1.52307	0.00145188	TUBA4A	0.666426	1.11412e-13	ZNF708	0.11705	0.374426	PIK3R1	0.479414	8.12936e-43	TAP1	0.557329	1.73558e-05	ARF1	0.426397	1.22381e-29	CKS2	1.66336	5.81752e-70	TBCB	2.03038	6.9283e-41	PIM3	0.842461	0.999845	IDS	1.45021	2.82903e-12	CALM2	0.580438	1
334	ZNF302	0.250469	0.00152532	NME8	6.12613	1.37607e-13	SLFN12L	0.137988	0.374617	ERBB2IP	0.701988	8.36521e-43	SLC3A2	0.463392	1.77964e-05	VPS37B	0.903455	1.5262e-29	TMCO1	1.08277	8.26404e-70	CCT6A	2.29033	1.05833e-40	SSR4	0.526366	0.999845	SETD5-AS1	1.71978	2.88034e-12	C1QC	4.02817	1
335	CDK5R1	0.597383	0.00165862	TESC	1.50551	1.41702e-13	RP1-120G22.11	0.930724	0.374647	ARHGAP5	0.79398	9.95894e-43	SS18L2	0.510088	1.84253e-05	NEU1	1.13984	2.51465e-29	APOLD1	2.20301	2.21569e-69	PDCD5	2.17761	1.2901e-40	UBE2Q2	1.15873	0.999845	SKP1	0.998997	3.42671e-12	C1orf86	1.00029	1
336	BBC3	0.274454	0.00167557	VASP	0.771063	1.47639e-13	RP11-56G10.2	1.11356	0.374647	PFN1	0.305356	1.79695e-42	ATG2A	0.675476	1.86287e-05	REEP5	0.60825	2.6543e-29	NDUFA1	0.803675	3.72041e-69	CEP55	5.75663	1.30027e-38	PTMS	1.65471	0.999845	UCP2	1.37937	3.17228e-12	TNFAIP8	0.768882	1
337	C1QBP	0.111635	0.00170529	PRR5	1.42668	1.52581e-13	HIST1H4E	0.317866	0.374821	ACTG1	0.36637	1.85706e-42	NR4A3	1.85002	2.209e-05	STX11	0.907578	3.24516e-29	MRPL18	1.27751	6.41909e-69	UBE2I	1.92705	1.85155e-40	CD83	1.35236	0.999845	UFC1	1.31168	3.39688e-12	ING5	1.66406	1
338	TMEM30B	0.558609	0.00170818	MCTP2	2.71176	2.35275e-13	TRMT10B	0.15087	0.375399	WASF2	0.588226	1.86517e-42	CACYBP	0.420507	2.21199e-05	INSIG1	0.868666	9.62397e-29	PPP2CA	1.09875	6.24837e-69	ABRACL	1.92883	2.77381e-40	CAPN2	0.784125	0.999845	NDUFC2	1.33522	3.39688e-12	DECR1	1.06168	1
339	ACER1	1.70832	0.00173429	UBE2L6	0.661368	2.3612e-13	RP11-423C15.3	2.59196	0.376848	PRKCQ-AS1	0.633132	2.05165e-42	CYCS	0.386359	2.47439e-05	UBE2B	0.491407	1.07893e-28	UQCRQ	0.885446	1.24605e-68	HIST1H2AM	4.2879	9.39268e-39	TRIM65	2.23083	0.999845	MTDH	1.33254	3.44761e-12	DAXX	1.46416	1
340	LETMD1	0.19727	0.00176547	PDLIM2	0.776629	2.58086e-13	TENM1	0.518647	0.377742	FNBP4	0.632253	2.63822e-42	PDCL3	0.547236	2.51691e-05	RNF125	0.560925	1.45635e-28	ANXA5	1.05342	1.4108e-68	ARHGDIA	1.96616	3.75521e-40	ZBTB11	1.42736	0.999845	ZNF331	1.51187	3.45682e-12	CHM	1.9552	1
341	FAM153A	0.650172	0.00178366	DOCK11	1.05485	3.38593e-13	POU6F2	2.58602	0.377808	SERP1	0.43754	3.40626e-42	PTP4A2	0.449872	2.63339e-05	MYLIP	0.711012	2.03862e-28	RAP1A	0.905363	1.45989e-68	ATP5L	1.26076	1.66074e-39	CD2	0.521242	0.999845	SEC11C	1.51024	3.47807e-12	MRPL54	0.946442	1
342	CFP	0.403948	0.0017896	RGS3	2.37523	3.68863e-13	VNN1	17.9177	0.379037	PSME1	0.386264	3.76041e-42	LMNB1	0.860518	2.71608e-05	G0S2	2.34093	2.17379e-28	ATP6V1F	0.966889	1.76854e-68	RBBP7	2.25372	7.27502e-40	WTAP	0.750266	0.999845	TERF2IP	1.26593	3.94941e-12	C4orf3	0.701502	1
343	FAM153B	0.51734	0.00181178	RRBP1	1.14173	4.66809e-13	TREML2	1.30751	0.379185	SMCHD1	0.460299	4.02981e-42	TSPYL2	0.55293	3.07759e-05	TSPYL2	0.641158	2.52411e-28	SLC3A2	1.00769	3.25346e-68	ARPC4	2.47754	1.13046e-39	LGALS3	0.924246	0.999845	RPS5	0.635878	6.46066e-12	CXorf21	2.50149	1
344	CEP68	0.27433	0.00186088	SIGIRR	0.62723	4.6351e-13	AL359091.2	1.1181	0.38041	MGAT4A	0.514629	4.4123e-42	RALGAPA1	0.815842	3.11429e-05	PTPN13	2.20736	2.73505e-28	REEP5	1.1385	3.70118e-68	HNRNPR	1.87229	6.56248e-40	PPP3CC	0.976875	0.999845	BSG	1.47417	4.69021e-12	USP6NL	3.90551	1
345	DPYSL4	1.50559	0.00197399	IQGAP2	0.710102	4.98426e-13	RP11-320P7.1	0.491599	0.380755	PPP1R15A	0.501412	5.62066e-42	SPCS2	0.410289	3.12832e-05	GNAS	0.501711	3.79501e-28	TMEM50A	0.911873	4.31676e-68	CCT8	1.9716	7.53985e-40	SMARCD2	2.28031	0.999845	ENY2	1.56335	4.88685e-12	CTDSPL2	1.18878	1
346	GPRC5B	2.78928	0.00199167	SDF2L1	0.748706	7.26776e-13	B3GAT2	0.326084	0.381542	SERINC5	0.892542	5.90291e-42	AKAP13	0.446178	3.24727e-05	LAPTM4A	0.494913	5.70744e-28	NDUFB1	1.03186	1.34138e-67	CNN2	2.19685	1.01158e-39	NAA30	1.34714	0.999845	UQCRQ	1.26967	5.31054e-12	AC092580.4	1.20313	1
347	RP11-326C3.12	0.796793	0.00199819	AGPAT4	2.17599	9.09077e-13	IGF1R	0.31719	0.383497	KMT2A	0.753717	8.08412e-42	S100A11	0.394999	3.29074e-05	CD83	1.10565	1.24246e-27	P2RY10	1.27447	1.48299e-67	PPIB	1.77058	9.02406e-40	C8orf82	1.84414	0.999845	PPIB	1.24908	5.99125e-12	N4BP1	1.44684	1
348	TNFRSF10D	0.531367	0.00201995	PRR13	0.477566	9.05715e-13	CCDC78	1.18776	0.384297	ZRANB2	0.600024	9.83149e-42	TOX	1.15746	3.5038e-05	RHOB	1.42698	1.78205e-27	TRAF1	1.8695	3.3286e-67	BANF1	2.67341	2.58675e-39	KLRD1	2.34793	0.999845	RNASET2	1.15216	6.37473e-12	HRASLS2	3.86508	1
349	EIF3D	0.0975971	0.00203663	COPE	0.47847	1.01084e-12	LGSN	2.55183	0.385252	STAT1	0.658222	9.84561e-42	GFI1	1.3634	3.66678e-05	TMEM70	0.819005	1.99244e-27	MDH1	1.01179	8.88048e-67	RNASEH2A	4.31258	2.62002e-38	FKBP15	2.12466	0.999845	PIGX	2.43802	7.54741e-12	RTF1	0.867642	1
350	TMEM71	0.263082	0.00208716	PSENEN	0.822011	1.03771e-12	LIPT2	0.244956	0.385252	ITGA6	0.9929	1.46744e-41	TMEM155	4.5402	3.78199e-05	CD74	0.416584	2.37199e-27	CPNE2	3.04659	1.88329e-66	CENPK	3.73853	1.36502e-38	RPS2	0.131502	0.999845	EEF2	0.872442	8.60913e-12	LRRC41	1.89617	1
351	AC116614.1	1.58615	0.00218559	PYCARD	0.758805	1.20244e-12	PADI4	0.378594	0.385677	GDI2	0.551341	2.27226e-41	PATL2	0.919592	3.75653e-05	RSRC2	0.47241	2.99902e-27	BAX	1.02781	9.42673e-67	CENPA	8.27908	1.52301e-37	GSPT1	0.724208	0.999845	ANXA2	1.50908	6.94583e-12	RDH10	3.76049	1
352	ISM1	0.749399	0.00234922	BCL7C	0.965961	1.37641e-12	CEP70	0.251919	0.38591	TSTD1	0.47553	2.41911e-41	MAFF	1.21054	3.82508e-05	CKLF	0.504222	3.7652e-27	TPP1	1.98904	1.47867e-66	S100A6	1.43252	2.5966e-39	FZR1	1.85608	0.999845	GLTSCR2	0.921027	8.64555e-12	CD69	0.646023	1
353	PFN2	0.520702	0.00242129	STK10	0.910548	2.31537e-12	AC007308.6	0.62634	0.38591	SF3B2	0.527398	2.48952e-41	ISG15	0.473011	3.94094e-05	QPCT	2.58182	4.2991e-27	SYTL3	1.30022	1.17189e-66	PSMB7	2.07229	2.3529e-39	CCDC88C	0.937405	0.999845	SNRPF	1.36767	7.11305e-12	ATP13A2	2.34461	1
354	KRT73	1.07288	0.00247908	TBK1	1.09579	2.59569e-12	NRTN	0.47271	0.387037	HSD17B11	0.572624	3.19964e-41	AKIRIN2	0.597359	4.27857e-05	TNFSF13B	1.37394	5.02061e-27	SIT1	1.28339	1.388e-66	POLR2L	1.73014	2.4527e-39	IL2RG	0.496834	0.999845	NOP58	1.35588	7.55455e-12	EID3	1.84739	1
355	USP44	0.792311	0.00252019	CCDC12	0.569573	2.72025e-12	DHRS3	0.23287	0.387045	ACTR3	0.477555	5.61573e-41	ARL6IP1	0.426527	4.43364e-05	SUB1	0.364827	1.11049e-26	CD83	2.05176	1.88329e-66	SNRPC	2.06065	2.86917e-39	ATP6V0B	0.738966	0.999845	COX7A2	1.06719	8.23156e-12	OAZ1	0.549248	1
356	RNF175	0.933693	0.00253055	TSC22D4	0.649808	3.1345e-12	TAGLN	0.629589	0.387045	UTRN	0.70453	5.718e-41	PTGER4	0.495239	4.45525e-05	ELOVL5	0.696964	1.17946e-26	ATP5G3	0.923948	1.91636e-66	KIF11	6.36382	2.3636e-37	ZC3H15	0.659448	0.999845	AGPAT5	2.69086	9.49499e-12	USP25	1.92583	1
357	NIFK	0.19694	0.00261952	ATP6V0E1	0.434079	3.13915e-12	GPC2	0.623772	0.387649	BPTF	0.702181	8.68393e-41	MSN	0.471102	4.45607e-05	FRMD4B	0.815435	2.83279e-26	CHORDC1	1.46948	2.77095e-66	SPCS2	1.80692	3.62083e-39	HPGD	1.26334	0.999845	SEC11A	1.42462	8.47024e-12	HLA-A	0.419537	1
358	GRAP	0.380943	0.00273113	A2M-AS1	2.24036	3.65599e-12	TCF7	0.0623616	0.388648	ORMDL1	0.528561	1.3929e-40	UBE2E3	0.674306	4.50131e-05	PRMT10	0.994806	2.94633e-26	CHMP2A	1.05913	2.59662e-66	NOP10	1.92217	4.28482e-39	GGA3	1.83242	0.999845	HNRNPUL1	1.59085	8.47024e-12	TBC1D23	1.85472	1
359	ZNF43	0.282721	0.00273509	EBP	0.86463	3.65518e-12	PGAM2	2.50421	0.390022	APEX1	0.667189	1.53974e-40	MT1E	1.0035	4.51145e-05	HLA-C	0.218035	4.79249e-26	HAPLN3	1.88247	8.49286e-66	LY6E	1.66845	6.28944e-39	KLHDC3	1.19929	0.999845	MYEOV2	1.29706	8.97499e-12	UQCR11-1	0.57807	1
360	ZNF91	0.22756	0.00273707	SRRT	0.969723	3.79009e-12	HNMT	1.37027	0.390352	ANKRD36C	0.619707	1.68768e-40	MIAT	0.854723	4.6312e-05	MIR22HG	1.6688	5.94665e-26	CCNDBP1	1.13715	1.54978e-65	TAP1	2.23616	8.19947e-39	PHLDA1	0.939958	0.999845	GPR65	1.94095	9.75216e-12	ARPC2	0.52859	1
361	ASB16-AS1	0.372606	0.0028262	UBE2E3	0.833477	3.99267e-12	ADCY2	4.34508	0.390671	NUB1	0.656653	1.88371e-40	C1orf63	0.36776	4.76222e-05	PMAIP1	0.516915	6.16885e-26	IFI27L2	1.20275	2.37467e-65	HLA-DMA	2.95056	3.3203e-38	ATF3	1.76697	0.999845	ATOX1	1.9378	1.04196e-11	CCZ1	1.2836	1
362	DPH5	0.262677	0.00286293	DUSP2	0.504868	4.48676e-12	CTC-366B18.2	0.868751	0.39311	CD27	0.468927	2.17193e-40	IFI27L2	0.551979	4.90243e-05	CEBPB	0.572431	7.5826e-26	ATP5B	0.937997	3.08607e-65	CSNK2B	2.1739	1.15799e-38	VPS37B	1.10022	0.999845	S100A11	1.29856	1.07681e-11	MKNK1	1.86489	1
363	STMN3	0.170221	0.00286844	EMB	0.488739	4.97193e-12	NEUROD2	1.00165	0.393113	HMHA1	0.608179	2.66555e-40	PPP1CA	0.383173	4.98054e-05	RHEB	0.60285	9.0301e-26	SELT	0.855184	6.22189e-65	HELLS	4.04862	1.53405e-37	RP11-124N14.3	6.45832	0.999845	UBE2B	1.31518	1.09204e-11	SLCO3A1	1.58621	1
364	KLHL8	0.404	0.00291311	ILK	0.947158	5.42953e-12	RP11-353K11.1	0.997052	0.393367	ALDOA	0.389935	2.73021e-40	SUB1	0.32288	5.15443e-05	STAT4	0.692243	1.07478e-25	CHCHD2	0.650264	9.64003e-65	UBE2A	2.53764	2.24363e-38	RAB27A	1.06947	0.999845	FAM107B	1.44589	1.25375e-11	N4BP2L1	1.03273	1
365	KRT18	0.529174	0.0029303	ASNA1	0.768641	5.50323e-12	RP11-362K14.6	1.84717	0.393386	PHF3	0.621327	3.42836e-40	TUBB2A	0.991927	5.20983e-05	KDM6B	1.17018	1.21491e-25	IFI6	1.37684	1.52108e-64	MTCH2	3.04091	5.36246e-38	SRFBP1	1.30909	0.999845	PDCD4	1.40476	1.35443e-11	KCNN4	2.29947	1
366	ADD3	0.112925	0.00299555	APOBEC3H	1.48537	5.61669e-12	RP11-188P20.3	1.15476	0.39355	H1FX	0.582808	4.05791e-40	H2AFZ	0.341483	5.47724e-05	ODF2L	0.548216	1.39618e-25	CSTB	0.919096	3.39543e-64	EBP	2.6801	3.3629e-38	TRMT112	0.590354	0.999845	NINJ1	1.76022	1.45053e-11	NEDD9	1.53231	1
367	PGAP2	0.337538	0.00304965	ACTG1	0.363662	5.93047e-12	MDC1	0.281972	0.393866	ARPC1B	0.391983	4.56504e-40	DBI	0.399495	5.5016e-05	GPR132	1.14594	1.95059e-25	TMSB10	0.360586	4.91632e-64	RBM8A	1.70265	1.93611e-38	TNF	1.8298	0.999845	NANS	1.9377	1.51015e-11	EZH2	1.83065	1
368	SETD6	0.49156	0.00311479	SKAP2	1.50744	8.29092e-12	RP5-994D16.3	2.4807	0.393906	FLT3LG	0.743265	4.72926e-40	ZFYVE28	1.07289	5.55141e-05	ISCA1	0.605589	3.64327e-25	COMMD3	1.33967	8.45554e-64	ECH1	1.88293	2.36956e-38	RASGEF1B	2.22141	0.999845	APRT	1.03295	1.65926e-11	PRELID2	3.71166	1
369	DNAJC30	0.289393	0.00339752	HLA-DQA2	1.53855	8.92518e-12	RP4-584D14.5	2.47561	0.393995	NDUFA12	0.525524	5.94353e-40	COX6A1P2	0.640692	5.55141e-05	NEAT1	0.391397	3.78819e-25	RBX1	0.983936	1.63077e-63	REEP5	2.1423	2.99842e-38	CLASRP	1.53446	0.999845	MINOS1	1.31644	1.57295e-11	LINS	1.28477	1
370	ZNF770	0.165725	0.00355861	FEZ1	4.46155	9.96986e-12	AC003090.1	2.42454	0.393995	2021-09-09	0.52343	6.53294e-40	COPE	0.372321	6.01181e-05	MID1IP1	1.02201	5.22716e-25	RSRC2	0.904244	1.67584e-63	SQRDL	2.59373	5.45302e-38	BID	1.06641	0.999845	PSMA1	1.32732	1.61308e-11	MEST	3.63897	1
371	CTD-2020K17.4	0.47116	0.0036138	FAM49B	0.53152	1.01731e-11	FCGRT	0.112087	0.393995	NGFRAP1	0.777446	7.48578e-40	UAP1	0.882095	6.25482e-05	TPI1	0.406668	5.30112e-25	CMTM7	1.14018	2.79752e-63	ENSA	1.85617	2.89317e-38	MRFAP1	0.831154	0.999845	PDIA6	1.41503	1.71786e-11	GALNT10	2.29651	1
372	NAP1L1	0.0834616	0.00362674	PPP4C	0.550645	1.05464e-11	ARHGAP44	0.527028	0.395183	HMGN1	0.387391	9.96292e-40	KIF21A	1.18615	6.43603e-05	GZMA	0.519428	5.73698e-25	HAVCR2	2.28511	6.09235e-63	ACAT2	2.85472	9.6739e-38	KLRC1	5.46777	0.999845	SERF2	0.815822	2.11776e-11	ARHGEF3	1.38958	1
373	AD000090.2	0.59004	0.0036333	SERTAD3	1.61651	1.10429e-11	CTD-2521M24.6	4.23514	0.395737	MPHOSPH8	0.513908	1.07165e-39	CRIP1	0.427448	6.64726e-05	OAZ1	0.308138	6.85719e-25	RAB33A	2.14819	6.60578e-63	SNRNP25	3.4591	2.48695e-37	SELT	0.580398	0.999845	G3BP2	1.29486	1.97522e-11	SLC37A3	1.84108	1
374	TTN	0.272229	0.00365741	TMEM9B	0.641821	1.13171e-11	RP11-326C3.12	0.384606	0.39634	SMEK2	0.664304	1.12135e-39	NEAT1	0.347285	7.22301e-05	PPDPF	0.31403	7.18496e-25	PBXIP1	0.958234	4.64083e-63	CTSC	2.14987	6.91736e-38	AKIRIN1	0.76079	0.999845	MFHAS1	2.75983	2.37041e-11	EMC3	1.02191	1
375	METAP1D	0.470365	0.00387078	TMEM2	0.86457	1.18575e-11	GRIA3	1.24244	0.396679	ZCCHC11	0.588914	1.62792e-39	TESC	1.13605	7.27182e-05	PLK2	1.61278	1.40703e-24	TMEM140	2.18141	8.76561e-63	YEATS4	2.69627	1.50806e-37	ITPKC	5.28118	0.999845	FABP5	2.39413	2.2361e-11	CLDND1	0.875975	1
376	AEBP1	0.951896	0.00387698	PRELID1	0.51433	1.43013e-11	RP11-17M16.2	1.24654	0.397952	ZC3H11A	0.795168	1.67812e-39	METRNL	1.73364	7.72596e-05	HNRNPUL1	0.584828	1.69241e-24	AKIP1	2.24051	1.13992e-62	OSTF1	1.97916	7.33541e-38	IFITM2	0.510138	0.999845	RBM8A	1.16814	2.1127e-11	SNX6	0.898103	1
377	ZC4H2	0.711681	0.00388071	TMX4	0.684708	1.57561e-11	RUNDC3B	0.685504	0.398072	LBH	0.474436	3.52589e-39	BSG	0.464486	7.84112e-05	SS18L2	0.53398	2.21796e-24	GABARAPL2	0.926301	9.14944e-63	GTSE1	8.95064	5.15291e-36	RBM18	1.26594	0.999845	ETHE1	1.86983	2.09873e-11	DEDD	2.30851	1
378	MBNL1	0.101383	0.00396798	ADAM8	1.13821	1.5948e-11	QRICH2	1.24727	0.398704	KRT10	0.46855	3.6072e-39	CCDC107	0.541531	7.93089e-05	H2AFV	0.451811	2.64225e-24	UBE2L6	1.09777	1.35095e-62	GUK1	1.58183	7.94496e-38	LDHA	0.509163	0.999845	SLBP	1.5853	2.09873e-11	R3HDM1	1.60776	1
379	TARBP1	0.310387	0.00398404	PARP8	0.70031	1.82657e-11	SEC31B	0.303953	0.399243	KLF6	0.385195	4.10139e-39	FGFBP2	0.685409	8.39373e-05	SNAPC1	1.11715	3.72735e-24	COX7B	0.922376	1.30201e-62	NDUFB4	1.82744	7.56029e-38	EML2	1.6977	0.999845	BZW1	1.44289	2.10784e-11	MRPS18B	1.25473	1
380	ZNF75A	0.241306	0.00402714	FERMT3	0.701684	2.16252e-11	AC083843.1	1.21732	0.399555	ACIN1	0.780566	4.48322e-39	PERP	0.858792	8.49258e-05	PTPN7	0.607765	4.11178e-24	PPP1R18	1.14512	1.57015e-62	SSRP1	2.69544	2.02218e-37	GNPAT	1.25659	0.999845	RALA	1.86176	2.21964e-11	LENG9	3.65637	1
381	VSIG1	0.34435	0.00402714	COL6A2	2.49516	2.26743e-11	LINC00086	1.59972	0.400096	XRN2	0.546134	6.18345e-39	ITGA1	1.75769	8.62166e-05	G3BP2	0.449926	5.37752e-24	SYAP1	1.13451	2.88594e-62	NDC80	4.23733	1.72052e-36	TMED10	0.703772	0.999845	EIF4G2	1.0954	2.31637e-11	IARS	2.01879	1
382	SLC16A10	0.553948	0.00417389	CMKLR1	5.04233	2.38822e-11	CCDC42	1.37869	0.401776	HNRNPK	0.377211	7.16214e-39	IRF1	0.39484	8.85639e-05	EHD4	0.910757	5.56841e-24	FYN	0.992126	6.35689e-62	RAD51AP1	6.83645	6.55785e-36	DNAJA1	0.585162	0.999845	MRPL23	1.46985	2.19276e-11	NEAT1	0.673651	1
383	NRIP1	0.342577	0.00420063	IFNG	1.24649	2.57655e-11	RP4-635E18.8	0.372616	0.401776	TSPO	0.445481	8.29676e-39	EFHD2	0.675521	9.57068e-05	TBXAS1	1.48396	6.29298e-24	RORA	0.886581	8.9288e-62	COX5B	1.53727	1.46992e-37	DSTN	0.720028	0.999845	DDX3X	1.37854	2.21891e-11	ZBTB40	2.30103	1
384	ICA1L	0.594163	0.00425817	GK5	2.17939	2.93145e-11	OVGP1	1.04476	0.402742	RCBTB2	0.998739	9.46739e-39	TNF	1.21643	9.65016e-05	PHLDA2	1.46562	6.79918e-24	ARL6IP5	0.697441	9.31161e-62	SUMO1	1.71635	1.29463e-37	RNF139	0.793215	0.999845	RUNX3	1.94489	2.24797e-11	ODF2L	0.888488	1
385	SMPD1	0.231686	0.00431589	HLA-F	0.487033	3.29278e-11	RP11-83M16.5	4.06774	0.40308	C1orf228	1.0489	9.81107e-39	SIRT2	0.766819	9.86069e-05	ALG13	0.659644	6.78437e-24	GNG5	1.05568	1.37358e-61	UBE2N	1.93615	1.46639e-37	NABP2	1.49728	0.999845	PPP1CA	1.25428	2.30664e-11	RP9	1.78117	1
386	PRMT2	0.102268	0.00437169	CDC42EP3	0.93916	3.66425e-11	RP11-396C23.4	1.85466	0.40308	PYURF	0.482509	1.30589e-38	TIMD4	3.08027	0.000104848	SERPINH1	1.36348	7.29077e-24	PDCL3	1.1311	1.43894e-61	TMEM50A	1.7842	1.42299e-37	PPIB	0.558096	0.999845	CCNG2	2.51104	2.64668e-11	FAM60A	1.0716	1
387	FAM134B	0.239715	0.00437293	PXN	1.18917	3.72833e-11	AP000265.1	4.03629	0.404015	KHDRBS1	0.523149	1.75768e-38	ACTN4	0.764754	0.000112892	RAB1A	0.609231	9.63665e-24	VCP	1.20948	2.4692e-61	POLR2E	2.28433	2.47891e-37	UPP1	0.863981	0.999845	MZT2A	1.28883	2.40361e-11	CSGALNACT1	1.35575	1
388	PGBD4	0.370089	0.00447384	CD244	3.8501	3.8774e-11	ACKR2	2.42693	0.404557	LAMTOR4	0.44796	2.20062e-38	YPEL1	1.63616	0.000113413	JMJD1C	0.549723	1.34455e-23	LCK	0.735329	3.30883e-61	BAX	1.9842	2.11485e-37	LRRC8A	2.05225	0.999845	SURF4	1.77807	2.48693e-11	CRADD	1.76256	1
389	APEX1	0.141262	0.00458686	SRPK2	0.771553	5.22575e-11	SCN3B	4.00921	0.405266	HIST1H1C	0.608827	2.34304e-38	VCAM1	6.92156	0.000115697	PPARG	2.62892	1.49089e-23	PPM1G	1.19845	3.81577e-61	TPM3	1.52836	2.27647e-37	NDUFB11	0.530672	0.999845	WDR83OS	1.38226	2.59057e-11	LPGAT1	1.52778	1
390	TATDN1	0.209271	0.00463357	IFI27L2	0.64648	5.48882e-11	MIOX	1.58994	0.405587	TCEA3	1.10269	3.39705e-38	HLA-DMB	1.46246	0.000114524	MFHAS1	1.12011	2.49395e-23	CMTM6	1.00345	5.42788e-61	SPC25	10.3668	1.45889e-35	TMEM167B	1.13786	0.999845	RHBDD2	1.52187	2.64668e-11	RP5-1028K7.2	2.2246	1
391	TRIM52-AS1	0.251203	0.00482733	ZBTB38	0.751864	5.63914e-11	NPPA-AS1	1.97598	0.406784	ACTR2	0.505431	3.51057e-38	CD300A	1.11168	0.000118025	YWHAH	0.628564	2.68261e-23	NDUFS6	1.09829	6.54862e-61	IFI27L2	2.26411	3.25719e-37	PLEKHG3	2.62387	0.999845	PDE4B	1.80831	2.94207e-11	TOM1L2	2.26245	1
392	TLE2	0.690297	0.00482858	TMCC3	4.57238	6.88326e-11	GPR89B	2.41652	0.407055	LINC00861	0.614707	3.55923e-38	COX6A1	0.322578	0.000120448	MPC2	0.533784	3.13875e-23	PET100	0.97127	6.96855e-61	PSMG2	2.23998	3.23481e-37	PNO1	1.17414	0.999845	GBP2	1.41737	3.12494e-11	DNAJC21	1.53497	1
393	SGK223	0.638042	0.00502471	SRP14	0.313893	6.84511e-11	SLC5A2	0.594543	0.407055	ZFC3H1	0.71729	5.4504e-38	USP28	1.42356	0.000137923	TNF	1.40151	3.81765e-23	IGFLR1	2.25481	1.13523e-60	NDUFA12	1.85509	2.76762e-37	ADRB2	1.78787	0.999845	DCTN6	1.75555	3.21143e-11	RP11-445H22.3	3.53576	1
394	ACSS2	0.569377	0.00505809	TAP1	0.627687	7.41588e-11	SLC44A1	0.192855	0.40763	RPL36AL	0.287951	7.46215e-38	PTPN22	0.732004	0.000140413	DDX3X	0.476643	4.28671e-23	NUDT5	1.2755	8.95599e-61	C14orf166	1.79648	2.85846e-37	BCL9L	1.46572	0.999845	HMGB2	1.14197	3.42627e-11	PCGF5	0.960284	1
395	ZNF429	0.332595	0.00526772	TBC1D10C	0.498769	7.6471e-11	RP11-344P13.6	0.259875	0.407671	HNRNPC	0.40154	7.65879e-38	SYNM	2.21132	0.000147583	GDE1	0.951304	4.87852e-23	PGK1	0.801847	9.27831e-61	LBR	2.08861	3.80668e-37	GGA2	1.33948	0.999845	CIB1	1.16981	3.46428e-11	TDRD3	1.79214	1
396	SLC22A17	0.555396	0.00544978	LINC00944	2.41068	9.27056e-11	HSF2BP	0.968614	0.408101	TNFSF10	0.744052	8.36174e-38	CHCHD2	0.274432	0.000151502	HSPA2	1.955	7.4671e-23	IL1R1	4.88723	2.52711e-60	ZDHHC12	2.55746	6.93309e-37	MYADM	1.16897	0.999845	DUSP2	1.35885	3.46428e-11	SPRY1	2.23914	1
397	TIMM9	0.196968	0.00550075	CALR	0.59556	9.20322e-11	BMPR1A	0.4067	0.408313	IFNAR1	0.747627	9.70026e-38	GNG2	0.603193	0.00015988	AHI1	1.16149	8.7389e-23	ATP6V0B	1.01641	1.19452e-60	SEC61B	1.6835	3.5789e-37	SNRPB2	0.753355	0.999845	RHOA	1.23306	3.6196e-11	PRDX1	0.819286	1
398	GPRASP1	0.454727	0.00556976	CMC1	0.937164	1.14198e-10	RP11-88L24.4	3.9384	0.409271	IRF2BP2	0.686871	1.12045e-37	GABARAPL2	0.402386	0.000180528	RELB	0.899698	8.95e-23	NDUFA3	0.923766	2.52601e-60	KIF22	3.10741	1.65806e-36	CD97	0.903867	0.999845	YWHAQ	1.29776	3.96171e-11	PLEKHG2	3.49848	1
399	ZNF667-AS1	0.862147	0.00597442	RGS19	0.755505	1.15895e-10	RP11-869B15.1	0.409605	0.409655	HDAC1	0.618294	1.14392e-37	CD53	0.356273	0.000181416	FOSB	0.555203	9.18075e-23	C3AR1	3.07673	4.91971e-60	PIN1	1.98209	4.26166e-37	SRRT	1.14714	0.999845	ATP5J	1.22224	4.06074e-11	DCAF5	1.49671	1
400	ZBTB25	0.19844	0.0059845	TRAPPC1	0.450342	1.6112e-10	HEY2	1.35978	0.409729	AL592183.1	0.656209	1.23384e-37	POLR2K	0.53728	0.000183335	ENTPD1	0.844603	9.97605e-23	SMC4	1.31874	3.2487e-60	POLR2G	2.29759	6.98581e-37	ENOPH1	1.13524	0.999845	GPRIN3	1.83803	4.06074e-11	WDTC1	2.23054	1
401	TMEM45B	0.514038	0.00602974	GAB3	2.20538	1.65321e-10	GTSCR1	0.309815	0.411013	TLN1	0.573644	1.23764e-37	APOBEC3C	0.830963	0.000185319	STAT3	0.43508	1.11215e-22	CASP4	0.975136	1.47577e-59	GBP2	1.96726	6.28733e-37	VTI1A	1.21451	0.999845	ISG20	1.08932	4.21675e-11	RTP4	2.27995	1
402	RP11-243J16.7	0.993977	0.00608789	RHOA	0.45319	1.70763e-10	USP45	0.236509	0.411031	C11orf58	0.409102	1.53412e-37	SDF2	0.645814	0.00020044	PNP	1.3243	1.31208e-22	ATPIF1	0.791027	1.48213e-59	NDUFV2	1.7992	7.96955e-37	CFH	2.09874	0.999845	REEP3	2.6988	4.77496e-11	IFI27	3.64265	1
403	ZNF248	0.456751	0.00609027	FASLG	2.50286	1.80019e-10	CTD-2116N20.1	1.78442	0.411911	REST	0.62641	1.95136e-37	SLC25A4	1.16274	0.000208443	STRAP	0.475518	1.32301e-22	SAR1B	1.48329	2.69593e-59	ENY2	2.05553	1.00471e-36	BZW1	0.701275	0.999845	SSR3	1.69876	4.12317e-11	ERAP1	1.52758	1
404	PTMA	0.0337363	0.00614633	CALM2	0.341731	2.01913e-10	NKTR	0.0525028	0.412509	IKZF1	0.480639	1.98402e-37	CHORDC1	0.623753	0.00020841	IRF2BP2	0.605309	1.60187e-22	DLGAP1-AS1	1.82353	3.45871e-59	BUB3	1.80702	9.2148e-37	KLF2	0.595172	0.999845	IL26	4.90554	7.06233e-11	TAB3	2.32243	1
405	CTA-29F11.1	0.185083	0.00626944	CYTH4	0.896352	2.81513e-10	ZNF445	0.277572	0.413752	VPS13C	0.570092	2.07667e-37	GPR171	0.558908	0.000215283	TRAF4	1.35536	2.18094e-22	RAC1	0.934151	6.33352e-59	NCAPG	6.80685	4.62847e-35	LTK	4.61381	0.999845	RPL18	0.550812	5.92809e-11	GPRIN3	1.14118	1
406	ZNF586	0.351269	0.00651498	DUSP23	0.887753	2.85759e-10	RP11-344B5.3	4.41523	0.413907	SDAD1	0.790956	2.3006e-37	MS4A1	2.36468	0.000219799	MIDN	1.10559	2.28901e-22	SCAND1	0.836002	8.56555e-59	NDUFA4	1.38901	1.59108e-36	SNX27	1.97735	0.999845	FLNA	1.68975	4.43153e-11	URM1	1.19688	1
407	KIAA1586	0.270176	0.00669315	CAPZB	0.389412	3.1093e-10	C3orf18	0.341231	0.413987	SVIP	0.502854	2.66288e-37	SPPL2A	0.664929	0.000221021	SLC1A5	1.41632	2.70952e-22	PFKFB3	1.63043	1.03863e-58	CDCA5	8.49186	6.33127e-35	RP1-313I6.12	1.45863	0.999845	OSTF1	1.41659	4.43153e-11	RP11-538P18.2	3.32001	1
408	DEPDC7	1.23908	0.00672849	SELT	0.439445	3.41614e-10	TLR8	17.8433	0.414047	FHIT	0.736674	3.01242e-37	SESN2	1.30836	0.000235298	RBM39	0.333207	3.43791e-22	CLDND1	1.00437	1.22864e-58	MT1E	3.48054	1.0461e-35	FAM177A1	0.671222	0.999845	IFI16	1.40578	4.5043e-11	CACYBP	0.73856	1
409	RAB3GAP1	0.199073	0.00675342	SYNGR1	3.72694	3.94229e-10	BAIAP2L2	1.33176	0.41412	C11orf31	0.485855	3.68812e-37	RNF125	0.440814	0.000244454	RP6-91H8.3	2.32757	4.00066e-22	TERF2IP	0.826728	3.20408e-58	MSN	2.0023	2.17407e-36	DGCR6	1.97812	0.999845	U2AF1	1.16681	4.77977e-11	APC	1.75015	1
410	RP11-110G21.1	0.471886	0.00683371	NEDD8	0.411556	3.87518e-10	RP11-1094M14.10	3.89294	0.417332	LAT	0.467444	4.89951e-37	KLRF1	1.94062	0.00024806	JOSD1	0.831185	4.85447e-22	LAPTM4B	2.81374	1.38382e-57	HNRNPAB	2.93024	9.15201e-36	DDX19B	1.20187	0.999845	LMNA	1.87742	4.87057e-11	PSTPIP2	2.1899	1
411	HSD17B11	0.114128	0.00726835	GALNT3	2.77894	4.36375e-10	ARHGEF11	0.543771	0.419141	ANKRD36	0.648393	4.95522e-37	PTMS	1.03532	0.0002497	BAZ1A	0.450194	6.98712e-22	NABP1	1.71872	1.10021e-57	PSMC5	1.86216	3.54648e-36	CRIP1	0.648636	0.999845	BRK1	1.19662	4.87057e-11	RPS19BP1	0.903985	1
412	TMEM38B	0.255923	0.00730661	GEMIN7	1.33682	4.39251e-10	RASGRF2	0.226063	0.419958	TLK1	0.664488	6.53597e-37	CCR2	2.35511	0.000251024	WTAP	0.488886	7.34835e-22	HS3ST3B1	2.5638	2.26155e-57	LGALS3	2.53083	8.64542e-36	SNRPC	0.704093	0.999845	ZNRF1	2.94767	6.12126e-11	SKAP1	0.826259	1
413	MPP1	0.435681	0.0074099	PTPN12	1.93742	4.65115e-10	RP11-80H5.9	3.7488	0.420206	MFNG	0.628012	7.16758e-37	ANKRD37	0.935757	0.000252011	TMBIM6	0.338946	7.91702e-22	ZNRF1	2.4646	2.55922e-57	CENPE	5.39268	1.2944e-34	KLHL36	1.21552	0.999845	IQGAP2	1.62534	5.23472e-11	ZFAND6	0.940166	1
414	ZNF708	0.206675	0.00749284	GSAP	1.50396	5.29475e-10	NRCAM	1.02849	0.420206	CUTA	0.405926	9.65992e-37	NAB1	0.946648	0.000252186	RP11-796G6.2	1.17008	1.2624e-21	HIST1H2BK	1.77304	2.8034e-57	RNASEH2B	2.35353	1.362e-35	AKIRIN2	0.836211	0.999845	COX6B1	1.03949	5.62265e-11	NOP2	2.24081	1
415	TTC32	0.19093	0.00752684	LLGL2	2.06423	5.41633e-10	RP11-83A16.1	3.72751	0.420206	GCSAM	1.39879	1.15462e-36	PRR5L	1.56995	0.000256056	TNFSF14	1.67638	1.41313e-21	CAPZB	0.71878	2.92208e-57	SF3B14	1.79816	8.86004e-36	TMED2	0.56707	0.999845	PAK2	1.48285	5.33073e-11	RP11-796G6.2	1.83018	1
416	RP3-400N23.6	0.53069	0.00753472	TMEM59	0.382139	5.67608e-10	AP001462.6	0.353157	0.420206	EBPL	0.741659	1.33866e-36	ARL4D	1.64035	0.000256056	YIPF5	0.686971	1.64691e-21	TRIB1	3.2639	1.11242e-56	NDUFB1	1.93812	1.08422e-35	TRIQK	4.40421	0.999845	GUK1	1.07812	6.36184e-11	KDM4B	2.25857	1
417	PCNP	0.093338	0.00762988	FAM49A	4.24304	6.02039e-10	TCP11L2	0.108622	0.42157	SSBP1	0.497909	1.34086e-36	HLA-DQA1	0.783575	0.000268936	RAN	0.346809	2.96421e-21	VAMP5	1.00286	7.82766e-57	LAMTOR2	2.24663	1.46165e-35	RP11-386G11.10	4.421	0.999845	KDM6B	2.54871	7.03268e-11	ECSIT	1.50586	1
418	OSER1-AS1	0.332497	0.00762988	CALHM2	1.74697	5.94241e-10	RP11-348F1.2	0.418891	0.422383	LSM14A	0.528476	1.34843e-36	CAPZB	0.314662	0.000271972	AAED1	0.853308	3.43103e-21	CD82	1.38677	9.40055e-57	SMS	2.41612	1.7793e-35	NEDD9	1.15026	0.999845	BIRC3	1.22565	6.65352e-11	SP140	1.20826	1
419	RP11-326C3.2	0.509154	0.00769692	SLC15A4	2.45831	6.56747e-10	CTC-459F4.1	1.17946	0.422855	RCSD1	0.555315	1.93558e-36	LDLRAD4	0.784238	0.000272542	RPL36AL	0.246338	4.36476e-21	APLP2	1.53478	1.10197e-56	DLGAP5	9.47779	5.45017e-34	ANKRD28	1.23887	0.999845	TMEM156	2.44976	7.43523e-11	RNF13	1.22247	1
420	NGFRAP1	0.15876	0.00780443	CD58	0.802568	6.65141e-10	LARP6	2.24546	0.423781	PSMC5	0.517309	2.68092e-36	ARHGAP18	1.02079	0.000277919	CYBA	0.284847	5.50652e-21	CARHSP1	1.3535	1.20893e-56	ATAD5	3.76358	9.692e-35	NXT1	0.792219	0.999845	FAS	1.91741	7.19238e-11	MTERF	2.1114	1
421	XXbac-BPG299F13.17	0.209429	0.00782561	RP11-305L7.3	2.72858	6.82453e-10	RP1-151F17.1	0.499159	0.424115	NCBP2-AS2	0.566462	3.47858e-36	GGA2	0.861238	0.000279934	SOD1	0.315326	8.37341e-21	IDI1	1.03307	1.16511e-56	NME1	2.75959	3.47917e-35	LSM10	0.890061	0.999845	COX6A1	1.06716	7.9204e-11	MRPS12	1.10552	1
422	ZNF483	0.470144	0.00787028	GTF3C1	1.40263	7.0129e-10	RP11-505P4.6	1.52417	0.425275	CCT3	0.53326	4.59831e-36	KRT86	2.60772	0.000285432	FAS	0.701403	8.42845e-21	ZBTB38	1.29631	2.13203e-56	ARPC5L	2.13654	1.8623e-35	MT-ND5	0.419324	0.999845	FNBP1	1.21667	7.97818e-11	SERINC1	1.04357	1
423	RP11-127B20.3	0.293378	0.00809755	RASSF1	0.801588	8.48976e-10	RP11-152H18.3	2.25691	0.426062	KIAA0922	0.79412	5.57896e-36	REL	0.489866	0.000288255	BUD31	0.485774	1.1644e-20	CHST11	1.47615	2.77616e-56	TMEM160	2.05445	2.41119e-35	VAMP7	1.30863	0.999845	SSR2	0.997526	8.65916e-11	ISOC1	1.3256	1
424	THRA	0.266194	0.00826986	LINC00987	2.26724	8.65699e-10	RP4-769N13.7	2.22901	0.426122	U2SURP	0.528523	6.81908e-36	RPL36AL	0.225383	0.000304913	P2RY10	0.577355	1.40199e-20	EBI3	4.79145	1.42267e-55	CKAP2L	7.2593	9.06061e-34	TMEM9B	0.782554	0.999845	C19orf53	1.10703	8.41655e-11	DDX39A	1.10817	1
425	FER	0.405724	0.00856379	CD6	0.483194	8.90652e-10	RP11-649A18.12	0.536081	0.426271	PABPC4	0.688688	8.81882e-36	RP11-291B21.2	4.26952	0.000343953	ID1	2.03115	1.59214e-20	NEDD9	1.69023	8.89105e-56	WDR34	6.09744	7.75009e-34	RP11-217B1.2	4.23659	0.999845	PFKFB3	2.14471	8.98794e-11	ATP6V1F	0.768455	1
426	HSD17B14	0.756317	0.00863961	ATP6V0B	0.531264	1.00352e-09	AC073046.25	3.75682	0.426799	NIN	0.759849	9.06315e-36	RP4-728D4.2	0.962942	0.000361819	AC016831.7	1.01353	3.23634e-20	COPZ1	1.20686	8.75851e-56	LMAN2	1.91294	2.71305e-35	UPF3B	1.11663	0.999845	TOB1	1.83874	9.4984e-11	H2AFZ	0.611088	1
427	DHRS3	0.414557	0.008685	ATP5E	0.292759	1.0072e-09	RP11-553L6.5	0.250037	0.426866	PRMT2	0.456343	1.28394e-35	WDR83OS	0.401318	0.000383015	ARHGDIA	0.439452	3.77871e-20	PDIA6	0.90917	8.94275e-56	RAB27A	2.61586	5.3093e-35	MYO1G	0.833237	0.999845	SPCS1	1.13769	9.74505e-11	SH3BP1	1.46987	1
428	DHX32	0.436169	0.00873248	IL18RAP	1.98422	1.02543e-09	FGF18	1.18425	0.426894	EPRS	0.755784	1.37481e-35	ARHGAP26	1.32384	0.0004178	IL17A	2.71022	4.24793e-20	ALDOA	0.665834	8.93835e-56	HNRNPK	1.42658	3.7255e-35	SURF4	0.893738	0.999845	CLK1	1.43764	9.70566e-11	TNIK	1.18386	1
429	OTUD7A	1.33027	0.00880953	PSMB3	0.43699	1.16248e-09	RP11-428J1.5	1.32182	0.428965	SETX	0.719806	1.51153e-35	CCL4L1	4.97161	0.000456529	NR4A3	1.9412	4.28873e-20	UQCR11-1	0.629962	9.15114e-56	LRRFIP1	1.72485	3.2097e-35	DNAJB11	0.912783	0.999845	RPL22	0.885205	1.16589e-10	CCDC174	1.11324	1
430	RP4-635E18.8	0.672294	0.00882671	PALLD	3.83422	1.20685e-09	NTN1	2.20267	0.429046	SNX6	0.57886	2.27872e-35	SDF2L1	0.525104	0.000472351	RUNX2	1.27896	5.16895e-20	TAGLN2	0.800648	9.385e-56	ATAD2	3.1303	1.81915e-34	CAST	0.631637	0.999845	ATP5I	1.14378	1.0481e-10	PHRF1	2.20591	1
431	PAXBP1-AS1	0.836275	0.00886178	PSMB10	0.62193	1.23447e-09	KLHL7-AS1	1.32303	0.429046	ANAPC16	0.383059	2.35481e-35	MED21	0.831491	0.000480752	TYMP	0.610467	5.35361e-20	MAST4	1.91516	1.75971e-55	VRK1	2.67354	1.09445e-34	DNMT1	0.858681	0.999845	ARID5A	1.44574	1.02212e-10	CHML	3.12503	1
432	ALKBH7	0.129575	0.00937583	CD160	3.9545	1.29449e-09	RP5-1148A21.3	0.407286	0.43027	ARL6IP4	0.395908	3.70525e-35	IQGAP2	0.49145	0.000512886	NAB1	1.02091	5.74324e-20	IL21R	2.7333	2.34731e-55	ATP5G2	1.30005	9.17182e-35	IMPDH1	1.48645	0.999845	RGS10	1.19234	1.0481e-10	MKRN2	1.69535	1
433	C2orf40	0.649489	0.00957891	APOBR	1.97996	1.35161e-09	CCDC154	1.06023	0.430875	DUT	0.491924	5.08218e-35	TANK	0.460874	0.000570395	DUSP10	0.74068	5.89055e-20	ZNF706	0.919558	1.83199e-55	UFD1L	2.0603	6.66214e-35	IFITM1	0.69015	0.999845	PIM2	1.48756	1.10611e-10	ZCCHC3	3.22595	1
434	PRICKLE4	0.471701	0.00964864	ARHGAP25	0.766956	1.647e-09	RP11-253M7.4	1.16611	0.431836	SF1	0.431553	1.12695e-34	CFLAR	0.385359	0.000577276	KIAA0319L	0.956083	6.90659e-20	RAB10	1.3389	2.12088e-55	COX17	2.08271	7.53584e-35	COG3	1.31708	0.999845	UXT	1.13801	1.17988e-10	MED21	1.48854	1
435	ACSM3	0.530831	0.00973528	ARHGDIB	0.275133	1.67226e-09	ERI2	0.477039	0.431963	YWHAZ	0.436134	1.6607e-34	TMEM258	0.324806	0.000578214	SURF4	0.61085	6.89193e-20	HLF	3.78365	4.39509e-55	MRPL41	1.88166	6.374e-35	SMIM14	1.58904	0.999845	MIF	1.1839	1.2369e-10	FAM195A	1.46833	1
436	CAHM	0.711964	0.00989933	CD3E	0.325813	1.82558e-09	TCEA3	0.12157	0.433008	EID1	0.401533	1.78947e-34	CDK2AP2	0.607872	0.000578214	ITGA1	1.94242	7.03943e-20	NDUFA7-1	1.24607	4.00213e-55	FAM96B	1.90161	6.56033e-35	TNFRSF12A	2.46461	0.999845	HMGB1	0.933981	1.35182e-10	TAPBP	0.781149	1
437	REV1	0.193958	0.00997778	OSBPL5	4.19274	1.99057e-09	RP11-816J6.3	1.48819	0.433916	IL16	0.667937	1.82382e-34	CDC42EP3	0.705276	0.000609363	LINC-PINT	0.504179	7.20312e-20	TMED9	0.912871	4.29162e-55	WDR83OS	1.85624	7.10906e-35	EIF4E2	0.916547	0.999845	SUPT4H1	1.52885	1.21788e-10	DNAJC25	3.01001	1
438	AFF3	0.671333	0.00998381	BFSP1	3.40412	2.55527e-09	RP11-112J3.16	0.318494	0.434083	PPP2R5C	0.426711	4.07259e-34	SEMA4A	2.73076	0.000613607	ARHGAP18	1.12702	1.11553e-19	PMF1	1.06205	5.08699e-55	FIBP	2.35854	1.08151e-34	GCC1	1.89377	0.999845	ATP5B	1.29389	1.27963e-10	NFKB1	1.32067	1
439	RIC3	0.185906	0.0100171	REEP5	0.550953	2.60774e-09	RP11-672L10.6	0.674953	0.434785	FNBP1	0.442902	5.19105e-34	GTF2B	0.482514	0.000632062	MORF4L2	0.481719	1.18198e-19	SLC16A1	2.22392	1.055e-54	GHITM	1.67707	7.3084e-35	GAMT	1.39426	0.999845	PRDX5	1.29628	1.32577e-10	CTSH	1.44423	1
440	PNISR	0.0752707	0.0100966	RALY	0.552947	2.77766e-09	BAAT	3.35684	0.436287	XPO1	0.729212	5.74027e-34	EIF4EBP1	0.930505	0.000642079	LRRFIP1	0.385924	1.2298e-19	CCR8	4.49309	1.80654e-54	HAT1	2.5953	1.47436e-34	LETM1	1.88974	0.999845	SS18L2	1.41061	1.49033e-10	TTC39B	1.66834	1
441	FLT3LG	0.146831	0.0101573	MTSS1	1.3616	2.97911e-09	ACE	0.529444	0.436488	C19orf53	0.404961	6.13296e-34	TNFSF9	3.3098	0.000715628	ARF4	0.546781	1.66062e-19	PTPN22	1.52583	1.00973e-54	SEC11C	1.97324	8.38475e-35	SPRY1	1.87803	0.999845	RPA3	1.68802	1.50642e-10	WASF2	0.800051	1
442	RP11-332H14.2	0.300526	0.0104462	RP11-25K19.1	1.43192	3.01814e-09	KRTCAP3	0.352753	0.436553	GATA3	0.615121	6.33316e-34	H2AFX	0.993991	0.000715628	MB21D1	0.886488	1.98223e-19	ZC2HC1A	2.34992	1.55419e-54	NDUFB6	2.30319	1.42404e-34	SEC61G	0.641857	0.999845	FAM129A	2.064	1.62353e-10	ETV7	2.02448	1
443	CTD-2260A17.2	0.504673	0.0105859	SASH3	1.05179	3.17511e-09	RP11-251G23.5	2.1613	0.436964	TAF7	0.477024	8.87041e-34	TSEN54	0.649959	0.000733168	CA2	3.42861	2.44048e-19	SRA1	1.3861	2.23786e-54	RNASEH2C	2.28431	1.43605e-34	TTC21A	3.95398	0.999845	AP2S1	1.48803	1.76179e-10	RNF123	3.09823	1
444	ZNF783	0.57387	0.0106707	RP11-539L10.2	1.86558	3.22918e-09	RP1-90L6.2	0.791782	0.436964	FGD3	0.680682	9.44199e-34	LSP1	0.311844	0.000776413	PTPN22	0.759551	2.75725e-19	SQRDL	1.32321	2.79453e-54	U2AF1	1.65249	1.07073e-34	FOS	0.535295	0.999845	DPP4	2.03472	1.83823e-10	CD47	0.732947	1
445	ILF3-AS1	0.13071	0.0109741	UTRN	0.605679	3.90349e-09	KRT15	3.54596	0.437688	MAP3K1	1.00859	1.44303e-33	GPR132	0.880001	0.000800635	NABP1	0.841572	2.85082e-19	COX5B	0.690594	2.55687e-54	RER1	2.10993	1.40193e-34	IL4I1	2.40685	0.999845	ENSA	1.23268	1.82644e-10	PTPN2	0.992828	1
446	TNNC1	1.19562	0.0109741	MYH9	0.522951	3.92296e-09	RP11-554J4.1	0.216211	0.438172	ZNF638	0.635569	1.4678e-33	EMB	0.341317	0.00088602	RAB27A	0.696583	3.04438e-19	TIFA	1.333	4.14153e-54	UCP2	1.7595	1.17186e-34	COL4A3BP	1.17835	0.999845	HSPA5	1.09671	1.8752e-10	CHN2	3.22492	1
447	RP11-378J18.3	0.95928	0.0110562	FCER1G	2.2513	4.1805e-09	CPVL	1.04518	0.438253	PTBP3	0.709059	1.59783e-33	AVPI1	1.21947	0.000941516	CMC2	0.613804	3.29609e-19	PRDX2	0.735039	5.90059e-54	HMMR	7.23714	4.07485e-33	UNC50	1.17492	0.999845	ELOVL5	1.6688	1.88476e-10	PIGN	3.0858	1
448	EDAR	0.856332	0.0112658	WDR1	0.550113	4.46832e-09	ATP10A	0.289655	0.438798	2021-09-06	0.453133	1.73261e-33	ZFAND2A	0.584825	0.000974805	DYNLT1	0.424623	6.90073e-19	DPY30	1.10439	9.00977e-54	RGS1	2.08289	1.48239e-34	RWDD1	0.566393	0.999845	RHEB	1.48847	1.97222e-10	PDE6D	1.65426	1
449	PRKCA	0.210332	0.011598	GLUL	0.802173	4.47828e-09	CTC-228N24.2	3.46398	0.438887	ANK3	1.02029	2.07233e-33	DFNB31	1.41006	0.00101067	MCAM	2.13134	7.07324e-19	PPP1R2	0.765375	1.01286e-53	STOML2	2.42171	2.28076e-34	TNIP2	0.888007	0.999845	OSTC	1.41523	2.04342e-10	ADAR	0.877132	1
450	NT5C3B	0.251052	0.0116334	MAN1A1	1.78769	4.91484e-09	ZNRF3	1.43905	0.438949	PTP4A2	0.491925	2.66273e-33	RP11-347P5.1	0.446353	0.00104343	NRBF2	0.693613	7.92025e-19	RP11-796G6.2	2.15104	2.10756e-53	CDCA7	4.3191	1.68138e-33	PEPD	0.931582	0.999845	NOP10	1.2943	2.09585e-10	ANKS1A	3.27348	1
451	S100B	0.681828	0.0116951	HENMT1	1.10143	5.08476e-09	AC097713.4	0.7242	0.43962	LRPPRC	0.827565	2.80328e-33	POLR2L	0.321217	0.00104379	SH3TC1	1.44607	1.18023e-18	SMS	1.22888	2.94362e-53	DUSP4	2.21612	2.37667e-34	NKRF	1.6345	0.999845	ISG15	1.41175	2.23586e-10	LRSAM1	3.05252	1
452	CMTM8	0.206698	0.0116951	LCK	0.358594	5.15609e-09	ZNF618	0.891824	0.43962	TOMM20	0.483039	3.3324e-33	GLIPR2	0.509546	0.00106058	IL4I1	1.91656	1.44356e-18	CNIH1	1.0509	2.86541e-53	ESCO2	8.30066	7.14389e-33	CD63	0.704211	0.999845	LRRFIP1	1.2166	2.29304e-10	EXOC2	1.68786	1
453	SELM	0.11591	0.0117211	COX8A	0.399408	5.59074e-09	RP11-354P11.8	1.2796	0.440618	UBE2D2	0.378008	3.33366e-33	CALR	0.436419	0.00108805	ARL6IP1	0.404127	1.65864e-18	RNF181	1.0805	4.2996e-53	SELT	1.66627	2.52932e-34	ANKFY1	1.8352	0.999845	CALM2	0.958827	2.55252e-10	MAP2K2	1.44631	1
454	DNAH6	0.779127	0.0119321	MT-ATP6	0.237877	6.16843e-09	HCN3	1.27151	0.441276	YME1L1	0.627365	3.36632e-33	NINJ2	0.776863	0.00109617	DNTTIP2	0.431277	1.89089e-18	C14orf119	1.43633	4.83341e-53	TCP1	2.21199	3.47309e-34	C20orf112	1.88404	0.999845	DDX24	1.08809	2.58675e-10	ID2	0.708823	1
455	MCM3AP-AS1	0.68114	0.0119321	MYEOV2	0.432959	6.26466e-09	B3GALNT1	0.99694	0.441401	CDKN2D	0.591889	3.44547e-33	ULBP2	1.4793	0.00110874	RHOC	0.671846	2.35487e-18	NDUFA6	0.901907	4.9118e-53	NDUFB7	1.84189	2.80468e-34	MED31	1.60596	0.999845	MT1E	2.64068	3.05351e-10	ESRRA	3.04919	1
456	SNORA76	0.165707	0.0122828	PTMS	1.19042	6.35004e-09	RP11-338E21.1	2.17468	0.442069	ARHGEF6	0.7066	5.65305e-33	SMAD7	1.199	0.00112353	IL22	2.71262	2.59177e-18	RHOA	0.792981	5.09062e-53	SMC1A	2.63039	1.01354e-33	TRAPPC2L	0.793548	0.999845	SMCO4	2.91085	3.18944e-10	SRD5A1	3.00148	1
457	JAGN1	0.178752	0.0123272	PTRH1	1.21813	6.59373e-09	CTC-325J23.2	2.15732	0.442304	KLF2	0.446563	5.70888e-33	DRAP1	0.326587	0.00112745	DHCR7	1.34818	3.21e-18	NDUFB4	0.831485	5.31283e-53	MINOS1	1.71583	4.55966e-34	TXNDC12	0.787007	0.999845	ARID4B	1.16611	2.66393e-10	MPRIP	1.25458	1
458	HOOK2	0.284751	0.0123277	SLC25A20	1.60406	8.04442e-09	SEC24B-AS1	0.362051	0.442379	TXK	0.721382	5.76796e-33	DIP2A	0.696998	0.00113308	SAP18	0.296478	3.81233e-18	TRAF3	1.63133	6.70403e-53	BSG	1.95774	5.98796e-34	CCDC12	0.644171	0.999845	EIF3E	0.903182	3.33833e-10	FBXW4	2.04129	1
459	ATF7IP2	0.131916	0.0124245	RP11-485G4.2	2.41891	8.10298e-09	CTD-3088G3.8	0.984242	0.443133	EIF5A	0.462451	6.11598e-33	TNFSF14	1.30141	0.00115403	EGR1	1.9848	4.45597e-18	ACTA2	2.62644	1.15491e-52	CDC20	8.15766	1.91925e-32	RPL39L	1.85589	0.999845	EML4	1.25518	3.23314e-10	IFNG	1.67512	1
460	NET1	0.393992	0.0124292	P2RY8	0.692076	8.35792e-09	PGAP3	0.322335	0.446343	NSA2	0.589221	6.65135e-33	ELOVL4	1.9146	0.00115566	SEC61B	0.351498	4.60758e-18	NDUFA11	0.78633	9.38101e-53	BCL2L12	3.59055	3.43663e-33	PLCB1	3.82971	0.999845	PERP	2.24263	3.57938e-10	UTY	1.67458	1
461	MTUS1	0.572929	0.0128247	SRGN	0.340711	8.74049e-09	ACSBG2	3.36095	0.446384	CTSS	0.492515	7.09619e-33	CYSTM1	0.920721	0.0011595	PTTG1	0.598849	4.88823e-18	AHSA1	1.33264	1.30446e-52	HIST1H1E	1.93014	9.87562e-34	BCL2L11	1.41155	0.999845	CLNS1A	1.4322	3.4139e-10	HSPA1B	1.13912	1
462	RP5-882C2.2	0.431412	0.0132125	C19orf10	0.509057	9.35522e-09	JDP2	1.15361	0.446522	OPTN	0.55991	7.56004e-33	PSMD8	0.383128	0.00116716	ZFP36L1	0.455148	5.22446e-18	PRDM1	1.2538	2.11661e-52	DHFR	4.60429	1.25004e-32	RP11-809O17.1	3.82659	0.999845	CXCR6	1.87424	3.75881e-10	RND1	2.97724	1
463	NRTN	0.811543	0.0132395	SLC27A3	2.11839	9.78116e-09	ZNF19	0.531267	0.447307	DDX46	0.529785	7.97232e-33	DDAH2	1.07668	0.00116759	TMEM59	0.315961	5.71115e-18	STIP1	1.47716	2.25661e-52	ACOT7	4.35808	1.18182e-32	PEX3	1.41555	0.999845	NPDC1	2.13216	3.99745e-10	CREBL2	1.44568	1
464	MAGEF1	0.253599	0.0133031	SF3B2	0.445119	1.00719e-08	MAP3K12	0.421583	0.447818	THOC2	0.628279	8.51375e-33	SEC61B	0.31918	0.00117575	PELI1	0.586386	7.43657e-18	MRFAP1	1.04597	2.1559e-52	PSMD4	1.8997	1.73047e-33	ATXN3	1.27142	0.999845	TMEM258	1.11309	3.99745e-10	SH3GLB1	0.929704	1
465	C8orf33	0.183342	0.0133391	NDUFA1	0.365517	1.07004e-08	UPK3B	2.1332	0.448084	SUPT16H	0.579967	9.88318e-33	DBF4	0.507032	0.00122297	IL26	2.44578	8.43503e-18	BAG3	1.64472	3.11656e-52	TCEB1	2.03509	1.94223e-33	STAU2	1.25532	0.999845	PAIP2	1.04314	4.38178e-10	LZIC	1.38024	1
466	MYO15B	0.952488	0.0135931	APLP2	0.793661	1.07543e-08	RP11-402J6.1	3.45025	0.448178	TOP2B	0.748779	1.50133e-32	TC2N	0.41259	0.00126919	IER5	1.07005	1.00489e-17	YIPF6	1.7661	3.44056e-52	HIST2H2AC	2.98952	6.87809e-33	CCDC59	0.683279	0.999845	RPL9	0.567352	5.44798e-10	BRD8	1.6136	1
467	NXPE3	0.213576	0.013828	LSMD1	0.560794	1.16008e-08	PLAG1	0.280943	0.448178	STYX	0.753984	1.57988e-32	RABIF	0.713334	0.00129903	SUV420H2	1.41748	1.42115e-17	CD247	0.882179	3.11656e-52	CENPH	3.65797	1.20195e-32	NFKB2	1.15276	0.999845	PBX4	2.27448	4.80219e-10	AKIRIN1	0.85008	1
468	PDE3B	0.133636	0.0139571	MACF1	0.601709	1.24789e-08	CTD-2521M24.8	3.34708	0.448487	IL6ST	0.631911	1.71986e-32	GTDC1	1.12455	0.00129937	ZBTB16	1.5353	1.42436e-17	S100A6	0.55602	4.81003e-52	RFC2	3.44731	1.20706e-32	CMTR1	1.85167	0.999845	CD99	1.07893	4.75065e-10	TMBIM1	1.42552	1
469	SNHG10	0.273271	0.0139577	STARD3NL	0.979153	1.27995e-08	UBE2Q2L	0.765152	0.448779	KTN1	0.479555	2.03787e-32	ASNA1	0.528611	0.00133412	FUS	0.35089	2.2993e-17	MRPL33	1.04592	5.34773e-52	COPS3	2.52923	6.45916e-33	CTD-2325M2.1	3.8399	0.999845	KPNA2	1.68403	4.63308e-10	PRKX	1.14808	1
470	LINC00176	0.442035	0.0141402	KLF2	0.41474	1.35951e-08	FOXI1	3.42205	0.449758	SSB	0.486099	2.11185e-32	LMNA	0.53715	0.00138823	MAP1LC3B2	1.05458	2.50799e-17	ACTN4	1.53569	6.61431e-52	ATP5O	1.4781	4.47585e-33	FAM86C1	3.73387	0.999845	C1orf43	1.58161	4.663e-10	ATG3	0.991697	1
471	ARMCX1	1.17925	0.0143697	ACAA2	0.773536	1.42734e-08	GRK7	3.30452	0.452018	TRA2B	0.416195	3.52478e-32	CLU	1.07409	0.00140003	RASD1	2.05988	3.06143e-17	NDUFAF3	1.04305	1.02759e-51	SRGN	1.55777	5.8195e-33	PHF1	0.930153	0.999845	PSMB7	1.36084	4.99953e-10	ETS2	2.14948	1
472	NUDT12	1.07971	0.0146498	SAMD9L	0.839825	1.57298e-08	C6orf164	1.71726	0.452097	WAPAL	0.595309	3.77148e-32	SSR4	0.279347	0.00147274	SNRPB	0.362618	3.39437e-17	NDUFB8-1	0.699657	1.15231e-51	TUBA1C	3.61431	2.62893e-32	CSNK1D	1.03218	0.999845	CKS2	1.92705	5.07924e-10	LIMS1	0.863538	1
473	C11orf1	0.313907	0.0150803	PSTPIP2	1.41859	1.58168e-08	RP11-277A4.4	1.26087	0.452452	MGEA5	0.530483	3.77682e-32	RSRC2	0.344438	0.00147313	OAT	0.768294	4.37251e-17	RYBP	1.75712	1.54618e-51	ANP32A	2.06816	5.67575e-33	DOPEY2	2.36431	0.999845	MRFAP1	1.484	5.07592e-10	SNRPD1	0.76541	1
474	CTD-2227I18.1	1.05253	0.015356	SPSB3	0.626348	1.70669e-08	MAPK8IP2	2.12211	0.453038	NDUFB11	0.391358	4.00852e-32	EMC7	0.420618	0.00153196	GALM	0.626705	4.70071e-17	ATP5I	0.731736	1.99755e-51	VBP1	2.27945	6.57795e-33	LMO4	1.25548	0.999845	ROMO1	1.5351	5.15661e-10	UBE2W	1.98863	1
475	BDH1	0.323691	0.0153661	MIEN1	0.606035	1.89815e-08	CTD-3131K8.2	0.383022	0.453038	STT3B	0.640965	4.73353e-32	CDKN2A	0.913535	0.00154621	RPSAP58	0.397244	4.9515e-17	MIEN1	1.13997	2.79715e-51	TIMM8B	2.43709	1.25141e-32	ARHGDIA	0.641266	0.999845	CLTB	1.44571	5.22466e-10	CORO1B	0.708364	1
476	XXcos-LUCA11.4	0.271782	0.0154612	IFIT3	1.6811	2.09985e-08	PTGER3	3.33314	0.453221	SUN2	0.552981	5.36616e-32	PFKFB3	0.667708	0.00157572	SYTL2	1.00371	5.43453e-17	OCIAD2	0.742298	3.91437e-51	ARL6IP6	2.40809	1.30855e-32	ANKRD18B	3.831	0.999845	TMA7	0.820012	5.9689e-10	G3BP1	0.935334	1
477	FGD3	0.139364	0.0155513	NCAM1	3.62584	2.19991e-08	ERMN	0.318263	0.453221	CEP350	0.697979	5.55451e-32	GSPT1	0.397173	0.00160865	HBP1	0.470486	6.07155e-17	PHLDA2	2.49363	5.60155e-51	LSM7	1.62811	8.78273e-33	PRKRA	0.875894	0.999845	NDUFB8-1	1.06161	5.44798e-10	C19orf43	0.615197	1
478	ZNF518B	0.284691	0.0157218	CAPNS1	0.920144	2.21531e-08	DIP2B	0.189926	0.453781	EFCAB14	0.69868	8.5545e-32	GIMAP4	0.349522	0.00165416	NDNL2	0.483834	7.93885e-17	RAB11A	1.13256	4.58113e-51	SSNA1	1.98014	1.01046e-32	GTPBP6	1.19284	0.999845	PSMB1	1.08157	5.48106e-10	PDP1	2.04176	1
479	LIAS	0.267706	0.015736	RAC2	0.375508	2.21589e-08	PAXIP1-AS1	0.104202	0.455103	PPP1CC	0.483769	8.66856e-32	SIPA1	0.813065	0.00167749	RBMS1	0.512809	8.83814e-17	WSB1	1.15375	4.87089e-51	RPL39L	4.13578	7.53382e-32	MAP1LC3B	0.602093	0.999845	SLC2A3	1.28875	5.39102e-10	DDOST	0.884645	1
480	ACSL6	0.269858	0.0158653	MT-CYB	0.20133	2.28587e-08	Z83001.1	3.25008	0.455701	HTATSF1	0.639078	1.04306e-31	HMGB1	0.241304	0.00170202	WIPF1	0.40871	9.20245e-17	DERL1	1.31167	5.25221e-51	SHCBP1	7.99341	2.71109e-31	MED17	1.12171	0.999845	MECP2	1.65826	5.49494e-10	CPNE1	0.991186	1
481	GSTM2	0.652197	0.0159818	KLHDC4	1.15542	2.47783e-08	RP5-850O15.4	2.12939	0.455949	PRKDC	0.674999	1.08396e-31	CSRNP1	0.600859	0.00172539	C20orf24	0.472596	9.33143e-17	TSPAN5	1.74979	6.45948e-51	DRAP1	1.61647	1.13088e-32	DDX24	0.48612	0.999845	C1QBP	1.16724	5.67484e-10	CCDC82	1.22875	1
482	KNOP1	0.230761	0.0166051	CDKN2D	0.540207	2.49439e-08	ZNF320	0.45601	0.456322	LCK	0.366712	1.30356e-31	CHN2	1.98333	0.00175161	KMT2E	0.318201	9.55566e-17	ADAT2	2.48636	9.89753e-51	SKA2	3.41725	5.70719e-32	AC147651.4	2.28519	0.999845	RPL12	0.440019	7.18131e-10	FOXO1	1.58848	1
483	ZNF563	0.393684	0.0169362	UBL5	0.358235	3.03869e-08	CEBPA-AS1	3.2683	0.456501	NFKBIA	0.333114	1.31326e-31	CXCL13	0.795593	0.00176121	EPOR	1.32155	1.24494e-16	RDX	1.62892	1.39812e-50	ASNA1	2.32759	2.32246e-32	RPL22L1	0.785844	0.999845	JOSD1	2.00909	6.00982e-10	CUL4B	1.61142	1
484	TCP11L2	0.187216	0.017223	TNFRSF1B	0.61732	3.06587e-08	CHD3	0.0663391	0.457057	MORF4L1	0.326639	1.47736e-31	RRAS2	1.03308	0.00187978	PDCD4	0.40392	1.29041e-16	LMAN2	0.895853	1.32309e-50	TROAP	7.59019	4.08347e-31	VAT1	2.31327	0.999845	FOSL2	2.35475	6.44687e-10	TFG	1.2186	1
485	EXPH5	0.710598	0.0174602	MCOLN2	1.71515	3.52047e-08	CSMD3	3.13822	0.457393	CIRBP	0.29137	1.55505e-31	SERPINH1	1.01018	0.00189669	TGFB1	0.559899	1.41196e-16	NAB1	1.90191	1.62892e-50	LRR1	4.19456	1.78005e-31	DHX57	1.79823	0.999845	CD28	1.67401	6.06249e-10	NAA50	1.04573	1
486	DDX18	0.0895027	0.0174909	TAP2-1	0.797903	3.97721e-08	TLN2	1.13625	0.457727	DENR	0.59841	2.06899e-31	LPCAT1	1.15128	0.00190869	GRPEL1	0.523795	1.53391e-16	PSMA1	0.809899	5.10875e-50	CHMP2A	1.89462	2.60357e-32	UNC119	1.23185	0.999845	ELF1	1.13237	6.46365e-10	CCDC50	1.65818	1
487	ZFYVE9	0.471877	0.017827	B3GAT1	3.91139	4.17886e-08	ZNF610	0.902124	0.457766	MTDH	0.451926	2.15535e-31	SSBP4	0.51879	0.00190869	HIF1A	0.486484	1.57177e-16	EMC7	0.969032	6.24178e-50	HNRNPC	1.47524	2.73069e-32	EGLN1	1.22759	0.999845	RNF145	1.35892	6.53899e-10	RP11-334C17.5	3.01321	1
488	TMEM220	0.580146	0.0182471	UQCR10	0.367577	4.17047e-08	PLXDC2	2.05808	0.458344	TAX1BP1	0.391251	3.06869e-31	FBXO6	1.04652	0.00197542	CD6	0.39058	1.69961e-16	TNIP3	3.0046	1.0639e-49	ISG15	1.94506	3.13192e-32	SLC4A4	3.76643	0.999845	ATP6V0E1	1.06193	6.76613e-10	LAMTOR2	0.978052	1
489	RP11-382J12.1	0.381925	0.0186255	RP11-305L7.1	2.6308	4.34203e-08	ZNF582-AS1	0.376315	0.458356	ATP5E	0.280891	3.44705e-31	RCAN2	2.51623	0.00198174	COQ10B	0.480981	1.86843e-16	G3BP2	0.817313	9.06379e-50	ARF1	1.51063	3.42542e-32	CCDC28A	0.995309	0.999845	PRDX2	1.07194	6.85949e-10	MPZL1	2.85622	1
490	SLC16A11	0.640465	0.018639	ZNF365	2.01143	4.68503e-08	MPP2	0.758816	0.459459	SKP1	0.315652	4.28324e-31	ATXN1	0.682662	0.00200447	MOB4	0.563449	1.95146e-16	RILPL2	1.13951	1.15169e-49	HSBP1	2.59456	6.56621e-32	HMGN4	1.80699	0.999845	ILF2	1.34828	6.65109e-10	RBM14	1.36952	1
491	KRT2	0.932181	0.019217	TADA3	0.721242	5.05353e-08	RP11-324O2.6	1.02435	0.459555	RGS19	0.721654	4.49445e-31	AHNAK	0.391929	0.00201707	WDR74	0.628754	2.08872e-16	MYL12B	0.594888	1.33267e-49	SCP2	1.79087	4.20968e-32	JMY	1.15226	0.999845	WIPF1	1.31255	6.71177e-10	SOCS3	0.691115	1
492	SUMF2	0.160346	0.0192745	C6orf1	0.832348	5.14048e-08	RP11-332H14.2	0.155461	0.460339	XIST	0.603453	5.34033e-31	FOSL2	0.799173	0.0020554	H2AFX	1.0544	2.22749e-16	NHP2L1	0.729542	1.75454e-49	MTHFD2	2.27977	5.83952e-32	EPG5	2.24546	0.999845	HSPD1	1.19849	7.10539e-10	EIF4A3	0.979511	1
493	RP13-977J11.2	0.277347	0.0194825	PSMA7	0.350147	5.7426e-08	RP11-264I13.2	3.00052	0.460676	UQCRC2	0.492778	5.34033e-31	PLSCR1	0.851853	0.00206203	EVI2B	0.341366	2.36011e-16	NGFRAP1	1.23324	2.75411e-49	UBE2L3	2.02948	5.70413e-32	TNRC6C	1.27855	0.999845	YBX1	0.789815	8.34522e-10	PRPF4B	0.841975	1
494	PRKAG2-AS1	0.337676	0.0197213	TMEM160	0.503185	5.74985e-08	CDK5R1	0.259967	0.460729	SCML4	0.843231	6.95338e-31	BUB3	0.336239	0.00211213	MAF	0.660894	2.59591e-16	SDCBP	0.775332	2.62522e-49	MCM4	4.78763	6.06343e-31	ICAM3	0.513087	0.999845	IDI1	1.41494	7.51949e-10	PSMA4	0.704627	1
495	NAE1	0.117235	0.0197279	ARHGAP10	1.37877	6.04992e-08	CCIN	3.02726	0.460778	IGBP1	0.500484	7.09482e-31	FAM173A	0.707318	0.00211566	CSNK1D	0.653807	2.65329e-16	CHMP5	1.11922	4.30166e-49	PPDPF	1.28515	7.69992e-32	WARS	1.84932	0.999845	CCNH	1.3229	7.55437e-10	C4orf48	0.914768	1
496	NAA16	0.171757	0.0199051	MANF	0.596779	6.74792e-08	RP11-782C8.1	0.389243	0.460902	RNF213	0.466866	7.7652e-31	SLAMF6	0.920976	0.00212739	TM2D3	0.544618	2.93271e-16	HLA-DQA2	2.48733	7.82823e-49	2021-09-07	1.37702	7.22092e-32	NHP2L1	0.527043	0.999845	RPS10	0.678854	1.04084e-09	AIG1	1.9522	1
497	SECISBP2	0.134193	0.0205958	HMGB2	0.342848	7.27385e-08	SORT1	3.49252	0.461067	ATF7IP	0.610209	7.84434e-31	BRD2	0.501615	0.0021795	RAB11FIP1	0.67643	2.98592e-16	YWHAH	1.1119	9.19058e-49	GDI2	1.78866	6.91055e-32	NAAA	0.836422	0.999845	RP11-347P5.1	1.47049	8.1243e-10	SNF8	0.962564	1
498	RP11-213G21.1	1.44357	0.020726	LYN	3.30545	7.5439e-08	ZBTB20-AS4	0.827221	0.463795	NIPBL	0.599317	8.34782e-31	CD160	2.82075	0.00220457	SMAD7	1.3024	3.23647e-16	KPNA2	1.16364	1.16044e-48	MZT1	2.60377	1.26892e-31	ARRB2	0.748403	0.999845	PPP1CB	1.6217	8.15877e-10	CCNL1	0.573479	1
499	MAN1C1	0.599666	0.0207849	SBK1	1.95053	7.86895e-08	AC068282.3	1.39972	0.463921	EPC1	0.435362	8.34782e-31	ITGA4	0.364578	0.00222721	GPRIN3	0.599748	3.22625e-16	ANXA7	0.854956	1.17379e-48	NDUFS7	1.90652	7.84668e-32	FAM43A	2.22909	0.999845	RPS7	0.524521	1.14129e-09	PRRG4	3.00784	1
500	C5orf28	0.246796	0.0208817	STUB1	0.480287	8.14973e-08	ZNF814	0.243669	0.464447	CLSTN1	0.753422	1.02189e-30	AUTS2	2.10689	0.00226766	BCL7B	0.493898	3.32447e-16	PRDX5	0.836833	2.03272e-48	CCNB1	5.9303	1.26437e-30	TRIM59	2.37764	0.999845	HNRNPF	1.22357	8.9372e-10	NRD1	0.964124	1
501	SLC25A45	0.163789	0.0209147	PTCH1	2.60765	8.72066e-08	RP5-888M10.2	3.15294	0.464471	SMARCC1	0.662575	1.09504e-30	PRDX1	0.368225	0.00234569	AP000783.1	1.1812	3.6087e-16	ITM2A	0.690532	2.32392e-48	UQCRC1	2.24937	1.02652e-31	YIPF5	0.908514	0.999845	RPL10A	0.503212	1.19601e-09	CROCCP2	1.57657	1
502	ZBTB18	0.376666	0.0209504	SNX3	0.402945	8.68545e-08	ZNF404	0.517003	0.464905	RP11-220I1.1	0.632334	1.36412e-30	ELL2	0.920064	0.00244127	PABPC1	0.201312	3.7012e-16	LAX1	1.77358	3.92656e-48	H2AFX	3.64309	4.20653e-31	KANSL3	2.2017	0.999845	GHITM	1.11697	9.49793e-10	AHR	1.3873	1
503	TCEAL2	0.785148	0.0210464	PSMB6	0.422581	9.94026e-08	SEPP1	0.721029	0.46515	MBP	0.519051	1.60561e-30	FKBP2	0.49244	0.00250697	C16orf80	0.652858	3.94896e-16	DNAJC15	1.10059	3.91447e-48	GNB2	2.12311	1.0485e-31	TSEN54	0.992927	0.999845	USP16	1.47313	9.46209e-10	MIR4435-1HG	1.00098	1
504	CEP41	0.39166	0.0224594	PREX1	0.960476	1.00161e-07	RP11-686O6.2	0.340594	0.465291	M6PR	0.594024	2.04549e-30	ORAI1	0.549129	0.002757	ZNF267	0.609554	3.95415e-16	CDKN1A	1.65765	4.4901e-48	RBM3	1.42333	1.27321e-31	XCL2	2.26298	0.999845	COX14	1.30576	9.77471e-10	UBXN2A	1.35896	1
505	SMARCA1	1.1162	0.0225095	RAB11FIP5	1.91172	1.02344e-07	GABBR1	0.348341	0.466417	TRAPPC6A	0.493964	2.14233e-30	TGFBR3	1.06967	0.00287003	TNFRSF12A	1.86722	4.14911e-16	SNX5	1.39713	4.40612e-48	PGAM1	2.78172	2.7729e-31	PFN1	0.340281	0.999845	ZC3H12A	2.09542	1.07736e-09	MAF	1.1416	1
506	U2SURP	0.0986226	0.0225862	TGFBR1	1.65954	1.03001e-07	CR2	1.36896	0.46642	STMN3	0.66091	2.7434e-30	RIC8A	0.62947	0.00297234	RPL22L1	0.526838	4.21037e-16	TSPAN13	3.02266	7.54412e-48	NDUFB9	1.54586	1.50553e-31	LRRC41	1.52011	0.999845	ERGIC3	1.42704	1.05291e-09	RRP9	2.0413	1
507	METTL20	0.601614	0.0226382	LAMTOR1	0.443918	1.03369e-07	RP11-25L3.3	3.04787	0.46667	NAE1	0.564876	3.00082e-30	GTPBP8	0.704098	0.00299127	HEXIM1	0.834115	4.95915e-16	NAA50	1.18571	5.52926e-48	ORC6	5.2828	2.0331e-30	SIK1	1.51918	0.999845	LMAN2	1.29967	1.14591e-09	GTPBP1	1.92246	1
508	RP5-943J3.2	0.941532	0.0226479	CD53	0.370431	1.0714e-07	PLIN4	3.13236	0.467438	SERF2	0.244542	3.23576e-30	PSMB8	0.298462	0.00299183	PBX4	0.839796	5.87232e-16	KCNN4	2.4399	7.72075e-48	SOD1	1.37801	2.13495e-31	PDCD2	0.724022	0.999845	TIMM10	1.749	1.17838e-09	IL12RB2	2.83256	1
509	RASA2	0.150924	0.0234255	GPR141	5.76615	1.15093e-07	ENO1-AS1	0.306588	0.467438	ANKRD11	0.619616	3.66716e-30	MFSD10	0.539025	0.00310415	CD97	0.558157	5.91662e-16	IL10RA	0.899338	1.26176e-47	DAD1	1.62177	2.04735e-31	PSMG3	1.12627	0.999845	DNAJB9	1.38893	1.22922e-09	MRFAP1L1	1.36191	1
510	MIR4519	0.281149	0.0235577	ARHGEF12	1.55658	1.14926e-07	SNHG10	0.143832	0.467438	PDCD5	0.541675	4.31298e-30	RHOB	0.955344	0.00320197	CHMP1B	0.462843	9.24741e-16	CCM2	1.11571	1.37471e-47	MRPL52	2.23075	3.1009e-31	PUM2	1.02472	0.999845	SNHG8	1.17428	1.3351e-09	GTF3C3	1.96474	1
511	RNF157-AS1	1.26951	0.023846	ZFAND6	0.544108	1.14721e-07	ZNF578	0.491753	0.468875	COX6B1	0.338327	4.62819e-30	KCNQ1OT1	0.834818	0.00321976	SERP1	0.303287	9.65062e-16	LAMTOR2	1.05807	1.51413e-47	SPCS3	1.90125	2.7784e-31	REL	0.743894	0.999845	AC017002.1	2.32901	1.46473e-09	COX10	1.66107	1
512	RP11-441O15.3	1.15629	0.0238469	SYT11	1.08983	1.15879e-07	KPNA5	0.118492	0.469061	HMGN2	0.532803	4.7348e-30	OAT	0.657923	0.00321976	IRF1	0.355138	1.46709e-15	PDE4B	1.18983	1.71634e-47	MRPL28	2.59238	5.11365e-31	RP11-950C14.3	3.47995	0.999845	PNPLA8	1.64431	1.35544e-09	RP1-313I6.12	1.58308	1
513	RP11-421L21.3	0.349195	0.0240385	CLEC2B	0.441253	1.16799e-07	RPS28	0.0193256	0.469238	PRRC2B	0.779872	5.96063e-30	MAP1LC3B	0.339425	0.0032233	ABRACL	0.37257	1.48454e-15	EIF4E	1.27312	2.7379e-47	GLRX3	2.35351	5.92924e-31	IFI6	0.855614	0.999845	GDE1	2.21745	1.47635e-09	MAP3K8	1.35602	1
514	PLLP	0.800213	0.0243161	SMKR1	1.95537	1.1777e-07	RP11-252A24.7	0.335962	0.469238	CLINT1	0.632094	6.02614e-30	RABAC1	0.318092	0.00322932	TOB2	0.837917	1.48947e-15	PSMA4	0.797756	5.93963e-47	CALR	2.00647	4.99449e-31	ALKBH5	0.797582	0.999845	CHMP2A	1.35351	1.46473e-09	SPATA20	2.7635	1
515	RP11-425I13.3	0.683113	0.0243232	CD74	0.349876	1.31042e-07	AC002472.13	2.91367	0.469519	ADAR	0.537613	7.64962e-30	SLC1A5	1.05015	0.00328316	MPZL3	0.87446	1.51814e-15	NANS	1.26867	6.48121e-47	APOBEC3G	2.25766	6.26834e-31	RP11-379H18.1	3.47765	0.999845	EMD	1.89236	1.50831e-09	WBP4	1.35932	1
516	NCF1	0.221565	0.024568	RBX1	0.440866	1.42087e-07	NOSTRIN	1.06165	0.469531	ZNF770	0.652809	8.67353e-30	CHD9	0.631733	0.00336623	PFDN2	0.407817	1.61361e-15	SKAP1	0.893329	6.17657e-47	DNPH1	1.96013	5.5923e-31	B3GALT4	1.5565	0.999845	DHX36	1.48579	1.52482e-09	RCL1	1.93845	1
517	CHD7	0.211889	0.024891	SLC4A4	3.67437	1.4456e-07	BEND3	1.08478	0.469799	CYSLTR1	0.891103	9.33663e-30	DENND2D	0.54103	0.00390167	TNFRSF18	0.533119	1.62193e-15	SNRPB	0.751873	9.71627e-47	SNRNP40	2.29845	7.62969e-31	ANXA5	0.649465	0.999845	MT-ND2	0.695722	1.88746e-09	THOC2	0.905406	1
518	RGMB	0.439374	0.0249435	PPP5C	1.31329	1.46842e-07	CASP5	3.12169	0.470302	FBLN5	1.0675	9.64207e-30	ADAT1	0.986197	0.00390626	RUNX3	0.623396	1.74161e-15	CCL20	2.15976	1.26533e-46	KHDRBS1	1.72931	5.72347e-31	KIAA0247	1.81389	0.999845	MSN	1.32504	1.70001e-09	HINT1	0.486923	1
519	ERC1	0.198288	0.0249784	TAOK3	0.542046	1.51387e-07	LINC01116	2.00733	0.470308	CNTRL	0.617408	1.05152e-29	ZC3H12A	0.652043	0.00393977	NFKBIE	1.00377	1.81055e-15	LSM2	1.10702	1.19486e-46	BUD31	1.88662	6.43106e-31	RP11-138A9.2	1.25449	0.999845	PSMD11	1.7137	1.83653e-09	FANCA	2.8162	1
520	HEBP1	0.281544	0.0250449	POLR2L	0.364609	1.57713e-07	RP11-53O19.1	1.34751	0.470945	FLI1	0.71993	1.29858e-29	USP36	0.601612	0.00396831	ATP5EP2	0.431869	2.3753e-15	RPA3	1.10813	1.99117e-46	NUTF2	2.095	7.81089e-31	SSRP1	0.932014	0.999845	HIF1A	1.48496	1.86748e-09	ZNF106	1.03713	1
521	CEBPE	1.12203	0.0257276	TMEM50A	0.391769	1.62836e-07	CTA-373H7.7	1.1869	0.471802	CAPN2	0.517065	1.56494e-29	CHIC2	0.533009	0.00410946	FAM96B	0.39618	2.46083e-15	HLA-F	0.768824	1.95638e-46	CCDC34	4.47092	5.82442e-30	CASP7	1.51223	0.999845	NDUFB4	1.19068	1.89219e-09	PUM1	1.32835	1
522	LYRM7	0.192596	0.0265151	RAB18	0.561558	1.65365e-07	C22orf24	2.92168	0.473447	ANKRD12	0.355817	1.65599e-29	TNFRSF12A	1.52738	0.0042357	CAMLG	0.394851	2.82034e-15	MAF	1.34135	2.21487e-46	CBX5	2.51991	1.22366e-30	RIOK2	1.04737	0.999845	NME1	1.96716	1.98904e-09	PSMB7	0.763042	1
523	CSGALNACT1	0.17026	0.0282075	CHN2	2.35259	1.71524e-07	TRIM23	0.184559	0.474335	PRPF6	0.650134	1.74271e-29	LAMTOR5	0.348674	0.00440042	ATXN1	0.734299	3.0308e-15	EIF3I	0.823732	2.12986e-46	PBK	8.62649	1.60391e-29	DNAJB1	0.526642	0.999845	SELT	1.11719	2.00483e-09	LAG3	1.36986	1
524	SETMAR	0.46559	0.0285727	RER1	0.513322	1.72429e-07	TAS2R20	1.98013	0.476386	THUMPD1	0.632532	2.18386e-29	ATP8A1	0.837447	0.00452842	DNAJA4	1.13595	3.0743e-15	MGST2	2.50552	4.6458e-46	NDUFS3	2.22943	1.22016e-30	RAB18	0.781513	0.999845	NCL	1.05254	2.18668e-09	PPP1CC	0.718561	1
525	CCDC102B	0.455833	0.0289308	RAB8B	0.704383	1.81313e-07	KCNE1	1.76741	0.476386	INADL	0.93609	2.1968e-29	ARF6	0.317293	0.00454455	KLF10	0.800838	3.17069e-15	CD79A	3.40889	6.09859e-46	MDH2	1.69963	9.96659e-31	FAF1	1.33764	0.999845	CNPY2	1.35793	2.18668e-09	TRIM59	2.72343	1
526	SON	0.0625392	0.0293582	MIF4GD	0.768329	1.8651e-07	LMOD3	0.220341	0.476386	SNHG8	0.421389	2.46835e-29	ATP9A	4.1416	0.00468405	RP11-138A9.2	0.888842	3.30135e-15	PARP1	0.971242	5.69277e-46	ATP6V0B	1.86145	1.11395e-30	JMJD4	1.84322	0.999845	POLR1D	1.30389	2.23173e-09	HLA-DQA1	1.3473	1
527	RP11-137H2.6	2.62967	0.0296129	RAB27A	0.682295	2.03956e-07	FAM188B	0.804466	0.476479	NSMCE1	0.575755	2.86534e-29	MECP2	0.485763	0.00469188	SLC25A3	0.321299	5.45237e-15	SERPINH1	2.23096	7.78638e-46	KIF23	6.85805	2.06354e-29	AAED1	1.06251	0.999845	YWHAE	1.44162	2.25925e-09	AP5S1	2.79397	1
528	CTD-3110H11.1	1.15224	0.0297004	PIP4K2A	0.835692	2.05408e-07	IBA57-AS1	1.94759	0.477077	EDF1	0.335206	3.00034e-29	ZNF184	0.939279	0.00484604	HLA-DRA	0.532787	5.54962e-15	C16orf87	1.21761	7.0095e-46	GALM	2.4647	2.48541e-30	PITPNC1	0.881929	0.999845	ARF1	1.02249	2.50177e-09	MOB1A	0.782654	1
529	ANKRA2	0.17381	0.0299666	MMP24-AS1	0.666384	2.07392e-07	RP11-285F7.2	0.239608	0.47721	GGNBP2	0.448137	3.11359e-29	RP11-305L7.3	1.89416	0.00509287	AHR	0.774846	8.8457e-15	ATP6V1E1	1.22885	7.88615e-46	RMI2	5.68666	2.14084e-29	C4orf46	2.26338	0.999845	GSTP1	1.27126	2.45759e-09	MED13	1.53814	1
530	ARHGAP5	0.132578	0.0301006	AKR1B1	0.594938	2.07875e-07	CTNNA3	2.82858	0.477672	YTHDC1	0.53038	3.71358e-29	TMEM109	0.525758	0.00515392	PSMA7	0.294449	1.14417e-14	MYEOV2	0.766561	8.41087e-46	UBE2S	3.2695	6.25011e-30	TNFSF14	1.9497	0.999845	BCAP31	1.2978	2.47353e-09	BLOC1S2	0.853076	1
531	C21orf49	0.488581	0.0301867	LMAN2	0.44272	2.07875e-07	TPBGL	1.06349	0.477896	DNMT1	0.637801	3.83691e-29	TMEM39A	0.941328	0.00522825	AKIRIN2	0.510042	1.14568e-14	HADHB	1.15092	1.41624e-45	PTGES3	1.5395	1.91727e-30	UQCR11-1	0.411686	0.999845	IGBP1	1.31368	2.53577e-09	ZNF382	2.76368	1
532	PIM1	0.0953984	0.0313098	LAMTOR2	0.54674	2.12539e-07	RP5-1142A6.8	1.0747	0.478058	ITGA4	0.476498	4.38699e-29	PDIA6	0.339048	0.00523429	MRFAP1	0.451429	1.42694e-14	GATA3	1.00028	2.01186e-45	NDUFA9	2.15763	3.07905e-30	2021-09-11	1.19029	0.999845	CD3E	0.890618	2.76074e-09	RALB	1.54304	1
533	ZNF773	0.500411	0.031435	ARL4C	0.449298	2.18278e-07	IGSF11	1.56821	0.47854	MDFIC	0.737794	4.90728e-29	MGST3	0.381065	0.00529889	PARP8	0.495592	1.47166e-14	LRPAP1	0.898538	2.28853e-45	ETFA	2.29151	3.74921e-30	PLXNC1	2.19964	0.999845	EEF1G	1.80083	2.60087e-09	STX16	1.18252	1
534	RIN1	0.806962	0.0314686	ATP1B3	0.532281	2.22379e-07	SEMA4G	1.96503	0.479715	PIK3IP1	0.348325	4.95371e-29	CSTB	0.318571	0.00546009	GPR18	1.09748	1.5981e-14	GTF2B	0.999414	2.42825e-45	FANCI	5.29092	2.89392e-29	RANBP1	0.548446	0.999845	ATP5F1	1.15852	2.77509e-09	LLGL2	2.67381	1
535	RP11-473M20.16	0.520883	0.0316709	SH3BP2	1.44504	2.32467e-07	RBFOX3	1.15321	0.480673	GIMAP1	0.670257	5.34044e-29	TMEM50A	0.30817	0.0054891	CXCR3	0.656658	1.8123e-14	BSG	0.879223	2.42825e-45	HNRNPA1	1.07326	6.41868e-30	RNF138	0.827898	0.999845	EIF3G	1.04538	2.85474e-09	LPIN2	1.06832	1
536	RP11-70P17.1	0.422577	0.0318114	CCDC112	1.34636	2.42315e-07	CTD-2310F14.1	1.5042	0.480953	FNTA	0.601286	5.71879e-29	SELT	0.293688	0.00550221	MXD1	0.87143	1.85399e-14	SCP2	0.817656	2.59604e-45	UBE2D2	1.41119	3.83581e-30	RHEB	0.712112	0.999845	BRD2	1.60795	2.86603e-09	STX4	1.31654	1
537	RP11-206L10.2	0.431863	0.0318121	CPD	1.13136	2.42732e-07	NEIL1	0.25016	0.481406	ANXA6	0.485208	6.20153e-29	CCNDBP1	0.395137	0.00567818	CHMP2B	0.521361	2.09082e-14	ZNF281	1.15081	6.00668e-45	CYCS	1.54018	4.33887e-30	RBFA	1.4614	0.999845	SAP18	0.931323	3.09836e-09	SSR1	0.873572	1
538	PABPC4	0.123547	0.0321795	TMEM109	0.651251	2.51972e-07	SGK223	0.29341	0.481742	TCEAL8	0.647987	6.30537e-29	MCOLN2	1.29081	0.0056933	MSC	1.55005	2.19148e-14	MOB4	1.13988	8.28887e-45	SAC3D1	4.4493	3.07866e-29	NGDN	0.797238	0.999845	ACTN4	1.98308	3.10119e-09	CBLB	1.32368	1
539	ZNF629	1.35915	0.0327526	CD3G	0.347479	2.55058e-07	MANEA-AS1	0.196555	0.482614	IL6R	0.953096	7.72175e-29	CD70	0.903061	0.00573678	ADAM19	1.45097	2.42558e-14	TBCB	0.845432	8.25459e-45	MRPL27	2.83646	1.00116e-29	PTPN7	0.75228	0.999845	UBE2N	1.24035	3.25663e-09	AGPAT6	1.87912	1
540	RP11-554J4.1	0.347742	0.0332186	ITGB1BP1	0.539904	2.81133e-07	AMT	0.487947	0.48329	KIAA1109	0.689798	7.75752e-29	CD8B	2.7795	0.00587769	PELO	1.03494	2.55975e-14	PFDN2	0.86282	8.66462e-45	AP2M1	1.67366	4.85883e-30	PCNP	0.524443	0.999845	PNRC1	0.922655	3.40198e-09	ZBTB41	1.85044	1
541	RP11-110I1.12	0.640573	0.033549	UQCR11-1	0.287482	2.89161e-07	HPX	2.98109	0.483744	ATF7IP2	0.583642	7.85153e-29	ATP5B	0.320853	0.00613025	ATP2B1	0.425236	2.55975e-14	GABARAPL1	1.57904	1.07009e-44	NDUFA1	1.47209	5.21277e-30	CAMK2D	1.2903	0.999845	DNAJC1	1.71304	3.36008e-09	MMAA	2.90892	1
542	LTA4H	0.138835	0.0339352	ADIPOR2	1.08336	2.99196e-07	CTC-281F24.1	1.51807	0.484325	LINC00402	1.04445	9.47098e-29	PPP1R16B	0.899271	0.00643312	C12orf44	0.7862	2.68347e-14	EID1	0.657482	1.2941e-44	MIS18BP1	2.40669	8.25299e-30	LONRF3	3.25841	0.999845	NFKBIZ	1.47885	3.94206e-09	TRANK1	1.88753	1
543	AGBL3	0.643885	0.0341441	RHEBL1	2.08272	3.05117e-07	DTWD2	0.280612	0.484792	BCL2	0.614581	1.04128e-28	RNF166	0.454904	0.00652773	BZW1	0.401694	2.78982e-14	ATP6V1D	1.44265	2.04678e-44	VPS29	1.78609	6.36077e-30	NDUFA9	0.797675	0.999845	CHD1	1.24878	3.95223e-09	NDUFB1	0.765443	1
544	SORCS3	1.07454	0.0345093	C1orf122	0.745009	3.10896e-07	AC020743.3	3.17672	0.485086	SPG20	0.853631	1.17135e-28	SLC27A3	1.53947	0.00660976	HLA-DPA1	0.399415	3.17974e-14	TTC39C	0.899814	3.87654e-44	MRPL18	2.12427	9.41946e-30	PMAIP1	0.613647	0.999845	STK17A	1.08939	4.0724e-09	USP15	0.702958	1
545	ZNF229	2.52337	0.0348423	DCTN3	0.488935	3.20436e-07	NUAK2	0.210277	0.48535	HSPA8	0.316344	1.23323e-28	TOB2	0.713858	0.00660976	LDLR	1.08919	3.22829e-14	LPXN	1.28306	4.1612e-44	DNAJC15	2.13185	9.61811e-30	PSMA7	0.473427	0.999845	ARL6IP4	0.998885	4.15847e-09	SOCS1	0.847975	1
546	NUDT16L1	0.13053	0.0351122	EPS15	0.664956	3.25914e-07	BHLHE22	2.75953	0.485718	NHP2	0.516853	1.36525e-28	IFNG-AS1	1.80988	0.00667579	CPM	1.61503	3.41476e-14	GSTO1	1.00414	4.79637e-44	PYCARD	2.20198	1.60987e-29	KLF10	1.18135	0.999845	PHPT1	1.42945	4.01629e-09	SCML4	1.18267	1
547	CTD-2031P19.3	0.736815	0.0351629	IER3IP1-1	0.546507	3.61406e-07	SMCR5	0.275967	0.486193	SUCLG2	0.540413	1.53118e-28	TMEM59	0.254631	0.00673749	FKBP4	0.785121	3.55741e-14	COX6B1	0.593708	5.73286e-44	CDCA4	3.22415	3.67557e-29	SREBF2	1.70126	0.999845	FAM49B	1.20807	4.14617e-09	RP3-395M20.9	2.79677	1
548	PARP11	0.221669	0.0356323	ORAI1	0.64489	3.6951e-07	RP11-536K7.3	0.924495	0.48655	DAD1	0.411221	1.62681e-28	PNP	0.926827	0.00690849	C14orf119	0.617602	3.65865e-14	UQCRB	0.530923	9.84954e-44	GSTP1	1.79272	1.4764e-29	AMD1	0.688852	0.999845	NDUFAB1	1.3534	4.45937e-09	NDUFA2	0.733296	1
549	TPTEP1	1.43342	0.0358629	CCDC88C	0.576104	3.96887e-07	C11orf65	0.672055	0.487166	PRDX2	0.372783	1.64716e-28	MIR142	0.475804	0.00691183	PASK	0.561066	3.6853e-14	GMFG	0.529588	1.06995e-43	SIT1	2.16433	2.53843e-29	SYNCRIP	0.735899	0.999845	MT-ND3	1.01875	4.79841e-09	IQCE	2.69554	1
550	ENPP2	0.969357	0.0358795	PHPT1	0.492467	3.98637e-07	RP11-15A1.7	1.34459	0.487166	HNRNPA3	0.376045	1.67347e-28	C12orf44	0.692798	0.00705364	CELF2	0.346701	3.79333e-14	CISD2	1.18872	1.38874e-43	EMP3	1.34967	2.40592e-29	CHST11	0.954153	0.999845	AMD1	1.38756	4.70777e-09	MYL5	2.64564	1
551	LINC00657	0.118166	0.036139	BST2	0.456709	3.99238e-07	PTPDC1	0.370366	0.487166	GRB2	0.48519	1.81932e-28	INPP5D	0.743029	0.00720715	CDC42EP3	0.678513	4.0315e-14	C19orf43	0.651087	1.36588e-43	CDCA8	7.43837	3.47339e-28	BLOC1S4	0.694733	0.999845	SEC61G	1.25469	4.80444e-09	SBNO2	2.59636	1
552	KLHL3	0.492996	0.0364959	JOSD2	0.696424	4.60402e-07	COX7A1	1.73435	0.487591	HSP90AB1	0.305621	1.84677e-28	TNFRSF1B	0.45517	0.00746505	TCP1	0.475353	4.0744e-14	FAM177A1	0.827436	2.74986e-43	EFHD2	2.47819	4.51029e-29	HARS	0.918287	0.999845	CMTM6	1.30002	4.81342e-09	PEF1	1.16642	1
553	ANKRD49	0.180088	0.0366615	SUB1	0.302531	5.14321e-07	PAQR8	0.214517	0.487719	ICAM2	0.591675	1.91717e-28	P4HB	0.355092	0.00760375	GPR35	2.29313	4.45105e-14	REXO2	1.03904	3.809e-43	HNRNPM	1.42016	3.23319e-29	SLC6A16	3.31925	0.999845	VIMP	1.51272	4.86788e-09	CEP350	0.993284	1
554	RPL17	0.0551176	0.0366658	SMIM14	1.06521	5.23921e-07	TPSAB1	1.94961	0.489233	GLG1	0.65933	1.95437e-28	SLC20A1	0.552392	0.00777113	SPTY2D1	0.682297	5.01939e-14	CAPZA2	0.887775	3.75602e-43	KIFC1	7.60818	4.09896e-28	IRF7	1.01807	0.999845	RNF213	1.2079	4.9933e-09	SYNRG	0.838206	1
555	GPC3	1.26724	0.0371733	2021-09-11	0.842947	6.63305e-07	RP11-154D6.1	2.93279	0.490125	MT-ND5	0.291868	2.07296e-28	PPP1R15A	0.297697	0.00777113	CHORDC1	0.561579	5.09078e-14	SNRNP35	1.48603	4.15728e-43	MRPL54	1.8656	3.39125e-29	ZNF646	3.35819	0.999845	CALM3	1.1376	5.4655e-09	ERAP2	1.14391	1
556	MCF2L-AS1	0.522691	0.037662	SYTL1	0.579758	6.72986e-07	RP5-1074L1.1	0.950296	0.490508	NELL2	0.779268	2.07735e-28	SLC6A6	0.845739	0.00795682	ARL3	0.792887	5.14343e-14	GLIPR1	0.981679	4.16246e-43	ROMO1	1.99192	3.66161e-29	RP11-343N15.5	2.06115	0.999845	CST7	1.31923	5.76271e-09	BRAF	1.80644	1
557	ZNF677	0.396196	0.0378408	TOR2A	1.07879	6.92856e-07	AC005339.2	1.17755	0.490508	MINOS1	0.424975	2.1434e-28	NELFCD	0.493328	0.00800974	ARHGAP15	0.345783	6.00829e-14	TM2D3	1.08344	6.95652e-43	ANAPC15	2.2097	4.56034e-29	FAH	2.11913	0.999845	PSMD14	1.61366	5.82033e-09	PSMB10	0.921504	1
558	RCN3	0.64335	0.0379316	FCRLB	2.79471	7.09936e-07	LINC00894	0.704025	0.491065	CRIP2	1.02428	2.53613e-28	NEDD9	0.627115	0.00803825	PGAP1	1.05832	6.20033e-14	TBCA	0.748873	7.77707e-43	NDUFS8	1.93263	4.02937e-29	GOLPH3L	2.19963	0.999845	TXNL4A	1.73097	6.01357e-09	RP3-322G13.5	2.61863	1
559	HRH2	0.429342	0.0386066	CD247	0.41286	7.08848e-07	RP11-108K14.8	2.81429	0.491705	ICAM3	0.376493	3.39454e-28	BAG3	0.622676	0.00838077	CCDC50	0.937881	6.21253e-14	C1orf43	1.01959	9.91175e-43	TYMP	2.26117	5.46074e-29	DDX60L	1.09098	0.999845	SQSTM1	1.39724	5.99407e-09	YWHAG	1.88867	1
560	AC079922.3	0.339721	0.0398402	RPA2	0.525391	7.12907e-07	AKR1C2	1.33253	0.492244	TMSB4X	0.112229	3.4441e-28	CCDC64	0.962731	0.00854758	SNRPG	0.367912	6.50647e-14	ADRM1	0.897904	1.09761e-42	PHB	1.97896	4.51029e-29	PDIA6	0.589069	0.999845	EMC7	1.34658	6.02953e-09	RRAGA	1.16865	1
561	ATP6V0E2	0.125554	0.0402969	LTB4R	1.31044	7.28242e-07	RP11-535M15.1	1.50592	0.492515	AC013264.2	0.954669	4.36127e-28	TBCD	0.763909	0.00864336	NDUFS5	0.267902	7.04637e-14	CD63	0.87235	1.15304e-42	CASC5	6.16867	5.50692e-28	TRAPPC8	1.67785	0.999845	IL4I1	3.74735	7.75577e-09	USP14	1.0793	1
562	NBPF15	0.580015	0.040486	TFEB	2.23234	7.35769e-07	RP11-110A12.2	1.12992	0.492515	EIF2AK2	0.645691	4.47663e-28	SLC27A2	1.22599	0.0087006	PLA2G16	0.744276	7.16519e-14	MRPL52	1.06202	1.33012e-42	ACAA2	2.54369	8.68638e-29	STX11	0.954908	0.999845	RPS26	0.743349	6.99626e-09	NDST2	2.53761	1
563	TECPR1	0.217918	0.0408722	IGF2R	1.21925	7.38543e-07	ZNF75A	0.107429	0.49252	GRK6	0.631676	4.49739e-28	STXBP2	0.47612	0.00874071	AVPI1	1.22864	9.27181e-14	RFTN1	1.48528	1.5866e-42	PHPT1	1.95328	7.12926e-29	KLC1	1.29229	0.999845	UQCRFS1	1.11563	6.60265e-09	JADE2	1.45775	1
564	RP11-81N13.1	0.668612	0.0412099	KYNU	5.33461	7.54328e-07	FNBP1L	0.601353	0.492659	RWDD1	0.407094	5.62567e-28	FAM129A	0.57015	0.00884414	NUDT16	0.999268	9.33166e-14	CTNNAL1	2.52474	2.19105e-42	PRC1	5.02902	5.81358e-28	PRNP	0.824131	0.999845	AP2M1	1.16059	6.60265e-09	CEACAM1	2.62875	1
565	LCLAT1	0.384625	0.0414174	PSAP	0.4203	7.42063e-07	ZNF611	0.192232	0.493714	THRAP3	0.461989	7.64479e-28	CPD	0.86746	0.00902566	RAP1A	0.324343	9.9304e-14	PRNP	1.11685	2.16984e-42	DGUOK	1.74513	7.74001e-29	RCAN2	3.3262	0.999845	AC016831.7	2.28371	6.99626e-09	TMEM30A	1.05471	1
566	ZNF559	0.291014	0.0415195	TES	0.615422	7.90186e-07	GIGYF1	0.249581	0.493908	ALKBH7	0.546115	7.84821e-28	CEP78	0.650994	0.00911363	SMC4	0.523535	1.05236e-13	TMEM154	1.37841	2.42915e-42	HSPA8	1.31758	9.70051e-29	BZRAP1	3.14551	0.999845	LMO4	2.26259	7.36399e-09	SNRPE	0.788915	1
567	RP11-453F18__B.1	1.13909	0.0415813	TCF25	0.408267	8.02119e-07	RP11-98D18.3	1.2808	0.493908	CHURC1	0.437351	8.16442e-28	RHOC	0.52088	0.00918215	EMC7	0.411633	1.10554e-13	CHMP2B	1.09201	3.89266e-42	HLA-DQB1	2.50883	1.513e-28	PSMB3	0.530229	0.999845	BATF	1.42109	6.99626e-09	TBP	1.86837	1
568	RP13-131K19.6	1.08396	0.0415813	CD8A	3.0097	8.77426e-07	RP11-575H3.1	2.68086	0.497764	ANAPC5	0.516499	8.87044e-28	IL15	1.50032	0.0092992	TMEM167A	0.520444	1.13667e-13	HSD17B10	0.969557	4.28546e-42	CD2	1.42082	9.97646e-29	UBE2I	0.565484	0.999845	PMF1	1.41687	7.14642e-09	SERPINE2	2.54402	1
569	PPAPDC2	0.362623	0.0418381	DENND3	1.84965	8.76012e-07	GS1-124K5.3	0.267406	0.49784	PNN	0.487142	9.7306e-28	SLC9A3R1	0.482685	0.00930338	ZBTB1	0.463995	1.32605e-13	BTG1	0.492622	4.22402e-42	CDCA3	8.42221	1.22136e-27	ELL	1.46048	0.999845	CALM1	0.765279	8.06627e-09	PLK3	1.16653	1
570	PDCD4-AS1	0.251086	0.0420748	TNFRSF1A	1.31999	8.93684e-07	TRIM39	0.169644	0.49784	TTC14	0.522485	1.01576e-27	PRKCH	0.381923	0.00935806	RAB5A	0.454419	1.34871e-13	ELOVL5	1.0808	4.43521e-42	BRCA2	4.33886	6.596e-28	RIPK2	1.14754	0.999845	LAG3	2.23651	7.94511e-09	ITGB2	0.638407	1
571	ZBTB41	0.266231	0.0421971	RAP1GAP2	2.14303	9.44668e-07	KCNJ14	0.550842	0.49784	TMOD3	0.593894	1.04378e-27	AMD1	0.373459	0.00963156	BSG	0.385564	1.98415e-13	SUMO1	0.684825	4.52344e-42	SF3B5	1.55104	1.18145e-28	TMEM256-PLSCR3	3.0455	0.999845	RPS12	0.449814	8.95461e-09	AGPAT4	2.52525	1
572	FAM169A	0.333599	0.0422824	VAMP8	0.354899	9.63023e-07	KRT72	0.429294	0.498096	CD3G	0.368693	1.21322e-27	CYTH3	1.89688	0.00967417	EIF4G2	0.274883	2.01557e-13	SNX9	1.06522	5.5509e-42	PPA1	1.5598	1.46599e-28	KLC2	2.14869	0.999845	AURKAIP1	1.24836	7.94511e-09	CBLL1	1.3028	1
573	RALGAPA2	0.247692	0.0427945	VPS26A	0.565878	1.0107e-06	USHBP1	1.2395	0.499673	ZC3H13	0.588472	1.30763e-27	NRBF2	0.523701	0.00974915	AP3M2	0.47962	2.08111e-13	FOSL2	1.69233	7.37587e-42	EID1	1.44203	1.77443e-28	MVD	1.26058	0.999845	MRPL54	1.34003	7.94511e-09	ZC2HC1A	1.79795	1
574	RP1-39G22.7	0.355335	0.0428331	SRI	0.3899	1.08177e-06	RP11-513I15.6	0.544787	0.499904	ARCN1	0.732003	1.42881e-27	ATP6V0B	0.350438	0.00977737	DNAJB11	0.526491	2.1157e-13	JAKMIP1	1.75694	7.89122e-42	C11orf48	2.30572	2.38841e-28	SPAG9	1.04724	0.999845	RPL8	0.448267	1.0504e-08	MYD88	1.80208	1
575	RSAD1	0.225212	0.0428331	METRNL	1.6442	1.14861e-06	ZNF862	0.354137	0.5004	UBTF	0.779818	1.44788e-27	GNG5	0.360773	0.00979371	RABIF	0.699347	2.29748e-13	TNIP2	1.10837	9.24946e-42	TUBA4A	1.91482	1.94679e-28	TRUB1	1.69458	0.999845	TMEM59	0.969173	9.18331e-09	MAVS	2.55413	1
576	MIOS	0.240234	0.0430833	GPR108	0.604912	1.23296e-06	ZBTB12	1.82361	0.501532	PDLIM2	0.621326	1.49528e-27	MT1X	0.431477	0.0100767	HIST1H2BK	0.733928	2.44593e-13	DUSP1	0.657434	9.85878e-42	TUFM	1.74741	2.617e-28	STK17B	0.594866	0.999845	MTCH1	1.55981	9.331e-09	NUDCD1	1.8781	1
577	CTD-2574D22.2	1.24912	0.0434938	LTBP4	1.03912	1.24335e-06	NUP107	0.0921461	0.501677	UQCR11-1	0.304238	1.51621e-27	CD58	0.528944	0.0101513	PPIB	0.298698	2.48326e-13	SPCS1	0.651531	1.14423e-41	LSM5	1.88789	3.63855e-28	DNAH1	3.10587	0.999845	H2AFY	1.26685	9.35737e-09	LYPLA1	0.974993	1
578	TBC1D15	0.13312	0.0435019	ADA	0.709215	1.24335e-06	RNPC3	0.108331	0.502331	RAD21	0.485118	1.65753e-27	NFE2L2	0.386555	0.0102827	PRPS1	0.547448	2.62285e-13	TMEM134	1.09425	1.39265e-41	POLR3K	3.08137	8.62464e-28	UBE2D3	0.403015	0.999845	TAF1D	1.40332	9.71945e-09	IDH3G	0.974406	1
579	WDR89	0.291351	0.0435931	NFATC3	0.731421	1.26199e-06	AL807752.1	1.84309	0.502874	CCDC104	0.687512	1.70761e-27	LDLR	0.918647	0.0105995	PLEKHB2	0.663344	2.99729e-13	CLTA	1.01449	1.48332e-41	FKBP3	2.13017	5.81358e-28	ADAM19	2.09714	0.999845	MRPL51	1.45091	9.80648e-09	ORC2	1.88208	1
580	KLHL36	0.173347	0.0442341	SDHC	0.493607	1.26726e-06	RP11-395A13.2	0.311841	0.503275	PDCD2	0.553845	1.78037e-27	MOB4	0.45723	0.0106032	NPDC1	0.673748	3.19055e-13	TIMM17A	1.20818	1.88206e-41	PSMC4	2.08347	5.89162e-28	UAP1	1.1092	0.999845	SKIL	2.12205	1.05915e-08	IKBKE	1.30466	1
581	AMN	0.703633	0.0444047	PHLDB2	2.31854	1.30682e-06	CCL13	0.926323	0.503952	KLF3	0.457991	1.9163e-27	KIF13B	0.893616	0.010845	ATP5B	0.339672	3.19394e-13	CMC2	1.10373	1.86742e-41	PSMD13	2.02067	5.96039e-28	SMAP1	0.800113	0.999845	SEC14L1	2.03897	1.06833e-08	TMEM165	0.959268	1
582	ZKSCAN1	0.158165	0.0445351	TPRG1	1.76571	1.30963e-06	RP11-680G24.5	0.990374	0.503988	GYPC	0.349469	2.51214e-27	PELO	0.870343	0.0113122	MYL12B	0.240982	3.60674e-13	SC5D	1.22904	2.12836e-41	SNF8	2.07483	8.72672e-28	CTNNBL1	0.914278	0.999845	ATP5O	0.978147	1.08133e-08	VAMP5	0.776184	1
583	ALPK1	0.354131	0.0448228	PLXND1	2.26959	1.31781e-06	RP11-527L4.2	0.874105	0.504126	FAM107B	0.449353	2.812e-27	A2M-AS1	1.33062	0.0113461	RNF114	0.426207	3.7996e-13	ASNA1	1.09674	2.41967e-41	BUB1	6.26267	8.1911e-27	BBS7	2.03909	0.999845	ICAM3	1.03223	1.08133e-08	NEDD8	0.587674	1
584	RP11-326I11.3	0.270142	0.0452422	ATP6V0D1	0.685868	1.3216e-06	LYNX1	2.96282	0.504129	DDX6	0.445783	3.23125e-27	TTC38	1.16366	0.0117543	GNG2	0.512961	4.17814e-13	PYHIN1	1.14748	2.49364e-41	PPP1R7	1.84933	1.04568e-27	MXRA7	3.91463	0.999845	UBXN4	1.12779	1.08133e-08	ARHGAP18	1.74063	1
585	GOLT1A	2.11834	0.0461709	ATP5J2	0.356602	1.40203e-06	RP11-631N16.2	0.467174	0.504456	LSM4	0.47347	3.32343e-27	TRAF4	0.921841	0.0119506	DPM1	0.467431	4.32454e-13	LMCD1	3.61914	3.59749e-41	NHP2L1	1.47771	1.04729e-27	FAM219A	3.05504	0.999845	ATP6V1F	1.18487	1.09419e-08	GZMA	0.745139	1
586	ZNF287	0.339817	0.0470008	HERPUD1	0.340065	1.41068e-06	SAPCD1-AS1	1.87117	0.504646	USP3	0.542635	3.32807e-27	CDKN1A	0.643438	0.0120517	HSPA9	0.389844	4.33635e-13	CSNK2B	0.913984	2.67876e-41	SGOL2	4.85352	6.88181e-27	TOB2	1.21926	0.999845	PCBP2	0.93701	1.1411e-08	RBAK	2.59621	1
587	LRRC7	0.570937	0.0471525	SCAMP2	0.554276	1.48975e-06	CCNB3	1.85427	0.504968	OST4	0.281673	4.1211e-27	CCDC167	0.397772	0.0121674	CD200	1.36025	4.7121e-13	DUSP16	1.86916	3.08671e-41	ADA	2.56383	2.39117e-27	EBPL	0.796807	0.999845	HIST1H2BK	2.11453	1.14011e-08	PSMD11	1.04169	1
588	TOP1MT	0.249995	0.0472228	GNGT2	1.78365	1.51193e-06	RP3-403L10.3	2.6227	0.505199	DST	1.82859	4.53388e-27	RP11-305L7.1	1.84846	0.0124591	H3F3A	0.584024	5.1047e-13	CCND2	0.98836	2.89689e-41	HLA-DQA1	2.90328	3.43209e-27	PRF1	0.870577	0.999845	ISCU	1.00461	1.1411e-08	MRPL36	1.13888	1
589	RNF144A	0.412064	0.0472792	INPP4A	0.827838	1.56902e-06	ATP2A1	1.43018	0.50532	SPEN	0.692128	4.4706e-27	CARHSP1	0.481592	0.0126161	CEBPZ	0.421272	5.61317e-13	YWHAE	0.928629	3.13836e-41	C14orf2	1.6354	1.57487e-27	REXO1	1.97717	0.999845	ELL2	2.5085	1.2012e-08	SERPINH1	1.79104	1
590	CCDC101	0.163211	0.0472792	ATL1	2.91	1.60223e-06	RP11-862L9.3	1.80415	0.505331	RP11-18H21.1	0.961342	4.64428e-27	HLA-F	0.290219	0.0126991	APOBEC3H	1.00605	6.21245e-13	TSG101	1.31163	3.31383e-41	XRCC6	1.5773	1.81382e-27	SNORD3D	3.00034	0.999845	ATP5L2	2.0897	1.17904e-08	NARF	1.04159	1
591	PTGR2	0.533896	0.0473482	PLEKHA5	1.438	1.62519e-06	RP11-1105G2.4	1.85232	0.505331	NEDD8	0.365003	4.76784e-27	CAPN2	0.346787	0.0127802	HIAT1	0.414712	6.43128e-13	TUBB4B	1.18794	4.01241e-41	COX6A1P2	2.24119	2.57405e-27	ZNF292	0.712678	0.999845	PRPF40A	1.31928	1.16468e-08	CRNKL1	1.44442	1
592	RP5-1148A21.3	0.615522	0.0478447	VPS26B	0.787371	1.64348e-06	ZNF667-AS1	0.388033	0.505609	HPCAL1	0.658816	5.4955e-27	ZNF259	0.625657	0.0128881	CTSB	0.528681	6.95532e-13	RP11-265P11.2	2.83118	5.09312e-41	NUDC	1.75452	2.11446e-27	APRT	0.415194	0.999845	DERL1	1.6993	1.26921e-08	C12orf43	1.4635	1
593	C6orf132	0.683173	0.0484487	TAPBPL	0.798433	1.69612e-06	CTD-2325A15.5	1.80803	0.505903	LY9	0.600338	5.60419e-27	GALNT10	0.988036	0.0129564	IVNS1ABP	0.603726	7.26789e-13	PRR13	0.668769	4.63422e-41	POLR2J	1.74593	2.27361e-27	IL17A	2.94147	0.999845	SC5D	1.81046	1.2926e-08	IFRD1	1.0355	1
594	RP11-430C7.5	2.0661	0.0487286	ZBTB8OS	0.594276	1.69612e-06	RP11-365N19.2	2.6288	0.505944	DHX9	0.628829	6.1215e-27	SAP30	1.11773	0.0129726	PHTF1	0.933888	8.74031e-13	ATP5L2	1.52778	5.53212e-41	ZNF706	1.70043	2.27752e-27	CPD	1.43454	0.999845	NDFIP1	1.05591	1.30731e-08	CCL20	1.88198	1
595	ATG9B	0.450946	0.0495467	MXD4	0.868411	1.71175e-06	HSD17B13	1.25129	0.506212	SRSF7	0.305156	6.40803e-27	KLF10	0.650614	0.0131216	ZNRF1	1.00708	8.85413e-13	CHST7	2.16006	7.09404e-41	EZR	1.51154	2.48656e-27	MST4	1.27599	0.999845	GLUL	1.89034	1.36707e-08	CEP120	1.45831	1
596	FAM216A	0.408698	0.0496446	SIPA1	0.885127	1.71175e-06	ADTRP	0.0737013	0.50624	CALCOCO2	0.596918	6.58643e-27	TLN1	0.34176	0.0134014	CCNI	0.242925	9.00834e-13	ANKRD10	1.40501	6.7449e-41	LCK	1.36029	2.90466e-27	PLIN2	0.641159	0.999845	PSMB4	1.67461	1.36564e-08	CNP	1.78064	1
597	ZNF347	0.718553	0.0496723	IQGAP1	0.487719	1.75695e-06	PAPPA	1.14592	0.506323	STAG2	0.557233	6.98518e-27	GLUL	0.53904	0.0134295	SLC39A8	0.716152	9.74481e-13	HPSE	2.8722	9.08923e-41	SDHC	1.93087	3.37795e-27	TNFRSF1B	0.777069	0.999845	TALDO1	1.42002	1.36564e-08	SNX3	0.654469	1
598	ATP8A2	0.725921	0.0499726	MIB2	0.73501	1.8198e-06	RP11-384C4.7	0.692633	0.506959	NDFIP1	0.387455	8.29878e-27	SLC4A4	2.51401	0.0140954	XBP1	0.32073	1.06541e-12	SLBP	0.941635	7.09204e-41	GNAI3	2.06624	4.03597e-27	SACM1L	1.12283	0.999845	FAM46C	1.65246	1.3699e-08	ITGA4	0.712392	1
599	DOCK9-AS2	0.629358	0.0508324	C9orf139	3.56587	1.89051e-06	PFAS	0.434099	0.507458	PREPL	0.705702	8.3614e-27	FOSB	0.367706	0.0141176	PDIA6	0.346535	1.13242e-12	TIMM8B	1.11929	1.14971e-40	HADH	3.50616	1.03134e-26	AC079305.10	2.97478	0.999845	SRSF9	1.20722	1.38508e-08	NOA1	1.25509	1
600	KIAA2022	0.751138	0.051229	RSU1	0.584323	1.98416e-06	SLC39A2	2.58327	0.507459	KMT2C	0.677021	9.15042e-27	2021-09-07	0.220699	0.0141899	CMTM6	0.36923	1.15566e-12	AP2S1	0.895732	1.31164e-40	PSMB10	2.0079	4.18308e-27	KPNA3	1.02968	0.999845	TESC	2.62877	1.5342e-08	KIN	1.44755	1
601	HYKK	0.536714	0.0516483	FMNL1	0.570302	1.98945e-06	AC084809.2	2.5823	0.508933	NDUFA4	0.292671	9.20027e-27	AP000783.1	0.915462	0.014342	RABGAP1L	0.556376	1.27503e-12	OTUD5	1.65727	1.67719e-40	FAM111B	6.88643	3.29483e-26	FBXO5	1.99743	0.999845	NDUFA4	0.850396	1.49457e-08	PRPS1	1.03784	1
602	MUC20	1.00475	0.0517067	GNAI2	0.545525	2.00149e-06	BCL2L2	1.4259	0.508933	TAF15	0.606886	1.0838e-26	OST4	0.19743	0.0144751	ISG15	0.369502	1.32233e-12	AIM2	2.21245	2.20346e-40	OSTC	1.78856	4.02817e-27	SERPINI1	1.95827	0.999845	PSMA3	1.3749	1.5292e-08	NSUN6	1.83946	1
603	SH3RF3	1.57911	0.0517894	HIVEP3	1.18303	2.01616e-06	U73166.2	0.665283	0.508999	DAP3	0.529419	1.1086e-26	CHMP1B	0.370601	0.0146123	TMSB4X	0.0859135	1.52627e-12	CCDC50	1.89267	2.23329e-40	ACP1	1.66933	4.2036e-27	ZFYVE28	1.39778	0.999845	TOMM22	1.28144	1.56026e-08	HS3ST3B1	1.81833	1
604	RIMKLB	0.331421	0.0518373	RRAS2	1.12016	2.01616e-06	CTC-479C5.10	1.80515	0.509066	ILF3	0.541539	1.14975e-26	PDGFD	2.27805	0.0149677	FAM53C	0.709262	1.5634e-12	NDUFB5	0.90007	2.01861e-40	ITGAE	2.15989	5.53906e-27	RNF43	2.99441	0.999845	SNRPE	1.30965	1.56706e-08	C1GALT1C1	1.48263	1
605	TBC1D32	0.384246	0.0518682	SH3BP1	0.742733	2.03186e-06	ZNF730	2.55823	0.509614	SRP72	0.523518	1.42714e-26	FANCA	1.4909	0.015111	TOMM5	0.494071	1.57491e-12	IL18R1	1.6261	2.27816e-40	TMCO1	1.74545	4.55368e-27	WRAP73	1.4327	0.999845	PTPN13	3.53691	1.91211e-08	FAM96B	0.719749	1
606	ZNF22	0.142897	0.0527503	PAM	1.24229	2.03744e-06	CTD-2342J14.6	0.860389	0.509824	PBRM1	0.652459	1.74141e-26	SLFN11	0.930913	0.0152981	HBEGF	1.8743	1.60642e-12	NDUFA4	0.525362	2.82572e-40	CD59	2.28279	6.59509e-27	MRPL54	0.637983	0.999845	RAB27A	1.78752	1.62434e-08	FAM129A	1.2922	1
607	MARCKSL1	0.112474	0.0537487	KCNAB2	0.754592	2.15845e-06	SIGLEC5	2.91416	0.510216	ATP5F1	0.412132	1.82917e-26	USP11	0.744241	0.0154907	NOP58	0.334132	1.67433e-12	PSMD14	1.06679	3.63046e-40	MAD2L2	2.60678	8.40663e-27	GLTP	1.03019	0.999845	NENF	1.58334	1.61389e-08	RP11-464F9.20	2.65006	1
608	RASGRP2	0.101434	0.0539371	AP3S1	0.469741	2.22853e-06	RP11-713M15.1	1.23116	0.510417	CAP1	0.376984	2.1512e-26	UBE2L6	0.358237	0.0159487	RAB9A	0.580906	1.7639e-12	RAN	0.607454	4.66206e-40	THRAP3	1.68414	5.30735e-27	TADA2B	2.00003	0.999845	NDUFB3	1.44766	1.61576e-08	AL592183.1	0.847707	1
609	RP11-111M22.3	0.286379	0.0540762	SUPT4H1	0.472321	2.32255e-06	GAL3ST4	0.45937	0.510417	PCMTD2	0.771717	2.30054e-26	ITPRIP	0.919807	0.0160954	LYPD3	1.37264	2.21557e-12	RHEB	0.936629	4.80615e-40	FAM96A	2.46479	8.58445e-27	MRPL10	0.891948	0.999845	NAA50	1.59134	1.62031e-08	OLA1	1.02656	1
610	ZRANB3	0.459294	0.0542278	CHD9	0.712376	2.44366e-06	RP11-967K21.1	0.799127	0.510575	RNF216	0.658951	2.46373e-26	AC104820.2	0.932432	0.0161787	HLA-DRB5	0.60087	2.3176e-12	UTS2	2.47536	6.04057e-40	DNAJA1	1.53169	5.94994e-27	TBC1D22B	2.03081	0.999845	RPL41	0.915081	1.75555e-08	CDC42SE1	0.856922	1
611	ZNF879	0.490453	0.0544965	GNB2	0.501535	2.51104e-06	RP11-6F2.5	0.617693	0.51121	SETD2	0.559059	2.49203e-26	LINC-PINT	0.354958	0.0162031	ARL4C	0.363601	2.39741e-12	DESI1	1.54112	5.3937e-40	GBP1	2.37836	9.79769e-27	WDR75	1.58445	0.999845	NDUFA2	1.20817	1.75154e-08	HLA-DMB	2.5097	1
612	ACVR1B	0.444886	0.0545022	HLA-DQB1	0.623495	2.59607e-06	RP11-423O2.5	0.57308	0.51121	SYNCRIP	0.55471	2.87024e-26	TMEM171	4.2922	0.0163051	MED26	1.22336	2.55997e-12	ARF4	0.964502	5.92089e-40	ARL6IP4	1.36796	7.03036e-27	PPTC7	1.36221	0.999845	YY1	1.4076	1.92584e-08	ZNHIT6	1.42028	1
613	SPATA6	0.611427	0.0548903	WDR41	1.518	2.63625e-06	CPNE9	1.78541	0.51173	PTPRA	0.516361	4.00815e-26	EIF1	0.116484	0.0164204	CHST11	0.575858	2.68865e-12	TNIP1	1.07824	6.21318e-40	NAP1L1	1.28518	7.9103e-27	ETFDH	1.22972	0.999845	GYPC	0.972265	1.98536e-08	PPARD	2.56765	1
614	MAPKAPK5-AS1	0.13041	0.0556532	MSC	1.57649	2.66455e-06	LILRA1	2.60222	0.51173	MKRN1	0.499656	4.34324e-26	TOP1	0.515035	0.0165464	PGLYRP2	1.68775	2.93368e-12	KIF5B	0.744664	6.31726e-40	MAGOH	1.7124	7.78199e-27	CD52	0.333119	0.999845	ADRM1	1.3185	1.95795e-08	TYSND1	1.72635	1
615	FBXO21	0.127888	0.0558314	ENPP5	4.04474	2.83667e-06	PCDH9	1.01326	0.51303	ST6GALNAC1	1.56742	4.63784e-26	BAK1	0.722266	0.0166034	C1orf63	0.283621	2.92992e-12	SLC25A5	0.637275	8.42133e-40	MELK	7.36484	7.17932e-26	STARD9	3.07602	0.999845	ARL6IP1	1.14723	1.99485e-08	OPN3	2.46067	1
616	KRT72	0.705451	0.0560094	TMEM165	0.529678	2.84725e-06	RP11-509J21.2	0.903256	0.513173	RASA3	0.684808	4.80806e-26	ABHD17B	0.906155	0.0166571	C4orf32	0.963119	3.71983e-12	EMC6	0.963393	9.40705e-40	CSTB	1.59563	1.00683e-26	ANKRD32	1.02213	0.999845	NFKBIA	0.912387	2.08485e-08	ACAD9	2.4203	1
617	ALKBH2	0.284823	0.056736	RNPEPL1	0.794282	2.88549e-06	CTC-338M12.9	2.5643	0.513248	ZNF106	0.651571	5.80416e-26	SHISA5	0.462024	0.016688	ENY2	0.382682	3.80609e-12	PPP1R12A	0.808806	9.65527e-40	TMEM14C	2.10133	1.30667e-26	IDH1	1.99747	0.999845	HSP90AB1	0.873572	2.11832e-08	CCDC64	1.81726	1
618	ZNF512	0.264165	0.0570881	PPP3CA	0.814684	2.99549e-06	SLC51A	0.339317	0.513468	UHMK1	0.60373	1.09636e-25	DNAJB4	0.609024	0.0169863	RNF7	0.362537	3.93785e-12	MT1E	1.69051	1.11383e-39	MRPL13	2.59858	1.75128e-26	CYC1	0.716596	0.999845	NFKB2	1.93667	2.07633e-08	AC091729.9	2.49775	1
619	RP11-881M11.2	1.42427	0.0570965	SLC20A1	0.654213	3.14122e-06	WDR66	0.792599	0.514865	RP5-1073O3.7	0.944952	1.11749e-25	GNAS	0.297729	0.0169863	NINJ1	0.470158	4.00344e-12	TMBIM4-1	0.736307	1.35643e-39	COMMD4	2.87415	2.35621e-26	SH3GLB1	0.699983	0.999845	FIS1	1.28794	2.07633e-08	HSCB	1.79505	1
620	ACPL2	0.550217	0.0582645	CHCHD2	0.254267	3.18179e-06	RP11-91J19.4	0.671818	0.514871	SMC5	0.543249	1.23529e-25	GMNN	0.758695	0.0169863	SSR4	0.253927	4.04815e-12	FAM49B	0.760167	1.37098e-39	2021-09-01	1.58709	1.21696e-26	AC006369.2	1.61412	0.999845	C19orf10	1.28296	2.19604e-08	PUS7L	1.25021	1
621	CWF19L2	0.0973757	0.0588216	EIF6	0.508842	3.22207e-06	PRKCA	0.100512	0.514989	NCOR1	0.379262	1.45168e-25	PSMB2	0.360066	0.0172822	NDFIP2	0.784736	4.29098e-12	ZCRB1	1.06494	1.41883e-39	RBM17	1.76501	1.34753e-26	SLC2A13	2.93488	0.999845	SNRPD1	1.20599	2.27033e-08	CARD8	1.01019	1
622	AC005082.12	1.36604	0.058981	RASSF4	3.36527	3.25674e-06	KB-1208A12.3	0.893645	0.515233	GLOD4	0.556229	1.54323e-25	FCRL3	1.54221	0.0175078	OSM	1.13862	4.32222e-12	IKZF4	2.94182	1.90833e-39	MEA1	2.30428	1.79664e-26	GCHFR	0.751523	0.999845	ETF1	1.59139	2.32434e-08	BTG3	0.799486	1
623	ATP6V1E2	0.334544	0.0596385	SLC25A4	1.09535	3.39569e-06	RP11-592B15.9	2.52909	0.515326	PCF11	0.662632	1.66519e-25	NCALD	1.02419	0.018059	VIMP	0.43157	4.38044e-12	HBP1	0.88819	1.8095e-39	CMC2	2.14776	1.69184e-26	TMEM214	1.94945	0.999845	UBXN1	0.948956	2.4083e-08	ASCC2	1.14452	1
624	BCL11B	0.0992864	0.0608601	PCMT1	0.461444	3.50509e-06	RP11-165A20.3	0.919475	0.515326	BAZ1B	0.666899	2.01915e-25	TAGAP	0.329554	0.0181134	LIMS1	0.375791	4.44272e-12	COMMD1	1.20358	2.49034e-39	H3F3A	2.37159	1.99932e-26	C9orf89	0.851479	0.999845	EID1	0.984746	2.49789e-08	NRROS	2.49537	1
625	ZDHHC15	1.38697	0.0608838	AC006369.2	1.19333	3.62506e-06	LY86-AS1	2.55239	0.515327	LY6E	0.339166	2.24828e-25	CASP7	0.824204	0.0181581	LRRC8C	0.640144	4.75132e-12	LUZP1	1.26827	2.75794e-39	SNRNP70	2.04365	1.72468e-26	TEX2	2.88497	0.999845	ATP5H	1.08044	2.48298e-08	UQCRH	0.558161	1
626	ZNF525	0.386776	0.0610676	RP11-369E15.3	6.39643	3.73676e-06	RP11-775D22.2	0.906502	0.515808	USP34	0.604263	2.29152e-25	CLK1	0.32662	0.0183074	HAVCR2	0.872198	4.93889e-12	CHCHD1	1.39111	3.425e-39	CHEK1	4.81734	8.6967e-26	DHCR7	1.63227	0.999845	COMMD3	1.57634	2.58193e-08	ATAD5	1.72551	1
627	ZNF467	0.499015	0.0618396	PQLC3	0.61742	3.74992e-06	AC016907.3	1.07106	0.515981	GTF2F1	0.603478	2.49604e-25	FGF22	2.31988	0.0183327	CYSTM1	0.849237	4.94477e-12	COX16	0.850857	3.34373e-39	PRDX5	1.63698	1.71169e-26	ZNF45	2.92415	0.999845	JTB	0.972114	2.76413e-08	FAM206A	2.46598	1
628	SMIM20	0.129359	0.0630357	CACNA2D2	3.61314	4.07122e-06	RP11-439L18.2	1.07414	0.516666	FAM175A	0.823883	2.72925e-25	CAV1	3.03558	0.0183692	RP5-1028K7.2	1.08721	5.09789e-12	SF3B14	0.727642	3.84155e-39	GSDMD	2.06246	2.03477e-26	TRIM8	1.21235	0.999845	XRN2	1.19331	2.85649e-08	RNF19A	0.789608	1
629	STAP1	0.575449	0.0639915	AGAP1	3.86255	4.23467e-06	RNASE1	0.579711	0.517152	UQCRH	0.341909	2.76336e-25	GCLM	0.684269	0.0190966	ITPR1	0.887544	5.18782e-12	EED	1.30008	4.91895e-39	FAM49B	1.63885	1.76222e-26	LMNB1	1.08318	0.999845	ANP32B	1.03161	2.90335e-08	SIRT7	1.11156	1
630	RPRM	1.16551	0.0644895	IGFBP7	6.55874	4.29801e-06	U66059.58	2.51386	0.51812	ZFR	0.553711	2.96904e-25	NDUFA3	0.295821	0.0193698	GNG4	2.39107	5.26372e-12	H2AFY	0.809357	5.82814e-39	RPN2	1.72008	1.79439e-26	HSP90AA1	0.419018	0.999845	POLR2E	1.43705	2.87309e-08	XPO6	1.71655	1
631	EML5	0.604524	0.0647456	SETBP1	4.24945	4.36656e-06	RP11-677I18.3	2.50768	0.519078	DSTN	0.466575	3.04519e-25	RABGAP1L	0.48038	0.019553	GPR137B	0.96191	5.35468e-12	MYL6B	2.06484	7.45495e-39	MRPL37	2.7602	3.31241e-26	POP7	1.10173	0.999845	ADA	1.83569	3.05378e-08	AGPAT5	1.43954	1
632	CEP95	0.172746	0.0649282	WAS	0.454447	4.42989e-06	AC137932.1	0.308096	0.519822	SPINT2	0.678983	3.87224e-25	SRI	0.290042	0.0195791	PTS	0.773343	5.64086e-12	PTMS	1.8961	8.70635e-39	RPL26L1	2.60663	3.41567e-26	LENG9	2.84976	0.999845	SLIRP	1.38729	3.14651e-08	TRIM69	1.41967	1
633	ZZZ3	0.169106	0.0649282	PSMC4	0.511474	4.45064e-06	DSC1	0.33945	0.519822	MYH9	0.477354	4.35662e-25	TMEM70	0.483718	0.0202167	EGR2	2.11432	7.59941e-12	APOBEC3C	1.46708	8.41475e-39	HDAC1	1.87473	2.35176e-26	TRA2A	0.77825	0.999845	CCDC6	2.19906	3.36235e-08	UBBP4	2.43531	1
634	ZNF665	0.819838	0.0650323	RPS26	0.200577	4.63669e-06	RP11-46D6.1	2.5134	0.520618	CDC14A	0.796164	4.54207e-25	MIR155HG	1.02844	0.0202643	LAMTOR5	0.339385	7.71291e-12	CCNH	0.791413	8.82183e-39	VCP	2.00998	2.47123e-26	TSC22D3	0.379835	0.999845	ODC1	1.60625	3.33242e-08	RSU1	1.00122	1
635	NAT9	0.215376	0.0654596	CALCOCO1	0.872936	4.7671e-06	LRP5	1.25796	0.520686	ZNF148	0.580973	4.74274e-25	TACC1	0.512977	0.0203816	CMTM8	0.650991	7.72105e-12	ZNHIT1	0.844334	9.91523e-39	LSM1	1.93094	2.5207e-26	WDR53	1.55896	0.999845	ATP6V0B	1.25299	3.38032e-08	NLRC5	1.43794	1
636	ZNF606	0.349116	0.065594	IER2	0.308079	4.81368e-06	CDK2AP1	0.942542	0.52114	AP1S2	0.621099	5.09096e-25	RAB7L1	0.60149	0.0207932	MANF	0.460145	7.72567e-12	C20orf24	0.890307	1.02773e-38	UQCC2	2.44658	3.49349e-26	RNF166	0.775978	0.999845	TMEM167A	1.57881	3.39535e-08	TTN	1.44178	1
637	ZNF397	0.279628	0.0656417	USB1	0.850543	4.86071e-06	BDNF-AS	0.619685	0.52122	EPC2	0.849501	5.12806e-25	ARHGAP35	1.05422	0.0208586	SLC38A2	0.478104	8.01554e-12	INPP1	2.50377	1.84758e-38	LAMTOR5	1.65653	2.5207e-26	FBXL22	2.81363	0.999845	TIFA	1.6639	3.68018e-08	DPM3	1.09154	1
638	KRTCAP3	0.506477	0.0657049	GLTP	0.702985	4.94266e-06	RMDN2	0.323242	0.523166	2021-09-15	0.383171	5.12806e-25	B3GNT2	0.524958	0.0214406	MLF1	1.29687	8.57923e-12	ANKRD37	1.72171	1.8709e-38	CDC123	1.98701	3.07827e-26	ERBB2IP	0.694474	0.999845	ATP5C1	1.0916	3.74467e-08	TAF1B	1.68494	1
639	ZNF239	1.057	0.066233	RNF181	0.474479	5.01468e-06	AC062029.1	0.25273	0.523866	PKM	0.36318	5.80242e-25	CCDC12	0.309201	0.0216168	SNRPB2	0.380905	8.69042e-12	SERPINE2	2.912	2.33736e-38	IFI27L1	3.74513	9.73252e-26	PAK1IP1	1.22118	0.999845	DEAF1	2.29522	3.9346e-08	MZB1	2.26955	1
640	ZNF550	0.373601	0.0664861	RAB27B	2.24579	5.31692e-06	PTOV1-AS1	0.700694	0.524143	SMEK1	0.606952	6.03655e-25	ADA	0.529231	0.0217187	REEP3	0.83576	8.76669e-12	DGUOK	0.784325	2.19379e-38	PMF1	1.89429	3.31206e-26	IRF2BP2	0.736263	0.999845	SNRPD3	1.39835	3.84623e-08	ZNF599	2.46874	1
641	RP11-367J11.3	0.618405	0.0667007	TMA7	0.227289	5.52076e-06	RP11-359I18.5	2.47249	0.524267	ISCU	0.339432	7.12923e-25	MVB12B	1.74709	0.0223378	CLPP	0.428288	9.1505e-12	KLF6	0.566189	2.84383e-38	PSMD2	2.10002	3.55944e-26	DUSP11	0.804872	0.999845	PET100	1.17948	3.9346e-08	HLA-F	0.63882	1
642	CISH	0.260068	0.0673535	PPIA	0.310123	5.53002e-06	GRM3	1.78316	0.52427	PRPF4B	0.497031	7.13701e-25	ENY2	0.33317	0.0223306	ARPC2	0.213585	9.52244e-12	NDUFB2	0.64901	2.98708e-38	DNAJC8	1.52507	3.38338e-26	RP3-428L16.2	2.80957	0.999845	KRTCAP2	1.23797	4.0486e-08	INTS12	1.40268	1
643	PHC3	0.155454	0.0684801	ZNF428	0.456068	5.93222e-06	C1QTNF9	2.44671	0.525363	FAM204A	0.531149	7.42517e-25	SP140	0.480089	0.0224276	MAPRE1	0.393116	9.88862e-12	TOX2	2.3315	3.71649e-38	VDAC2	1.62668	3.67732e-26	RPL10	0.162836	0.999845	ITPR1	2.59737	4.5065e-08	PEX2	1.2458	1
644	YTHDC1	0.092063	0.0685227	BCAP31	0.404621	6.07053e-06	RP11-67L2.2	0.636046	0.526102	SP110	0.517484	7.43498e-25	PSENEN	0.446076	0.0225196	RNASET2	0.257701	1.05281e-11	CRIPT	1.5167	3.59878e-38	ATG3	2.02908	4.29535e-26	SCAF11	0.500798	0.999845	TUBA1B	1.13414	4.10724e-08	KIF20B	1.0836	1
645	ZNF844	0.464373	0.0718237	CCDC85B	0.390169	6.1753e-06	ASB12	1.71821	0.526259	SFSWAP	0.647106	7.92123e-25	TBK1	0.603722	0.0230517	IGFL2	2.69094	1.17937e-11	HIST1H2AC	1.90423	4.82672e-38	ZNHIT1	1.77054	4.06733e-26	AHR	1.09468	0.999845	ISCA1	1.38131	4.3855e-08	FCHSD1	2.46038	1
646	LINC00909	0.206031	0.0721634	RPL39L	1.2203	6.2342e-06	AC093818.1	0.211372	0.527182	COQ7	0.850026	8.71789e-25	RALGDS	0.784179	0.0233002	RNF11	0.540877	1.58536e-11	GRAMD4	2.48185	5.31497e-38	APOBEC3C	2.78978	8.39899e-26	ARF1	0.458269	0.999845	COX20	1.50371	4.38888e-08	MPZL3	1.41235	1
647	NPM3	0.145798	0.0731575	EHD1	0.575588	6.59497e-06	CHRNG	1.76037	0.528869	LSM7	0.37114	8.71607e-25	SCP2	0.294491	0.0233188	DEDD2	0.453726	1.60118e-11	TRIB2	1.29056	4.66318e-38	MRPS16	2.42062	7.05749e-26	NCK1	0.798368	0.999845	PPP4C	1.19212	4.41972e-08	DDX27	0.933434	1
648	ZNF721	0.138838	0.0733998	TSPO	0.314391	6.87466e-06	SSC5D	1.35207	0.530631	APBB1IP	0.468222	1.09935e-24	C19orf43	0.236423	0.0237486	NFKBIZ	0.413814	1.79647e-11	UBE2A	1.07852	5.39122e-38	NDUFA7-1	2.10644	6.11298e-26	RP11-383H13.1	2.82386	0.999845	PHLDA1	1.59201	4.60549e-08	PLEKHB2	1.20272	1
649	NMNAT3	0.701932	0.0735551	PRKCH	0.444216	6.9672e-06	TTN	0.112977	0.531164	OXLD1	0.667774	1.21098e-24	LAP3	0.479554	0.0238005	CASP3	0.673203	2.15101e-11	NDUFB3	0.920533	5.78597e-38	DPY30	1.93195	5.86655e-26	SPAG7	0.70702	0.999845	MAP3K4	2.32489	5.07019e-08	SELK	0.561994	1
650	ERCC4	0.229016	0.0735551	PIN1	0.401962	7.4481e-06	ZNF662	0.873162	0.531338	TMPO	0.555781	1.3735e-24	AIM1	0.438096	0.0238681	UBE2J1	0.487406	2.19056e-11	CD2BP2	1.25094	6.56294e-38	CCT4	1.68229	5.73786e-26	SDF4	0.741858	0.999845	NTRK2	4.87	6.27468e-08	TIMM8B	0.984638	1
651	COL6A1	0.947066	0.0741274	RP11-23P13.6	1.75734	7.48117e-06	MS4A7	0.742811	0.531414	ZFP36L2	0.275553	1.55492e-24	CCPG1	0.538136	0.0239191	CD3D	0.201315	2.30668e-11	MRPL47	1.01503	7.41712e-38	RHEB	1.89492	6.38082e-26	PBDC1	0.845332	0.999845	CCT6A	1.38758	4.86733e-08	CASP7	1.6843	1
652	RP5-1073O3.7	0.176004	0.0745622	INPP5D	0.846925	7.62248e-06	YTHDF3-AS1	0.256943	0.533583	DDX39B	0.541706	1.59458e-24	RNF139	0.364799	0.0239755	JMY	0.647791	2.69704e-11	HSBP1	1.21331	8.91255e-38	PSMD11	2.14553	8.6967e-26	HNRNPUL1	0.668054	0.999845	EMC4	1.29634	4.93102e-08	DOCK10	0.81945	1
653	NHEJ1	1.0182	0.0753592	VTI1B	0.582224	7.78271e-06	ASB14	2.42324	0.533599	IPO5	0.832317	1.75595e-24	PLCG2	3.47127	0.024348	SAMD4A	1.45068	2.75096e-11	GLB1	1.69917	1.06619e-37	GTF2A2	1.7526	8.14775e-26	SLC25A14	2.0202	0.999845	MYL6B	2.62872	5.34755e-08	GRAMD1A	0.989961	1
654	TSPAN3	0.354842	0.0759513	IL7	1.72528	8.07885e-06	CDH23	0.553597	0.533599	RPS26	0.2296	1.75595e-24	SEMA7A	2.62416	0.0245213	TSPAN13	1.26707	2.86005e-11	NCR3	1.75128	1.62462e-37	TMEM14B	1.60397	9.70365e-26	STARD7	0.934512	0.999845	CHIC2	1.6385	4.94751e-08	PTPRN2	1.77577	1
655	PLEKHA6	2.63265	0.0762802	C10orf128	1.36624	8.23052e-06	ANGPT2	0.242723	0.533617	ACP1	0.428021	1.84515e-24	ARPC1B	0.211286	0.0245213	NFATC1	0.765919	3.21368e-11	CEP55	3.35674	2.49317e-37	RAB11A	2.01702	1.60161e-25	ALG9	2.7656	0.999845	MDH2	1.13	5.17798e-08	HIST2H2AC	1.20578	1
656	ATP5O	0.059412	0.0763972	B4GALT5	1.87702	8.58767e-06	CTC-523E23.1	1.18291	0.534245	CD46	0.541556	2.00968e-24	FYCO1	1.25212	0.024541	SFPQ	0.318281	3.23871e-11	PSMC4	0.978233	1.9677e-37	CD3G	1.39864	1.46354e-25	NEU1	1.16543	0.999845	HDGFRP3	3.26188	6.11345e-08	PML	1.72686	1
657	DCBLD2	0.83359	0.0764611	SHKBP1	0.522339	8.68613e-06	IRS1	0.605483	0.534245	ZFAND1	0.525021	2.42293e-24	JAKMIP2	1.21345	0.0247817	HNRNPLL	0.53715	4.12025e-11	HMGB2	0.591566	2.02643e-37	RAD51C	2.73275	2.70895e-25	SLC9A3R1	0.808984	0.999845	GNG5	1.28567	5.35094e-08	SNAP47	1.3752	1
658	TRMT13	0.181485	0.0771531	ATP6AP1	0.721729	9.22077e-06	WWC2-AS2	1.68884	0.535029	CHD4	0.638602	2.61591e-24	DHX36	0.364249	0.0251274	THADA	0.709393	4.81263e-11	BST2	0.815893	2.72414e-37	ARHGAP11A	4.21196	6.16869e-25	PER2	2.78135	0.999845	SUMO1	0.993165	5.55345e-08	HLA-B	0.320677	1
659	MIPOL1	1.27619	0.077923	ATP6V1F	0.360496	9.50868e-06	C12orf66	0.165802	0.535473	DDX24	0.331602	2.62463e-24	PHPT1	0.346115	0.0256496	DYNLT3	0.413243	5.08539e-11	VDR	3.33012	4.24827e-37	MND1	7.6823	1.33894e-24	C14orf166	0.520976	0.999845	HCLS1	1.12058	5.46424e-08	CCDC167	0.822777	1
660	ZNF169	0.286172	0.0780265	ZNF276	0.828055	9.6052e-06	ANKLE1	0.768246	0.536446	SENP6	0.64725	2.68767e-24	B4GALT1	0.7452	0.0265223	SRSF3	0.277823	5.16554e-11	PDZD11	1.49852	4.28534e-37	CDK4	2.79012	3.52675e-25	UTRN	0.737355	0.999845	NUTF2	1.42094	5.63607e-08	RNF157	1.76126	1
661	RP11-415F23.3	0.686856	0.0781835	FAM53B	1.06042	1.03266e-05	METTL24	2.3795	0.537519	PCMTD1	0.611282	2.80182e-24	EWSR1	0.315432	0.0268103	CD58	0.534565	5.89249e-11	SHMT2	1.5777	4.70995e-37	MYL12A	1.01737	3.19045e-25	PLAUR	1.90237	0.999845	ZC3H15	1.11922	5.67888e-08	LYRM1	1.22657	1
662	C6orf163	0.942557	0.0783997	HSPA5	0.296154	1.08096e-05	RAB11FIP3	0.598552	0.538826	KCNA3	0.684297	3.44211e-24	P4HTM	0.617695	0.0271395	LAG3	0.65059	6.2867e-11	RPL22L1	0.982263	5.04765e-37	MCM6	3.3997	5.98336e-25	GNAI3	0.749102	0.999845	NDUFA3	1.14509	5.67404e-08	CCDC71L	2.35459	1
663	EPHA1	0.567861	0.0784498	ARHGAP26	1.24698	1.10356e-05	CCDC87	2.39145	0.53965	UQCRFS1	0.390633	3.45621e-24	MED19	0.588905	0.0272673	SESN2	1.08743	6.75201e-11	VAV3	2.07844	5.69254e-37	PTPRCAP	1.1942	2.72337e-25	MSANTD2	2.72962	0.999845	RPS23	0.462187	6.67621e-08	GIMAP7	0.546241	1
664	ZNF781	0.467636	0.0787928	PPM1L	2.79656	1.113e-05	RP4-530I15.9	2.38037	0.539863	CWF19L2	0.496836	3.53437e-24	PIP4K2A	0.573542	0.0277172	LMNB1	0.635257	7.42092e-11	DNAJB6	0.689969	5.38849e-37	CD38	3.93122	8.28766e-25	LINC00116	0.801433	0.999845	KDSR	1.90403	5.85884e-08	THEMIS	1.08839	1
665	PSMG4	0.131876	0.0788146	RAB5C	0.421996	1.11921e-05	PFKFB4	0.764693	0.540051	TMEM14B	0.421121	3.82869e-24	RBM18	0.598495	0.0277293	MYO7A	2.16691	8.56187e-11	RAB7A	0.762198	5.66688e-37	PFDN6	2.45714	3.43314e-25	SQRDL	0.834251	0.999845	COX6A1P2	1.51762	5.76946e-08	GIMAP4	0.64154	1
666	MIR4453	0.325169	0.0798194	C1orf177	5.53494	1.13489e-05	HELQ	0.117219	0.540698	MAPKAPK5-AS1	0.651061	4.18593e-24	CAP1	0.248248	0.0279282	CTLA4	0.495589	8.93984e-11	NT5C	1.23464	6.17443e-37	RAD51	7.51908	1.72443e-24	CSTF2	1.89376	0.999845	LSM1	1.37911	5.94172e-08	AXIN1	2.35368	1
667	RBM26-AS1	0.399894	0.0801949	B3GALT4	1.05453	1.14227e-05	RP11-737O24.2	1.73237	0.541222	SP140L	0.600533	4.36534e-24	ARPP19	0.343435	0.0301051	RP11-347P5.1	0.379796	9.77115e-11	MAP1LC3B2	1.82894	7.11025e-37	ATP5I	1.39894	2.57665e-25	RGS12	2.68199	0.999845	ANKRD28	2.08477	6.25204e-08	RNGTT	1.38878	1
668	C20orf96	0.618344	0.0808779	CLN3-1	0.813965	1.16972e-05	ANKHD1-EIF4EBP3	0.406717	0.541913	SECISBP2	0.574201	4.99896e-24	TUBA1B	0.269931	0.0303588	VAPA	0.27974	1.0944e-10	SH3KBP1	0.764236	7.60666e-37	MTHFD1	3.42043	6.5236e-25	PCIF1	1.41202	0.999845	BCL2L11	2.33593	6.37754e-08	SAFB	0.928636	1
669	RP11-383I23.2	1.78785	0.0809589	PTPN18	0.777449	1.1758e-05	ZNF680	0.141733	0.542561	TNKS2	0.766998	5.00678e-24	ZBTB1	0.368399	0.0318975	ITK	0.439402	1.11942e-10	CXorf21	2.66386	9.7092e-37	SUCLG1	2.13281	3.24246e-25	PRKCI	1.52605	0.999845	TMEM243	1.23634	6.17802e-08	PTTG1	0.934191	1
670	ZNF329	0.431966	0.0809784	ACTR3	0.319719	1.19493e-05	REP15	2.21551	0.543685	PTGES3	0.353718	5.1648e-24	SQRDL	0.43749	0.0319645	GMNN	0.803674	1.12593e-10	AURKAIP1	0.771875	9.43141e-37	PPP1CC	1.60166	3.50386e-25	CDK11B	1.05234	0.999845	ZNF267	1.635	6.2469e-08	TBK1	1.38413	1
671	TRDMT1	0.285847	0.0812807	MAD2L2	0.674524	1.19943e-05	ZNF687	0.26464	0.544164	C19orf70	0.451051	5.27773e-24	LRMP	0.626122	0.0320817	ERRFI1	1.20685	1.1661e-10	CREB3L2	1.87817	1.13402e-36	MANF	2.02812	4.17991e-25	WDR82	0.938959	0.999845	PTPN2	1.37511	6.50017e-08	TMX3	1.37496	1
672	BEX5	0.172725	0.0813215	TMEM179B	0.536203	1.2273e-05	CTD-2525I3.5	2.45963	0.544291	PIGC	0.714146	5.56521e-24	CXCR5	1.28282	0.032998	DERL1	0.496931	1.33541e-10	AP2M1	0.700274	1.11245e-36	DCPS	2.88701	7.9158e-25	MVB12B	2.72104	0.999845	MYADM	1.93945	6.66691e-08	FAM105B	1.40234	1
673	AC023490.1	0.562789	0.081499	HPS3	0.836023	1.2532e-05	RP11-38G5.4	2.2693	0.545216	SEMA4D	0.627304	5.6148e-24	FLNA	0.378066	0.0332122	NR1H2	0.413624	1.51839e-10	ERI1	2.20174	1.73088e-36	SDF2L1	2.05221	5.41371e-25	PARP15	1.49622	0.999845	RPS15A	0.342334	7.71003e-08	GLCCI1	1.72328	1
674	DDX6	0.0767644	0.0815947	PGM1	0.94296	1.29588e-05	RP4-614O4.11	2.23527	0.545889	SUZ12	0.733204	6.16578e-24	BLOC1S1	0.283167	0.0332633	SEC14L2	1.19206	1.53952e-10	TMEM208	1.14356	1.70767e-36	GNAS	1.5657	5.17194e-25	CEBPZ	0.663594	0.999845	SPPL2A	1.70138	6.77768e-08	PGAM1	1.20182	1
675	AKAP7	0.213036	0.0816285	SPPL2A	0.598116	1.36209e-05	PTCHD3P1	0.200237	0.546634	TSHZ2	0.516015	6.37502e-24	TBCB	0.296758	0.0334466	XCL1	1.33144	1.54249e-10	MED21	1.51595	1.8181e-36	SKA3	7.50473	3.5468e-24	S100B	2.73779	0.999845	RAB9A	1.77387	7.0592e-08	MTMR12	1.69483	1
676	RP11-390E23.6	0.428649	0.0816754	LATS2	2.79409	1.38819e-05	CACNA1A	0.86546	0.54672	PDIA3	0.334065	6.65005e-24	GNGT2	1.30434	0.0335611	AC010642.1	0.566094	1.55058e-10	COX14	0.7678	2.35292e-36	TEX30	3.20188	1.22585e-24	SAP30BP	0.74486	0.999845	FKBP8	1.05012	7.22848e-08	P2RY10	0.872495	1
677	SEC62	0.060184	0.0817542	LAG3	0.705001	1.40176e-05	LINC00951	2.32685	0.547038	MZT2A	0.389708	7.16787e-24	YWHAZ	0.245629	0.0341413	TIMM17A	0.502653	1.62789e-10	ATP5C1	0.683215	2.34902e-36	UQCRFS1	1.53147	5.83903e-25	CNOT3	1.33898	0.999845	MRPL20	1.3038	7.11471e-08	CAPZB	0.523595	1
678	RP11-861A13.4	0.266175	0.0818407	KLRB1	0.425694	1.43325e-05	AC078883.4	2.32422	0.547084	RGS10	0.365786	7.16787e-24	ROMO1	0.35584	0.0341897	RAB8B	0.526259	1.63146e-10	PSMD11	1.06215	2.56278e-36	NONO	2.01428	6.73425e-25	PREX1	1.16083	0.999845	STRAP	1.1581	7.48415e-08	MRPS9	1.38034	1
679	SPINK2	0.391279	0.0832184	ABCB1	1.67071	1.47745e-05	RP11-611E13.2	0.0837908	0.547136	CAPZB	0.323033	7.65459e-24	HNRNPUL1	0.344182	0.0346796	ETV3	0.96614	1.6415e-10	BCAS2	0.681491	3.10608e-36	EXOSC3	2.93149	1.17545e-24	MPC2	0.63035	0.999845	TOP1	1.75093	7.57411e-08	NBN	1.20608	1
680	SUSD4	0.373924	0.0832217	PDLIM1	2.17264	1.51313e-05	GLIS3	0.558471	0.548413	IMPDH2	0.589384	9.47035e-24	TSC22D2	0.797408	0.0350389	PRDM1	0.461776	1.97762e-10	PRKAR1A	0.857156	3.2032e-36	COPZ1	2.04371	8.09545e-25	POMC	1.50942	0.999845	RYBP	2.11614	7.86118e-08	GMFG	0.446915	1
681	PLEKHH2	0.743131	0.0833169	PKN1	0.613312	1.50853e-05	RP5-894D12.3	0.668453	0.549709	GALT	0.767929	1.25022e-23	FHL2	2.22361	0.0350721	SLMO2	0.450173	2.0035e-10	METTL8	1.66659	4.12756e-36	TWF2	2.10391	8.42526e-25	HS1BP3	1.84715	0.999845	VDAC2	1.13845	7.70874e-08	EGLN1	1.34293	1
682	PSIP1	0.0711014	0.0833562	PPP2R5A	0.618337	1.53702e-05	RP11-44N11.3	1.60835	0.549711	RNH1	0.471815	1.50709e-23	SLC16A3	0.718381	0.0351428	RBM38	0.522158	2.00873e-10	GNG8	4.8155	7.24155e-36	TCTEX1D2	3.01215	1.6181e-24	GALC	1.57366	0.999845	MPC2	1.2576	7.7676e-08	SLC39A1	1.35067	1
683	SLC46A3	0.186917	0.0836458	ST6GALNAC6	0.795714	1.55725e-05	AFAP1L1	2.41131	0.550513	THOC7	0.507394	1.97309e-23	ADRBK1	0.68551	0.0351613	GNAI3	0.430582	2.11689e-10	HSPA6	1.64487	6.11987e-36	GUSB	2.55089	1.29122e-24	PRPF4B	0.6485	0.999845	VPS28	1.15425	7.79611e-08	ZNF260	2.26289	1
684	HAR1A	0.381046	0.0844142	CCDC65	1.00881	1.64387e-05	CARF	0.151231	0.551111	LTA4H	0.629053	2.04141e-23	STAT4	0.395413	0.0353308	TMED2	0.272708	2.17977e-10	SRSF7	0.518317	8.43541e-36	HIST1H2AH	5.5282	5.0499e-24	EIF6	0.701215	0.999845	PSMC4	1.44156	7.89982e-08	NDUFB2	0.566871	1
685	ZNF776	0.417267	0.0849716	ARPC4	0.504063	1.69008e-05	RPL23A	0.0129812	0.551145	C1orf63	0.344284	2.2191e-23	POMP	0.299421	0.0353408	FAM118A	0.528201	2.2754e-10	IL12RB1	1.22989	1.16933e-35	KIF15	8.38245	6.7024e-24	RBM27	0.710805	0.999845	NAB1	2.24732	8.37854e-08	ATP5O	0.516922	1
686	ZNF516	0.696266	0.0856396	IL5RA	3.41996	1.83197e-05	RP11-16N11.2	0.49067	0.551823	UBE2D3	0.278347	2.42872e-23	NAPA	0.470088	0.0353408	ARID4B	0.267779	2.31208e-10	PERP	1.43418	1.215e-35	PDHB	1.9967	1.18945e-24	GDPD5	1.92584	0.999845	MRPL47	1.4628	8.37854e-08	RFWD2	1.35209	1
687	DBH	1.39129	0.0858504	VAV3	1.02902	2.06485e-05	IRGM	0.675867	0.552232	C1GALT1	0.60273	2.65819e-23	NEK7	0.597309	0.0355467	IL2	2.74435	2.46448e-10	C11orf48	1.07771	1.20692e-35	ANXA6	1.6779	1.1278e-24	ARID1B	1.4723	0.999845	NRBF2	1.67374	8.44559e-08	MRPL18	0.852639	1
688	COQ6	0.211942	0.0863178	CTA-445C9.15	1.91472	2.15497e-05	PPFIA3	1.12073	0.552232	PSME2	0.330311	2.83339e-23	BCL2L11	0.692981	0.0356213	AC020571.3	1.15726	2.77411e-10	COX7C	0.472898	1.22732e-35	CHMP4A	1.54071	1.11189e-24	2021-09-15	0.491101	0.999845	PDE3B	1.44824	8.96968e-08	MYBBP1A	2.25633	1
689	ZNF493	0.216577	0.0864636	MAP2K2	0.747319	2.155e-05	RP1-93H18.1	2.19953	0.552232	KARS	0.514133	2.85672e-23	USMG5	0.272133	0.0357747	PIK3R1	0.267041	2.92455e-10	PSMB5	1.08431	1.26473e-35	ITGB2	1.46856	1.14964e-24	CAPG	0.927358	0.999845	RPS8	0.441363	1.00385e-07	PPP2R1B	1.69817	1
690	GS1-124K5.3	0.396751	0.0874795	SCNM1	0.571919	2.26461e-05	RP3-399L15.3	1.60436	0.552405	CEP85L	0.634814	2.88942e-23	GAB3	1.25173	0.0358671	GEM	0.747198	3.11135e-10	ZFAND2A	1.11746	1.28381e-35	C9orf16	1.38779	1.18484e-24	TMEM5	1.29845	0.999845	ADSS	1.48576	9.05987e-08	PRR5L	2.30139	1
691	USP53	0.165027	0.0875493	FKBP2	0.496167	2.281e-05	LINC01125	0.477177	0.552405	PRKX	0.666199	3.28281e-23	LINC00987	1.33678	0.0362532	MSN	0.331597	3.15095e-10	MAT2B	0.909468	1.6403e-35	ADSL	2.2238	1.54396e-24	OS9	0.750496	0.999845	MRPL27	1.94017	9.46124e-08	PLA2G16	1.33429	1
692	UXT	0.0640454	0.0877796	RAB8A	0.494834	2.281e-05	RDH13	0.241102	0.55263	BEX4	0.517722	3.37326e-23	KLF2	0.256269	0.0362659	NAF1	0.641302	3.41161e-10	RAB1A	0.925781	1.73214e-35	TMED9	1.60754	1.24618e-24	DNAJC25	1.9181	0.999845	YWHAZ	1.01206	9.46124e-08	IL4I1	2.363	1
693	ZNF181	0.262724	0.0878503	SCD5	4.1367	2.4702e-05	CTD-2245F17.6	2.32302	0.552635	TMEM230	0.39216	3.39946e-23	MAP1LC3A	0.714391	0.0364492	HLA-DRB1	0.358063	3.48641e-10	ARF1	0.592959	1.91214e-35	MRPL22	1.99752	1.49386e-24	CYTH3	2.64775	0.999845	H1FX	1.21388	9.46124e-08	TSSC4	1.05462	1
694	GP5	1.25097	0.0886124	BPGM	0.724779	2.49747e-05	RP5-882C2.2	0.196987	0.552908	ATP1A1	0.427936	3.55504e-23	THEMIS	0.484652	0.0369971	GUK1	0.236412	3.62947e-10	SH3GLB1	0.893333	1.97193e-35	MYEOV2	1.48533	1.45887e-24	NOC4L	1.33202	0.999845	EIF5B	1.15569	9.49028e-08	RAF1	1.20065	1
695	HEMGN	0.415468	0.0892261	ST3GAL4	2.10572	2.51611e-05	TAS2R31	1.12149	0.552969	SRSF3	0.353741	3.65534e-23	KIF19	1.55948	0.0377186	CCR4	0.922564	3.65909e-10	NETO2	3.15295	3.75874e-35	IL2RG	1.22593	1.80519e-24	LOH12CR1	0.96458	0.999845	CHMP4B	1.47399	9.49028e-08	CMSS1	1.33782	1
696	CACNA1I	0.522089	0.0894622	DNASE2	0.649206	2.52464e-05	CTD-2031P19.5	0.701991	0.552969	PARP14	0.629568	3.73765e-23	FAM174B	1.28036	0.038423	HIST1H4C	0.361752	3.94139e-10	SERTAD1	1.16748	3.39373e-35	CD47	1.53653	1.82396e-24	ATPAF1	0.991873	0.999845	MRPL41	1.19415	9.50069e-08	RABGAP1L	1.0599	1
697	METTL21A	0.169125	0.0894862	RALGDS	0.927076	2.52945e-05	NINL	0.825022	0.553419	CDC42SE2	0.344528	4.17934e-23	RP11-94L15.2	0.581142	0.0390676	DEGS1	0.426949	4.20489e-10	ARID5A	0.785883	4.13549e-35	TOMM22	1.69804	1.86652e-24	CTD-2341M24.1	2.00515	0.999845	MAP2K2	2.00816	9.67753e-08	PSMD9	0.896836	1
698	HMHA1	0.0846877	0.0907167	IFNGR1	0.535743	2.56384e-05	ZNF273	0.177331	0.553506	CDC25B	0.724589	4.56899e-23	EVI2A	0.330534	0.0391267	NDUFA6	0.315341	4.32397e-10	WDR1	0.842255	4.39902e-35	EIF6	1.93488	2.5034e-24	EFTUD1	1.82645	0.999845	CSNK1D	1.69126	1.00385e-07	CBWD1	1.21431	1
699	C17orf51	0.488758	0.0917071	CCDC115	0.464478	2.74448e-05	CLHC1	0.345098	0.553568	CCSER2	0.431547	4.60379e-23	RNF167	0.365784	0.0391267	TMEM11	0.5702	4.36177e-10	CLTB	0.861744	5.09803e-35	FLNA	2.04694	2.99565e-24	TMEM87A	0.81139	0.999845	MAST4	2.16778	1.0493e-07	A2M-AS1	2.33154	1
700	C12orf79	0.158762	0.0921817	POLR2G	0.461048	2.80564e-05	DCBLD1	0.211253	0.553568	ESD	0.58922	5.04167e-23	CD96	0.282507	0.0397582	SDF2	0.491175	4.51683e-10	ASB2	2.78543	7.4181e-35	SUPT16H	1.80076	2.5847e-24	ZFAND2B	0.848344	0.999845	PRDX6	1.10984	1.06613e-07	MEF2A	1.34471	1
701	NBEA	0.823111	0.0921817	COPS6	0.377571	2.85751e-05	RP11-611O2.1	0.515522	0.553582	AIF1	0.713954	5.16079e-23	AHI1	0.689055	0.0397582	RNF138	0.434765	4.51848e-10	ANAPC11	0.774739	7.42616e-35	NHP2	1.74206	2.82621e-24	KXD1	0.808386	0.999845	NEDD8	0.959817	1.09748e-07	FUCA1	2.19663	1
702	TMEM177	0.376403	0.0931002	RAP2A	1.74996	3.07055e-05	OBSCN	0.308036	0.553609	RAD50	0.624255	5.17253e-23	SLC4A7	0.502728	0.0411676	ELL	0.886318	5.28384e-10	MPC2	0.816289	7.97999e-35	HINT1	1.08035	3.68781e-24	GALNT3	2.6373	0.999845	CD38	2.92322	1.21201e-07	SENP5	1.37494	1
703	ZNF680	0.223555	0.0934554	AC104655.3	7.12788	3.10207e-05	ASB15	0.606814	0.553673	XAF1	0.716116	5.51479e-23	APBB2	5.31371	0.041421	SHFM1	0.310141	5.28384e-10	TXNDC11	1.29624	8.38577e-35	MRPS11	2.48345	4.24586e-24	RN7SL1	1.50307	0.999845	SLC3A2	1.13339	1.09952e-07	STX17	1.3213	1
704	EFNA1	1.08912	0.093595	TBKBP1	2.41991	3.21783e-05	LYPD5	1.5624	0.554869	SSU72	0.406732	6.66437e-23	GTPBP1	0.787732	0.0416449	TOX2	1.02309	5.59517e-10	ALDH9A1	1.21672	1.00914e-34	ACTL6A	2.7715	5.65825e-24	DDX60	1.29821	0.999845	CHMP4A	1.09203	1.12775e-07	FBRS	1.65959	1
705	LINC00954	0.305694	0.0938111	NMUR1	4.38261	3.27244e-05	CACNA1C-AS1	0.658969	0.554908	RBMS1	0.528443	6.67041e-23	RNASE6	1.35064	0.0417795	IFI44	0.78918	5.66919e-10	IL12RB2	3.17094	1.74529e-34	TSPO	1.41181	3.49751e-24	BTBD6	2.57181	0.999845	BLOC1S2	1.32295	1.12745e-07	SLC6A6	1.6377	1
706	RP11-762E8.1	2.12893	0.0939468	RAP2B	0.756857	3.2695e-05	OAF	0.692433	0.555018	ACAP1	0.359765	6.82509e-23	PLEKHA5	1.01757	0.0418716	CD82	0.484799	5.74181e-10	CD44	0.583696	2.25617e-34	RHOG	1.81984	3.84154e-24	EPC2	1.04269	0.999845	PSMA4	1.09704	1.1467e-07	ADCK3	1.58214	1
707	RP1-224A6.3	0.774702	0.0941934	DPM2	0.67421	3.33695e-05	LINC01088	2.2792	0.555041	RPS4Y1	0.340037	6.91449e-23	PSMB10	0.358328	0.042105	TAP1	0.375462	6.74556e-10	BRD2	0.985117	5.0681e-34	RNF167	1.9267	5.14343e-24	ZKSCAN8	2.70332	0.999845	MRPL33	1.32383	1.18051e-07	C12orf65	1.06806	1
708	ZNF471	1.61033	0.0944093	FAM179A	2.62988	3.46572e-05	RP11-661A12.14	0.705021	0.556075	FAM60A	0.570123	7.51492e-23	ERO1LB	0.618058	0.042471	NUDT15	0.83347	8.22148e-10	S100A11	0.635928	6.21776e-34	ATP5D	1.34678	5.04075e-24	CACTIN	2.58286	0.999845	ECH1	1.1128	1.1971e-07	MANBAL	2.20787	1
709	CDH20	0.77376	0.0946343	SLC1A7	7.3694	3.56764e-05	RP11-264L1.4	1.61641	0.556296	ERH	0.348857	8.20532e-23	RAP1B	0.272568	0.0425899	TMEM50A	0.275765	1.00486e-09	TALDO1	0.854789	6.91302e-34	MYBL2	8.31591	3.08141e-23	MYLPF	2.59044	0.999845	ARPC5	1.00362	1.22979e-07	GPR75-ASB3	2.17679	1
710	MOAP1	0.113764	0.0950553	M6PR	0.436834	3.56426e-05	RP11-432J24.3	2.25226	0.557538	XPOT	0.8091	8.78768e-23	NIPA2	0.502494	0.0430001	ARPC3	0.214028	1.09458e-09	FAM104A	1.11515	7.74905e-34	LAP3	2.25285	7.3673e-24	SERTAD1	0.86361	0.999845	PRMT2	1.03213	1.23398e-07	PIGU	2.27535	1
711	TRMT61A	0.322767	0.0953404	ELOVL6	2.02382	3.78449e-05	AC138655.1	0.993961	0.557538	ANKRD13A	0.857403	9.03492e-23	RNF149	0.365265	0.0430001	PLSCR1	0.727523	1.10139e-09	LSM10	0.989523	8.07309e-34	PKMYT1	9.00635	3.74238e-23	TOR1B	1.85716	0.999845	EIF4E2	1.56719	1.23398e-07	SLC4A2	2.27897	1
712	LINC00526	0.337865	0.095546	KIF13B	0.983609	3.81143e-05	ARRDC3	0.06565	0.557866	DGCR6L	0.494405	9.23233e-23	MCTP2	1.38308	0.0430756	ICAM1	1.29271	1.10289e-09	CASP8	0.810773	8.45031e-34	ATP5EP2	1.80541	7.58157e-24	TMEM117	3.01724	0.999845	IRF4	2.95005	1.37771e-07	TM9SF4	1.65781	1
713	ZIK1	0.444625	0.0964136	ZDHHC24	0.783251	3.86751e-05	RP11-20B24.4	0.955535	0.558192	CCND2	0.525587	9.29354e-23	LINC00384	4.61437	0.0434875	CXCL16	1.47726	1.15443e-09	PSME1	0.503132	8.79909e-34	HIRIP3	2.98709	1.31169e-23	ELOVL4	2.52272	0.999845	EIF6	1.40691	1.27886e-07	SCAMP2	0.890541	1
714	TEPP	0.49418	0.0967532	PRDM1	0.509095	4.10847e-05	RP11-820I16.4	0.251561	0.558582	MARCKSL1	0.546801	9.29354e-23	CXXC11	2.80325	0.0434875	ZBTB43	0.727443	1.29495e-09	SERBP1	0.59931	9.20208e-34	DCTPP1	2.57723	1.13622e-23	PROK2	2.61827	0.999845	RPN2	1.19255	1.38569e-07	COX6C	0.462872	1
715	C2CD2	0.467474	0.0971821	ARHGDIA	0.350527	4.28408e-05	MTL5	0.270261	0.558892	TRIP11	0.667893	9.97439e-23	GLMN	0.611213	0.0434875	LSR	0.654815	1.46558e-09	RANBP1	0.649685	9.49415e-34	RUVBL1	2.5813	1.19576e-23	BRWD1	0.768263	0.999845	TMEM14B	1.11242	1.42977e-07	TRIB1	2.24496	1
716	FMN1	0.479877	0.0976712	NCR3	0.845365	4.34293e-05	RP11-658F2.8	0.20547	0.558933	LSM5	0.478017	1.00911e-22	PYCARD	0.381043	0.0437818	NTRK2	1.96905	1.48592e-09	COX20	0.962804	1.05988e-33	CTSB	2.14247	1.22714e-23	HLA-C	0.250366	0.999845	RPS9	0.408184	1.68374e-07	FYB	0.55158	1
717	C1orf56	0.235487	0.0982435	ZNHIT1	0.391661	4.37918e-05	CHRM3	1.61416	0.559347	TMED2	0.357521	1.07242e-22	KLRC1	3.71352	0.0439009	P2RX5	0.928702	1.65981e-09	OST4	0.461004	1.066e-33	FRG1	1.87386	1.27775e-23	DBI	0.494632	0.999845	TOX2	2.85266	1.62257e-07	LRWD1	2.28031	1
718	ROBO3	0.47696	0.0983106	ANKRD32	0.622996	4.48155e-05	RP11-509J21.4	2.12272	0.559743	RIC3	0.701853	1.17968e-22	DCTN6	0.395125	0.0442135	SLC25A33	0.690102	1.66762e-09	DCPS	1.50435	1.26859e-33	SSR3	1.94966	1.43386e-23	ATF7IP2	0.6786	0.999845	RARRES3	0.964651	1.51029e-07	ATAD2	1.30601	1
719	CTC-338M12.5	0.369156	0.0988202	HOTAIRM1	0.718752	4.58194e-05	CTC-232P5.1	0.872699	0.559927	FAM13A	1.01748	1.23316e-22	SCRN2	0.533565	0.0446747	GTDC1	0.947466	1.70266e-09	RP11-138A9.1	1.21147	1.58803e-33	AURKA	5.53683	6.30351e-23	CDK7	1.2627	0.999845	GABARAP	1.39625	1.51029e-07	PTPMT1	0.959459	1
720	MFNG	0.0898597	0.0991734	AP2S1	0.40684	4.59039e-05	C16orf93	0.654497	0.560568	ANXA2R	0.542653	1.23942e-22	TMEM170A	0.434738	0.0450979	TLE1	1.94921	1.98351e-09	ATP6V1B2	1.35477	1.6783e-33	OLA1	2.10766	1.83468e-23	GSDMB	2.55356	0.999845	XIST	1.38938	1.51029e-07	CNTRL	0.833411	1
721	ATG14	0.154697	0.0992143	FAM111A	0.627417	4.62345e-05	LINC00877	1.50861	0.560733	NAAA	0.576942	1.25028e-22	EPHX4	1.81171	0.0452972	SRI	0.287602	1.99736e-09	FAM110A	1.94723	1.84952e-33	LIMS1	1.74598	1.74229e-23	PDP1	1.45468	0.999845	EFHD2	1.63268	1.53383e-07	ZNF76	1.62147	1
722	AIMP1	0.0867917	0.0992475	TMEM181	1.14798	4.62677e-05	TREM2	0.757228	0.560875	WDR43	0.540671	1.54888e-22	PMF1	0.330417	0.0452972	CCDC107	0.380104	2.0671e-09	CDKN1B	0.853046	2.73854e-33	ARPP19	1.79074	1.93259e-23	MTPN	0.835984	0.999845	ELP5	1.95585	1.56532e-07	APOL4	9.41959	1
723	CHD2	0.0594031	0.0993158	GAS7	3.33333	4.74779e-05	PDLIM3	1.60701	0.560875	MIA3	0.553617	1.67943e-22	ATG12	0.355787	0.045733	MED19	0.608642	2.32697e-09	ABI1	0.845584	2.78737e-33	PHB2	2.08467	2.19349e-23	UNC45A	1.33122	0.999845	TCEB1	1.24639	1.55857e-07	STX11	1.06588	1
724	KIAA1958	0.63468	0.099607	POLR2F	0.431689	4.75384e-05	RP11-110I1.14	0.881777	0.560875	AK5	0.864918	1.69698e-22	ETV3	0.82397	0.045971	PHLDB3	0.935141	2.34408e-09	AKAP5	2.54099	3.24508e-33	HSPE1	1.54867	2.17318e-23	PDIA4	0.842599	0.999845	GPR183	1.05554	1.64221e-07	CAB39	1.30778	1
725	RP11-527L4.5	0.591875	0.0998236	MAP2K3	0.658731	4.77197e-05	CTD-2537O9.1	16.8763	0.560875	SYF2	0.321897	1.78258e-22	ACAA2	0.467178	0.046102	SLC1A4	1.36368	2.58896e-09	SLIRP	0.865117	3.78776e-33	LIG1	3.10175	4.10771e-23	PPDPF	0.349047	0.999845	PPM1G	1.38707	1.64221e-07	AP4B1	2.15868	1
726	FAM47E	2.60514	0.0999899	SLAMF8	3.39973	4.97488e-05	RP11-686F15.3	16.9274	0.560875	TKT	0.522186	1.79918e-22	TOPORS	0.41626	0.046788	ANKRD12	0.225546	2.58472e-09	CDK2AP2	1.07975	4.15527e-33	ENTPD1	2.4898	3.29725e-23	SEC24B-AS1	2.54967	0.999845	CAMLG	1.14437	1.65994e-07	FGD1	8.84738	1
727	ARHGEF10	0.502087	0.100353	GALNT10	1.09132	5.02184e-05	NBPF8	16.9439	0.560875	MRPS33	0.579644	1.81383e-22	TUBA1C	0.699828	0.046788	PPIA	0.240187	2.59458e-09	FAM184A	2.29485	4.81147e-33	CISD2	2.10589	2.67586e-23	UBE2Z	1.26962	0.999845	MRPS6	1.37995	1.6748e-07	YWHAB	0.52169	1
728	RP11-799D4.4	0.324544	0.10047	PTPN7	0.439745	5.02207e-05	S1PR2	17.3618	0.560875	VAMP8	0.355113	1.93194e-22	PLXND1	1.59295	0.0474329	TRABD	0.415354	2.63962e-09	SDF2	1.08026	4.46124e-33	PLP2	1.577	2.3473e-23	ZNF451	0.832945	0.999845	SNF8	1.39612	1.67503e-07	RP11-434D11.4	8.50009	1
729	ZSCAN12	0.50705	0.101691	SSX2IP	1.33181	5.10459e-05	PRL	17.2133	0.560875	GIMAP2	0.612218	1.99567e-22	RNF115	0.449777	0.0476232	ZNF593	0.688656	2.64598e-09	ATP1B3	0.877207	4.4432e-33	COMMD8	1.96978	2.66543e-23	CD40LG	0.813199	0.999845	ARHGDIA	1.11563	1.72836e-07	GGA2	1.70335	1
730	ZBED5	0.194513	0.102502	POMP	0.367835	5.13893e-05	AGAP7	17.2102	0.560875	ZNF91	0.749458	2.04922e-22	CALCOCO1	0.631997	0.0479685	SPAG1	1.60183	3.0566e-09	TXNDC15	1.29271	5.23475e-33	MRPS12	2.06236	2.81144e-23	AKAP17A	0.84052	0.999845	TIMM17A	1.62538	1.72836e-07	SYNC	2.17846	1
731	CRB1	0.738279	0.104952	WIPI1	1.61178	5.23349e-05	AC007193.9	17.1253	0.560875	AKAP9	0.409905	2.10856e-22	HMOX1	1.51138	0.0481382	UBE2D1	0.52539	3.08043e-09	VDAC1	0.81448	5.58775e-33	VAMP8	1.40699	2.70131e-23	YBX1	0.305904	0.999845	RBM17	1.20419	1.76157e-07	KPNA5	1.34053	1
732	ZNF566	0.268036	0.105032	TINF2	0.563982	5.35668e-05	TBC1D29	17.0762	0.560875	ZNF146	0.704031	2.2733e-22	INSIG1	0.45533	0.0482138	HMGB1	0.192031	3.21075e-09	ZBED2	2.87038	7.42446e-33	SFT2D1	2.02968	3.14558e-23	KLRF1	2.52458	0.999845	SPCS2	1.0221	1.79976e-07	SUMO2	0.483971	1
733	SEMA3A	1.73093	0.106382	CDC37	0.374648	5.38937e-05	ARHGEF16	17.1414	0.560875	TPP2	0.666432	2.32334e-22	GPR137B	0.770936	0.0483017	SLC27A2	1.15732	3.21668e-09	MT1X	0.928349	7.19404e-33	CORO1B	1.48875	2.76774e-23	CD6	0.528408	0.999845	SRP14	0.718664	1.89897e-07	PARL	0.879662	1
734	RP11-290H9.4	2.05519	0.10678	TRMT112	0.302471	5.51645e-05	EPHA2	16.8898	0.560875	CTDSPL2	0.60917	2.41145e-22	CBX8	1.6145	0.0488989	TMEM9B	0.355429	3.4509e-09	PDHB	0.933457	7.31026e-33	CXCR3	2.41199	4.17596e-23	PAPD5	1.50005	0.999845	RER1	1.31298	1.79976e-07	ATP5J2	0.592695	1
735	LRP1	0.665027	0.107895	CD47	0.322972	5.57834e-05	RP11-360L9.8	17.2202	0.560875	SERBP1	0.338156	2.67744e-22	PSMB6	0.262863	0.0492667	NLRP3	2.15149	3.53726e-09	BLOC1S1	0.699	9.76554e-33	SUMO3	1.61961	3.18536e-23	EIF5AL1	1.0119	0.999845	XRCC6	1.0485	1.86936e-07	CCL25	7.8113	1
736	GAMT	0.172837	0.108181	ADAP1	1.95036	5.90081e-05	RP11-84C13.2	17.0093	0.560875	BCL11B	0.487635	3.22382e-22	KRTCAP2	0.299741	0.0493848	ILF2	0.306363	3.58241e-09	ISCU	0.562487	1.05041e-32	C11orf31	1.47243	3.28122e-23	EMC8	1.14674	0.999845	CCR7	1.09283	1.85727e-07	RP11-67L3.4	7.89202	1
737	SUGCT	0.915494	0.109109	HEXA	0.59373	6.03858e-05	ANGPTL2	16.9933	0.560875	CSNK1A1	0.426643	3.77585e-22	SMC4	0.39151	0.0493848	TCEB1	0.345178	3.77291e-09	VMP1	0.975767	1.09697e-32	SET	1.58442	3.78437e-23	PWWP2B	2.53734	0.999845	TRAT1	0.995031	1.91331e-07	RCBTB2	1.14702	1
738	CNOT1	0.0931478	0.109477	SLC25A42	1.13525	6.06544e-05	RP11-729L2.2	17.1465	0.560875	SBNO1	0.59591	4.03124e-22	ERRFI1	0.992473	0.0494962	MED21	0.632506	3.98298e-09	PCMT1	0.825087	1.82897e-32	RTN3	2.10851	4.92377e-23	PKD1	2.48779	0.999845	PGAM1	1.76318	2.00106e-07	AC012442.6	7.56436	1
739	RNPC3	0.153869	0.110247	MAD1L1	0.481082	6.17469e-05	RP11-556E13.1	17.2476	0.560875	NARS	0.559045	4.37568e-22	FAM3C	0.67478	0.0494962	DHX36	0.363966	4.01198e-09	TRIM16	2.22879	2.35085e-32	TUBG1	4.60287	1.49235e-22	SCAF8	1.41913	0.999845	CEBPB	1.24554	2.15055e-07	PALM	7.47391	1
740	GSTT1	0.301593	0.111073	CAPN1	0.616513	6.19266e-05	TAF7L	16.9404	0.560875	DCK	0.465643	4.41368e-22	NDUFAF3	0.328928	0.0495828	KRAS	0.382773	4.1387e-09	PAPOLA	0.590165	2.11589e-32	TIPRL	2.1228	5.83077e-23	RP11-334C17.5	2.50005	0.999845	PSMA5	1.23711	2.24791e-07	AC012368.1	7.38229	1
741	ERAP1	0.158878	0.111123	SELPLG	0.538381	6.541e-05	ASPN	17.0685	0.560875	ABCE1	0.57033	4.5432e-22	ZFAND6	0.343461	0.0498719	HSPA13	0.791884	4.25893e-09	UBE2D2	0.537628	3.67702e-32	ILK	2.3833	6.52729e-23	CTH	2.54301	0.999845	IRS2	2.03017	2.31117e-07	PLEKHB1	1.31426	1
742	NBPF1	0.260798	0.112016	MVD	0.780908	6.67426e-05	CTB-175E5.7	17.0793	0.560875	CELF2	0.381114	4.54648e-22	NFKBIE	0.706014	0.0502533	POR	0.743007	4.43101e-09	FAIM3	0.951847	3.87062e-32	PSMC2	1.83603	5.41079e-23	HSD17B11	0.54702	0.999845	PTPN7	1.37941	2.27327e-07	LCNL1	7.31387	1
743	ZNF215	1.36785	0.112089	SUSD1	2.09855	6.77823e-05	RP4-604K5.3	17.1009	0.560875	AKIRIN1	0.465668	5.01826e-22	CRELD2	0.430609	0.0502533	ZFYVE28	0.754583	4.43888e-09	SEC11A	0.704834	4.57962e-32	PHF5A	2.05253	6.22307e-23	IL10RA	0.570183	0.999845	NAP1L4	1.20635	2.29439e-07	RP4-635E18.7	7.44612	1
744	DENND6A	0.175198	0.11315	CHMP4B	0.479278	6.94203e-05	GPR88	17.0598	0.560875	RTN4	0.427133	5.37954e-22	PET100	0.278519	0.0502581	C1orf43	0.383826	4.51278e-09	COA3	1.21809	4.71537e-32	KDELR2	1.84462	7.0963e-23	ATAD1	1.02851	0.999845	SQRDL	1.59778	2.37763e-07	RP11-350G8.9	7.33495	1
745	ASPH	0.253339	0.113266	CCDC124	0.536286	7.39426e-05	SFRP2	16.9184	0.560875	ACAP2	0.609645	5.41499e-22	VAV3	0.783368	0.0517383	HNRNPL	0.4895	4.53251e-09	COMT	1.09743	5.01663e-32	TPR	1.47774	7.50465e-23	CTA-292E10.6	1.44305	0.999845	CD96	1.12768	2.37843e-07	HTATIP2	0.882023	1
746	RP11-536C5.7	1.02714	0.114149	C11orf48	0.513222	7.43961e-05	ACVRL1	17.0887	0.560875	OXNAD1	0.453556	5.43116e-22	STARD7	0.457292	0.0518423	USF2	0.564934	4.59066e-09	H3F3B	0.297606	5.81955e-32	C11orf73	2.00354	8.65311e-23	GORASP1	2.44942	0.999845	GNA13	2.13759	2.44926e-07	TRAPPC9	2.13049	1
747	RP5-1073O3.2	1.35343	0.114455	NAPA	0.556754	7.53524e-05	LRRC43	17.3836	0.560875	UBALD2	0.522682	5.74281e-22	NDUFA13	0.214225	0.0518423	PPP1R16B	0.808516	4.80808e-09	NDUFS7	0.758526	6.49318e-32	ZCRB1	2.00371	9.65945e-23	APLP2	0.88863	0.999845	ADAM19	3.14437	2.67252e-07	RPL39	0.542954	1
748	CDK20	0.666859	0.114694	PDZD4	2.23598	7.72693e-05	CTD-2541J13.1	17.2066	0.560875	ARID4B	0.345396	5.82026e-22	HSPB11	0.390597	0.0518423	KLF5	1.50387	5.24583e-09	CBX3	0.640625	7.48521e-32	ATP5G1	1.69633	9.49222e-23	SLC16A3	1.25679	0.999845	RPL19	0.350615	2.712e-07	NSA2	0.773683	1
749	AC073115.7	0.707456	0.115009	BCAP29	0.724727	8.09234e-05	ADRA2A	17.7016	0.560875	MED10	0.363136	6.00149e-22	RP11-539L10.2	1.09178	0.0524303	SUMO1	0.248976	5.26016e-09	LMNB1	1.31139	8.6673e-32	MRPS34	1.74315	1.00879e-22	BAP1	1.7571	0.999845	CD6	1.09979	2.46307e-07	ZBTB32	2.14839	1
750	VSIG2	0.8791	0.115053	ERLEC1	0.51363	8.10612e-05	RP11-10J21.4	17.173	0.560875	SEC63	0.549195	6.54349e-22	PTK2B	0.719887	0.0538059	BCL2L11	0.721894	5.43023e-09	ABI3	1.42222	9.96264e-32	CEP57	2.01577	1.19361e-22	PRRT3	1.82908	0.999845	GNB1	1.8563	2.49035e-07	RP11-560J1.2	7.00869	1
751	NAP1L3	0.293837	0.115355	AUH	0.818688	8.16051e-05	LINC01149	17.1596	0.560875	PAPOLA	0.3348	7.25437e-22	CD244	1.99169	0.0545617	PSMB2	0.341972	6.10601e-09	RER1	0.820006	1.47592e-31	MRPS6	1.89059	1.18605e-22	NAGK	1.13611	0.999845	2021-09-01	1.0546	2.50574e-07	CTNNBIP1	1.58345	1
752	CACHD1	1.17699	0.115601	STX3	1.39154	8.16273e-05	RP11-310E22.4	17.0403	0.560875	ESYT1	0.686845	8.62053e-22	CFH	1.00349	0.054748	PLAT	2.11261	6.14407e-09	COMMD4	1.40835	1.55532e-31	SNRPA	2.18988	1.30999e-22	TUBB4B	0.818064	0.999845	FBL	1.06158	2.58686e-07	GOLGA3	1.63225	1
753	ZNF235	0.581028	0.115682	TAF12	0.507924	8.23243e-05	AC008746.12	17.2981	0.560875	FBXO9	0.618989	8.70863e-22	PDE4D	0.433683	0.054748	GABPB1	0.5281	7.04941e-09	PRKCDBP	4.71327	2.16283e-31	KIF2C	7.33418	5.18289e-22	HSP90B1	0.479954	0.999845	ANAPC11	1.18439	2.59845e-07	PTK2B	1.58971	1
754	RP1-202O8.3	0.485291	0.115844	RP11-473M20.7	0.813597	8.24235e-05	HCG23	16.9994	0.560875	PDAP1	0.472439	1.02036e-21	HSPA8	0.188421	0.0550558	METTL9	0.31177	7.25995e-09	MRPL41	0.717379	1.8873e-31	KIF20B	2.24719	1.4558e-22	CCDC84	1.23254	0.999845	PSMD13	1.36594	2.59845e-07	ALCAM	2.27456	1
755	SNHG9	0.0983624	0.116632	XPNPEP2	3.62472	8.63994e-05	COL13A1	17.8284	0.560875	GMPS	0.654792	1.32875e-21	PACSIN1	3.37176	0.0552343	RP11-51J9.5	0.321452	7.31915e-09	MRPL1	1.0425	2.17635e-31	AIP	1.83057	1.2502e-22	NR1H2	0.685926	0.999845	RPL35	0.41794	3.17735e-07	SSR2	0.459756	1
756	TRIM44	0.155956	0.116923	G6PD	0.832877	8.65723e-05	NCAM2	17.1648	0.560875	PPHLN1	0.431626	1.49199e-21	FAM83D	1.28146	0.0564641	CCNDBP1	0.341425	7.50422e-09	SAYSD1	1.6537	2.27096e-31	MCUR1	2.91718	2.10607e-22	PLD6	1.76902	0.999845	ADI1	1.22722	2.90581e-07	SDSL	6.91303	1
757	CROCCP2	0.172715	0.117166	GDPD5	1.36674	8.86792e-05	ALOX12	17.0122	0.560875	MOB1A	0.426548	1.54224e-21	WEE1	0.964268	0.0568409	ATP6V0B	0.313103	7.72781e-09	TCP1	0.877264	2.34467e-31	ALOX5AP	1.63663	1.38718e-22	NPDC1	0.942635	0.999845	GGT1	3.24402	3.22914e-07	RP11-528I4.2	6.91666	1
758	TRIM4	0.142238	0.117201	TGFBR3L	2.6435	8.91882e-05	HOXA11	16.9683	0.560875	METTL5	0.543936	1.85224e-21	TAP2-1	0.480657	0.05832	AC006129.4	1.2145	7.84136e-09	TMEM179B	0.978989	2.39588e-31	CKAP2	2.47061	1.85051e-22	MRPL55	0.609917	0.999845	AKNA	1.56716	2.95818e-07	CACUL1	1.55834	1
759	ZNF506	0.17288	0.11774	SYNM	1.86538	9.34716e-05	RP11-42O15.3	17.2995	0.560875	RNPS1	0.371541	2.10433e-21	TMED9	0.268823	0.0586874	ITGAE	0.407028	8.05613e-09	CSRNP1	1.10167	2.60698e-31	NDUFS2	1.93249	1.49235e-22	VASP	0.711577	0.999845	MDH1	1.13269	2.98201e-07	POLE4	0.736066	1
760	KLF9	0.117073	0.118595	CPPED1	1.23853	9.40064e-05	INPP5J	17.151	0.560875	BDP1	0.497147	2.18418e-21	CDKN2C	0.699936	0.0604211	TRAF1	0.575333	8.23003e-09	TCEB1	0.797886	2.61171e-31	RBMX	1.33034	1.4058e-22	UBR7	1.4335	0.999845	HSP90B1	1.0368	3.05652e-07	RP11-131L12.2	6.85282	1
761	RP13-582O9.5	0.237413	0.11884	TOX	0.891819	9.44813e-05	EDNRB-AS1	16.904	0.560875	SRP14	0.234178	2.21213e-21	PARK7	0.207554	0.0608874	GLA	1.01399	8.40983e-09	ZC3H12A	1.24646	2.69387e-31	CCT2	1.91543	1.64961e-22	MAP4	0.930078	0.999845	IQGAP1	1.30928	3.05652e-07	YTHDF3	1.55852	1
762	C16orf74	0.287046	0.118925	SIGLEC9	4.44419	9.70199e-05	SHBG	17.1019	0.560875	PAK2	0.448316	2.27086e-21	CECR1	0.800422	0.0609276	TUBA1C	0.748683	9.06079e-09	PTPRC	0.433017	2.93704e-31	AKR1B1	1.96964	1.86486e-22	SLC4A1AP	1.10008	0.999845	WDR1	1.26987	3.05652e-07	COX17	0.724075	1
763	ZNF263	0.197058	0.119392	GRAP2	0.572748	9.73801e-05	RP11-444E17.6	17.198	0.560875	SERPINB1	0.407648	2.34134e-21	NFIL3	1.45839	0.0611479	BAMBI	2.28559	9.69827e-09	TRAPPC4	0.887084	3.22075e-31	EMC7	1.69121	1.90413e-22	DOT1L	2.44406	0.999845	CD82	1.58037	3.1855e-07	RP11-667M19.2	7.0761	1
764	CTD-2162K18.3	3.0145	0.119513	TEX264	0.450634	9.87344e-05	S100A7	17.3065	0.560875	EIF2AK1	0.547496	2.59088e-21	SERP2	2.97478	0.0612508	PPP2R5C	0.243653	9.78897e-09	COL9A2	3.23141	4.05366e-31	ADI1	1.70348	2.05509e-22	ZNF222	2.44385	0.999845	MAPK1IP1L	1.23304	3.20573e-07	H3F3B	0.290324	1
765	CTD-3203P2.2	0.671671	0.120331	PDCD6	0.369054	9.92073e-05	LINC00571	17.0814	0.560875	AC016629.8	1.15247	2.7624e-21	FBXO30	1.3275	0.0614985	CTSD	0.407984	1.0364e-08	IFNAR2	1.05755	3.89949e-31	CD58	2.26041	3.24968e-22	C8orf58	2.40713	0.999845	PTPRCAP	0.785399	3.38271e-07	CELSR3	6.5122	1
766	ZNF786	0.272672	0.120522	ADAMTS10	2.02766	0.000100927	SPAG17	18.1805	0.560875	AKAP17A	0.641554	2.945e-21	BST2	0.290279	0.0616116	PNRC1	0.194778	1.05089e-08	PSAP	0.702391	4.32963e-31	EWSR1	1.61983	2.61123e-22	XYLT1	2.49191	0.999845	EIF3A	1.09839	3.25685e-07	GLYCTK	2.21643	1
767	XXbac-BPG308K3.6	18.3608	0.121842	APOL6	0.608727	0.000101629	RP11-466P24.6	16.4329	0.560875	RP11-403A21.2	1.10536	2.97796e-21	GTSF1	0.939474	0.0633031	COX6A1	0.216129	1.09835e-08	RAB27A	1.075	5.00831e-31	APOBEC3B	8.49375	1.1848e-21	RELL1	1.81745	0.999845	RPLP2	0.350865	3.65025e-07	C17orf62	0.933152	1
768	C8orf44	0.234427	0.122115	COMMD7	0.405892	0.000103315	GS1-24F4.2	17.1019	0.560875	SBDS	0.324368	3.08286e-21	WDR47	0.948683	0.0634054	MIR155HG	1.00851	1.11975e-08	PPIA	0.560783	5.82351e-31	SNRPA1	1.71244	2.68995e-22	SLC38A2	0.738127	0.999845	USF2	1.82122	3.38238e-07	RUVBL1	1.14831	1
769	RP11-13N13.2	1.08433	0.122525	PSMD4	0.355381	0.000106614	RP11-309L24.2	17.0271	0.560875	DARS	0.535883	3.7357e-21	UQCR11-1	0.1791	0.0636487	SMOX	2.4064	1.12804e-08	LGMN	2.26202	6.64989e-31	EIF3A	1.55092	3.34485e-22	PGRMC1	1.11287	0.999845	SF3B14	1.05383	3.43124e-07	CLEC12A	6.5957	1
770	YPEL2	0.146826	0.122525	MRPL41	0.348604	0.000108066	RP1-59D14.1	17.2152	0.560875	ASH1L	0.458045	3.97179e-21	PAF1	0.6301	0.0638148	DTHD1	1.23975	1.12612e-08	SNAPIN	1.19521	6.29026e-31	AP1S1	2.56833	5.02237e-22	HIST1H2AH	2.40043	0.999845	RBMX	0.936866	3.47338e-07	PPP1R26-AS1	6.52379	1
771	RP11-424G14.1	1.56983	0.122544	ARF6	0.30907	0.000108886	LINC01054	17.2522	0.560875	PCSK7	0.434379	3.97226e-21	RND1	1.16158	0.0640657	SKP1	0.187642	1.13934e-08	PSMA3	0.816222	6.43797e-31	TCF19	4.53169	1.01052e-21	LPGAT1	1.07966	0.999845	SET	1.12029	3.45587e-07	RP11-818O24.3	6.5075	1
772	ZNF667	0.924432	0.122643	TRPV2	0.818796	0.000117456	TNNT1	16.561	0.560875	UBXN4	0.365223	4.00366e-21	ZNF296	1.35801	0.0644439	TMEM2	0.473539	1.1565e-08	LY6E	0.544779	8.15542e-31	LYPLA1	2.00553	4.14476e-22	MAP2K1	0.81696	0.999845	PGLS	1.40022	3.52594e-07	STK4-AS1	6.49203	1
773	RANBP6	0.130252	0.123147	TBPL1	0.482593	0.000117863	KIR2DL4	17.2707	0.560875	CENPC	0.470234	4.2322e-21	GALNT3	1.53141	0.0648055	FXYD1	0.779984	1.19083e-08	RBKS	2.58655	9.8608e-31	DNAJC7	1.75582	3.85612e-22	RIN3	1.38481	0.999845	MT1X	1.41954	3.55377e-07	AC078883.3	2.20945	1
774	AC007228.11	0.972906	0.12359	SSNA1	0.383786	0.000136894	CTD-2373H9.5	17.1046	0.560875	SMAP1	0.564284	4.45346e-21	MAPKAPK2	0.741119	0.0656076	SCO2	0.70643	1.25512e-08	DEF6	0.924327	9.12978e-31	PFDN2	1.58743	3.83186e-22	THEMIS	0.867513	0.999845	ARL3	2.07946	3.66691e-07	KIAA1161	6.5226	1
775	LRP2BP	0.219489	0.123682	ARHGEF3	0.585848	0.00013979	RP11-1081L13.4	16.9748	0.560875	PCNX	0.693516	4.89889e-21	DENND3	1.20502	0.0660896	ITPRIPL1	1.15994	1.31615e-08	MIAT	1.31168	9.85025e-31	TPRKB	2.16678	4.42652e-22	OSER1	0.610495	0.999845	UBE2K	1.46402	3.65169e-07	CCDC42	6.4133	1
776	DDX1	0.105793	0.123748	NHSL2	2.45431	0.000141864	TMEM52B	16.7811	0.560875	PDCD4	0.400627	5.25083e-21	CWC25	0.428422	0.0663108	NEDD9	0.554925	1.37954e-08	HERC5	1.47622	9.97098e-31	UBE2V2	1.80599	4.22314e-22	ARHGEF37	2.42551	0.999845	WTAP	1.14635	3.76393e-07	SRBD1	1.63293	1
777	ZNF540	0.343487	0.123874	R3HCC1	0.622287	0.000141391	RP3-325F22.3	17.2856	0.560875	EPM2AIP1	0.55527	5.68842e-21	TP53RK	0.625508	0.0672629	AC018816.3	0.87684	1.42956e-08	SRI	0.655985	1.0184e-30	BST2	1.63524	4.32296e-22	TSPAN15	2.44635	0.999845	NUCKS1	1.15734	3.78344e-07	HIP1R	2.29589	1
778	JUP	3.45413	0.124499	COX5A	0.338013	0.000144128	TAF1L	17.3347	0.560875	NFKBIZ	0.492326	5.84826e-21	ARHGAP11A	0.952147	0.0678448	TP53INP1	0.798006	1.49252e-08	NINJ1	0.923207	1.11312e-30	SLC25A11	2.25808	5.32492e-22	CYB561A3	1.09848	0.999845	FAU	0.433212	4.34566e-07	RP4-562J12.2	6.47877	1
779	ZNF154	0.801194	0.124742	MEAF6	0.337363	0.000144528	CTD-2384B11.2	17.5626	0.560875	NARG2	0.686378	6.3775e-21	GPR56	0.924055	0.0687695	ARL4D	1.22009	1.52287e-08	ANKS1B	2.78253	1.29238e-30	DDX46	1.59922	4.5066e-22	RAB1A	0.662528	0.999845	GMFG	0.766414	4.11905e-07	IL17RA	1.58678	1
780	RHOBTB3	0.564163	0.124873	MSRB1	1.04709	0.000149163	GPC5	17.3549	0.560875	MYSM1	0.663719	6.37788e-21	IGFBP4	1.32534	0.0691993	NCF4	0.618004	1.68802e-08	2021-03-03	2.43865	1.26815e-30	EIF1AY	2.23498	5.75618e-22	RP11-23P13.6	2.33079	0.999845	TIMM13	1.38968	4.01709e-07	RP11-817O13.6	6.22528	1
781	MRPS35	0.102578	0.125111	PIN4	0.483413	0.000151681	CTC-518P12.6	16.5213	0.560875	ARHGDIB	0.216228	6.57543e-21	PSTPIP1	0.501588	0.0695688	CISD2	0.428011	1.85332e-08	MDH2	0.657148	1.13298e-30	ACTN4	2.36914	5.86707e-22	FUNDC2	0.785323	0.999845	MAP1LC3A	2.31289	4.2321e-07	CTD-2116N17.1	6.20795	1
782	THEM4	0.104926	0.125387	KIR3DL2	2.49496	0.000160131	RP11-155O18.6	17.0553	0.560875	TUBA1A	0.370423	6.86998e-21	MLF1	0.983007	0.0695799	ANKRD35	1.38172	2.07179e-08	VPS28	0.691385	1.26209e-30	MRPL11	1.91642	5.43111e-22	CITED2	0.541612	0.999845	PKIG	3.83128	4.75114e-07	CKAP4	2.21872	1
783	RP5-827C21.4	0.159403	0.125582	CYTH1	0.310406	0.000160171	FAM171A2	17.0266	0.560875	UBE2Q2	0.689494	6.9777e-21	MSC	1.05978	0.0703633	PAF1	0.685937	2.16652e-08	RNF7	0.720217	1.38383e-30	PSMD9	1.89731	5.40451e-22	ACVR1C	2.4182	0.999845	MRPL52	1.41501	4.10902e-07	FUZ	2.18931	1
784	SDCCAG8	0.132631	0.125932	GNAO1	1.77392	0.000175204	GDA	17.0513	0.560875	MAPKAP1	0.652626	7.06246e-21	SPCS3	0.283575	0.0704406	D2HGDH	0.904412	2.18197e-08	MIF	0.625207	1.39986e-30	BABAM1	2.06482	6.02033e-22	TMEM50A	0.470385	0.999845	C14orf2	1.06719	4.14475e-07	RP11-390K5.3	6.15858	1
785	RDH14	0.120678	0.126153	IQCG	1.21868	0.000184781	ANKRD20A1	17.0945	0.560875	ANXA7	0.397068	7.50614e-21	ADAM8	0.571552	0.0704406	TNFSF8	0.650776	2.50736e-08	ERP44	0.859975	1.56745e-30	MRPL47	1.92802	5.9062e-22	TOR3A	1.08198	0.999845	MRPL21	1.45818	4.26312e-07	NCSTN	1.57587	1
786	MMP11	1.08218	0.127087	PPP1R14C	4.66038	0.000185935	SLAMF9	16.2324	0.560875	UFM1	0.517661	7.58784e-21	LINC00944	1.29421	0.0704406	IQGAP2	0.354841	2.54138e-08	TNFAIP3	0.669211	1.56321e-30	DAZAP1	2.08018	6.62801e-22	UBXN10-AS1	2.34645	0.999845	TRAPPC1	1.00193	4.34566e-07	RNF215	6.16118	1
787	C19orf73	0.469761	0.127375	CDCA4	0.772203	0.000185195	RP11-78F17.1	17.0213	0.560875	AP3M2	0.526206	8.13839e-21	LMAN2	0.268731	0.0705954	EMC3	0.360746	2.71627e-08	MPST	1.6165	1.83421e-30	SHMT2	2.742	9.5526e-22	TMEM97	2.36029	0.999845	TNIP1	1.44516	4.37614e-07	APOLD1	1.33255	1
788	KLHDC1	0.313974	0.127921	EIF4G3	1.14885	0.00018523	RP11-10J21.5	17.1689	0.560875	LNPEP	0.590384	8.4478e-21	EIF1AY	0.416932	0.0707073	CDO1	2.28135	2.7578e-08	DFNB31	2.47791	2.21947e-30	COPS8	1.9567	7.46645e-22	GAK	1.09387	0.999845	S100A6	0.761803	4.5873e-07	HK1	1.14439	1
789	RP11-343J3.2	2.08278	0.128376	SDF2	0.512239	0.000188606	C14orf132	0.363389	0.561062	XRCC6	0.362793	8.57028e-21	MYO6	1.03328	0.0722001	SLFN11	0.864091	3.21202e-08	BAK1	1.52261	2.54522e-30	KIF4A	8.74721	3.01335e-21	MAEA	1.06079	0.999845	TUBA4A	1.25613	4.58529e-07	OSGEP	1.28062	1
790	RP11-1057B6.1	1.31863	0.128623	COMMD4	0.694911	0.000189979	LINC00996	0.89462	0.561139	NPDC1	0.749934	8.92386e-21	MXRA7	2.18031	0.0722001	LPAR2	0.668659	3.30608e-08	ENY2	0.755878	2.59773e-30	NCAPG2	4.3365	1.97723e-21	RAB11FIP1	0.855494	0.999845	HSD17B10	1.31976	4.65688e-07	TMEM70	1.01401	1
791	SRFBP1	0.152692	0.129114	LGR6	4.12647	0.000198317	SORBS2	0.970181	0.561139	PUM2	0.66015	9.37535e-21	HSD17B7	0.655396	0.0733639	SAR1A	0.433149	3.34127e-08	NBEAL1	0.644608	2.59236e-30	SHKBP1	1.94048	8.2901e-22	RRAS2	1.40616	0.999845	STAT3	1.03232	4.71907e-07	SIKE1	1.11443	1
792	CECR7	1.1216	0.129405	SPTLC2	0.954926	0.000197755	SIRPA	1.59623	0.561139	TMEM106B	0.633845	9.6879e-21	NANS	0.406203	0.0739276	NAA50	0.403703	3.43923e-08	SEPW1	0.696867	3.37686e-30	HERPUD1	1.40085	7.81913e-22	DHRS7	0.517475	0.999845	IFNGR1	1.56975	4.71197e-07	RP11-84G21.1	6.15218	1
793	C10orf2	0.391298	0.129452	VDAC3	0.387625	0.000199771	ALS2CL	0.324218	0.561139	DDX1	0.580778	1.02964e-20	BCL7C	0.453946	0.0739317	AKIRIN1	0.320516	3.47439e-08	POLR2K	0.867613	4.47433e-30	MRPS14	2.37708	1.04759e-21	SMN1	1.38699	0.999845	NDUFS8	1.25866	4.6921e-07	OAS2	1.62948	1
794	MEST	0.443791	0.129732	RAMP1	2.3541	0.000200711	SERHL2	0.912554	0.56119	MDM4	0.587228	1.04835e-20	ID1	1.11628	0.0740753	PMEPA1	1.25481	3.55737e-08	RAB5A	0.842024	4.83076e-30	NCL	1.29518	8.58493e-22	NCAPH2	1.22099	0.999845	MAF1	1.24914	4.71907e-07	ELOVL5	0.915438	1
795	AC084082.3	2.76901	0.129789	C9orf89	0.497091	0.000204203	RP11-296A18.6	1.25219	0.561474	SENP7	0.636129	1.05924e-20	SH3GLB1	0.32107	0.0743848	GRAMD4	0.986915	3.98396e-08	PSMB7	0.727086	5.17853e-30	COX16	1.64224	8.99414e-22	ZNF671	2.36394	0.999845	MOB4	1.44184	4.7858e-07	BTLA	1.6109	1
796	KCNH2	0.827137	0.130137	CMIP	0.936752	0.000204496	RP11-359B12.2	0.767664	0.562432	ACTN1	0.807911	1.15023e-20	SLC1A4	1.16677	0.0746623	RIT1	0.677257	4.04672e-08	CASP3	1.32307	6.23118e-30	RAD23A	1.57013	9.09122e-22	PLOD3	1.66369	0.999845	PPP2CA	1.18075	4.82328e-07	FAM166B	5.95224	1
797	PRPF40B	0.4817	0.130226	RNF115	0.533098	0.000212359	ARL5B-AS1	0.404908	0.562775	PTPRCAP	0.259701	1.1716e-20	STIP1	0.450775	0.0764611	PTGR1	2.77312	4.14211e-08	CHMP4A	0.64812	6.77941e-30	SH3KBP1	1.54807	9.31276e-22	RP11-159G9.5	2.35436	0.999845	RBM25	1.10551	4.91624e-07	PSMD14	0.934369	1
798	HMGN5	0.30895	0.130357	GSE1	1.66375	0.000216324	EPB41L3	0.526182	0.562873	CAND1	0.482135	1.32288e-20	RNF7	0.273041	0.0773311	BCL3	0.847626	4.23712e-08	UFC1	0.614228	6.91427e-30	SEC61G	1.5449	9.43571e-22	SDF2	0.79886	0.999845	SLC27A2	3.17601	5.55503e-07	SHOC2	0.864804	1
799	CLDN5	0.840457	0.131097	TMEM107	0.749576	0.000216293	SLC16A2	1.53752	0.563701	TARBP1	1.00174	1.42815e-20	RPL22L1	0.342423	0.0774035	PPIL4	0.396051	4.23712e-08	PBX4	1.38035	9.14659e-30	UFC1	1.40735	9.42549e-22	C1QA	2.57194	0.999845	MANF	1.4154	5.04355e-07	RAB2A	0.721467	1
800	RP11-372K14.2	0.223299	0.131325	PCNT	0.794191	0.000219418	LINC00087	2.17837	0.564376	NT5DC1	0.651852	1.5095e-20	SIRT7	0.433689	0.0774369	MIS18BP1	0.433919	4.27637e-08	PSMC2	0.841223	9.86072e-30	CTSH	2.73164	1.63992e-21	PTGER4	0.570231	0.999845	IRF1	1.03595	5.08342e-07	NSL1	1.00158	1
801	RP11-4E23.2	1.82337	0.131925	UBE2L3	0.385354	0.000222067	EPHA1-AS1	0.163743	0.564376	TTC37	0.773422	1.57654e-20	PAFAH1B1	0.321164	0.0780469	IL18R1	0.615993	4.37828e-08	AC147651.4	2.68865	1.28257e-29	ELAVL1	2.05113	1.15433e-21	SLC15A4	2.36306	0.999845	KMT2E	0.909876	5.15875e-07	RP11-387D10.2	5.83394	1
802	ZFP82	0.361026	0.132638	GYG1	0.555719	0.000223496	RP11-847H18.2	2.10461	0.565759	TMEM63A	0.758197	1.58942e-20	HLA-E	0.133164	0.0780469	OSTF1	0.284056	4.57544e-08	MRPL28	1.08575	1.15124e-29	PLK1	7.47796	4.36936e-21	GRK6	0.694472	0.999845	KRAS	1.34442	5.21924e-07	DUSP22	1.33532	1
803	CNOT7	0.089988	0.132793	CTNNBIP1	0.8517	0.000223935	CTC-308K20.2	2.06792	0.565759	CCND3	0.380713	1.76213e-20	ARL6IP6	0.384183	0.0781778	FXYD7	0.699715	4.66538e-08	PFDN4	0.886082	1.15958e-29	COMMD3	2.00349	1.34241e-21	CLTB	0.611237	0.999845	HIGD1A	1.59396	5.4846e-07	NDEL1	1.27335	1
804	DCAKD	0.338468	0.133171	PICALM	0.678919	0.000224094	RP11-16C1.3	2.19701	0.565759	TMF1	0.463464	1.95452e-20	GEMIN7	0.705441	0.0781778	CD3E	0.183023	4.82859e-08	EXOSC1	0.991007	1.21685e-29	EPSTI1	2.28995	1.57115e-21	GFPT1	1.18599	0.999845	KLHL5	2.58006	5.85076e-07	LIN54	2.0775	1
805	PTK2	0.409387	0.134028	EPB41L4A	3.71144	0.000225872	ZNF577	0.348244	0.565759	S100A10	0.285411	1.97398e-20	WSB2	1.18715	0.0802207	F2R	0.778655	5.47745e-08	NUDC	0.715863	1.31851e-29	ATOX1	2.11962	1.42353e-21	EZR	0.456844	0.999845	S1PR4	1.29087	5.62878e-07	FAM83A-AS1	5.85433	1
806	RP11-227H15.4	1.71668	0.134074	AUTS2	1.99395	0.000225508	NTNG2	0.570263	0.566286	TSPYL4	0.946266	2.01769e-20	CDK17	0.483531	0.0803295	FAM43A	1.08531	5.77726e-08	TNFRSF25	0.876121	1.66118e-29	TMX1	2.0408	1.41852e-21	AGTRAP	0.973609	0.999845	EMC8	2.0884	5.85076e-07	ZNF580	1.28915	1
807	ENOSF1	0.176056	0.134098	GHITM	0.279546	0.00022704	KANK2	1.06917	0.566302	STX16	0.649291	2.07736e-20	GEM	0.59927	0.0824583	CHD1	0.274496	5.77928e-08	IL10RB	1.33335	1.84805e-29	DTL	7.18802	5.4168e-21	DNAJB2	1.09718	0.999845	RHOH	0.95892	5.85187e-07	MED28	0.804728	1
808	ZFP62	0.183546	0.134271	SHISA5	0.485279	0.000231541	ARSJ	1.27685	0.566356	FAM208A	0.737666	2.10798e-20	TPM4	0.305967	0.082567	COA1	0.452283	5.87753e-08	CSK	1.1061	2.05502e-29	SSBP1	1.45839	1.34241e-21	ATP6AP1	0.974055	0.999845	DNAJB6	1.00256	5.91081e-07	COMMD8	0.855761	1
809	AC007038.7	0.586027	0.134935	HOXA10	5.09413	0.000234891	GS1-72M22.1	0.94068	0.566423	FLOT1	0.674498	2.32692e-20	RHOF	0.350817	0.0825981	IL21-AS1	2.43281	6.0774e-08	FBLN7	1.39097	2.20582e-29	ACAT1	2.0821	1.69195e-21	RNF149	0.657471	0.999845	POLR2G	1.34385	5.92336e-07	FRMD8	1.57805	1
810	FAM200B	0.098019	0.135157	RNF125	0.346567	0.000233537	RP11-207C16.4	1.51563	0.566423	ITGB7	0.532156	2.54533e-20	COQ10A	0.710846	0.0830428	ALKBH5	0.368785	6.20972e-08	NAPA	1.06491	2.8616e-29	BATF	1.7474	1.71234e-21	RLN2	2.33433	0.999845	DRAP1	0.958633	6.00618e-07	FBXW2	1.27757	1
811	C11orf35	0.880549	0.136546	PYURF	0.289506	0.000238083	FOXB1	2.22892	0.566423	TAGLN2	0.338361	2.56985e-20	PLK3	0.414948	0.0832343	RASL11A	2.10887	6.29939e-08	BCL2L11	1.56335	3.23605e-29	P4HB	1.58023	2.17722e-21	DDAH2	1.37873	0.999845	ARF5	1.22725	6.52481e-07	PDSS1	2.21596	1
812	AC006129.2	0.102118	0.136978	SAP30BP	0.437825	0.000259839	LHB	1.51034	0.566957	PMPCB	0.467399	2.72088e-20	ITPRIPL1	1.00484	0.083396	GPR34	2.38411	6.36809e-08	RP11-214O1.3	2.20246	3.394e-29	IER3IP1-1	1.86867	2.51076e-21	COX7A2	0.364755	0.999845	ZFP36L2	0.793049	6.86876e-07	CKS2	1.02104	1
813	TERC	1.0371	0.137955	FNDC3B	1.02714	0.000268388	RP11-307C12.11	0.999614	0.567918	SH3KBP1	0.400811	2.74694e-20	TMCC2	2.75633	0.0839971	SF3B5	0.241692	6.73716e-08	GMNN	1.57199	3.40861e-29	POLD3	3.27172	4.32452e-21	MACF1	0.651425	0.999845	UBE2S	2.03784	6.78152e-07	ACLY	1.59692	1
814	TMIE	0.518454	0.138087	GSC	3.98864	0.000271488	AC079602.1	2.13236	0.56803	EGLN2	0.603285	2.83498e-20	HSBP1	0.420272	0.0839797	ABHD13	0.540849	6.81517e-08	POLD4	0.743831	3.94907e-29	SLC9A3R1	2.03838	2.70064e-21	MIR142	0.719603	0.999845	OGDH	2.37127	6.96761e-07	RP4-794H19.1	5.64289	1
815	RP5-966M1.6	2.63248	0.138416	RP11-403I13.8	0.939839	0.000272066	AC004019.13	2.01134	0.568384	SP100	0.349403	2.85177e-20	SERPINB9	0.535027	0.0840029	ODC1	0.401507	7.08922e-08	IQGAP1	0.809069	5.85584e-29	CDCA2	6.66305	9.3604e-21	CCR2	2.58567	0.999845	MAPKAPK2	2.38345	6.97015e-07	RAC1	0.641142	1
816	CECR5-AS1	1.18186	0.138621	MYO9B	0.731199	0.000273221	SDSL	1.22709	0.568601	KIAA0947	0.685706	3.04448e-20	BCAP31	0.270684	0.0845111	SDE2	0.589803	7.21947e-08	MAP2K3	1.21526	6.15317e-29	PCBP1	1.3543	2.47286e-21	LRIG2	1.64047	0.999845	RBX1	1.09543	6.96818e-07	ITGB4	5.64884	1
817	RUSC2	18.1964	0.139402	FCHO2	2.05158	0.000275824	CENPV	0.113622	0.569103	CD2AP	0.843367	3.14834e-20	GBP3	0.602555	0.0848327	IP6K2	0.452683	7.64889e-08	ORMDL2	1.1083	7.30351e-29	PDIA3	1.26949	2.68642e-21	SH2D1A	0.589547	0.999845	TXNL1	1.29769	6.96818e-07	FLNA	0.812823	1
818	RNMT	0.081683	0.13949	KIF21A	0.894871	0.000286295	RP11-407A16.3	1.51869	0.569234	BIRC6	0.560473	3.16305e-20	EHD1	0.385104	0.0856995	RASGEF1B	1.14256	7.7201e-08	SNRPB2	0.748209	8.45495e-29	SNX3	1.38749	3.01772e-21	USP7	1.18458	0.999845	BCL3	2.52243	7.41228e-07	NDRG3	1.58578	1
819	ZNF486	0.465595	0.139859	HSD17B10	0.395221	0.000286417	MIR181A2HG	0.974585	0.570043	SPCS3	0.423464	3.31768e-20	ITPRIPL2	2.30281	0.0862566	NRIP3	1.9322	7.75456e-08	ADAM12	3.1099	1.0796e-28	GNG2	1.99648	3.48621e-21	POLR2A	0.959654	0.999845	UQCR10	0.927115	7.19789e-07	DYRK1A	1.5695	1
820	FAM159A	0.138945	0.140397	TTC13	1.0599	0.000290444	RP4-781K5.2	0.947467	0.57101	KAT6A	0.537084	3.32137e-20	RAB1A	0.325344	0.0863046	TOP1	0.457611	7.8071e-08	ATP5J	0.573845	1.05606e-28	TMEM167A	1.95068	3.47533e-21	DDOST	0.601525	0.999845	NDUFB5	1.23893	7.20686e-07	INIP	1.14829	1
821	RP11-410L14.2	0.244992	0.140407	SEL1L	0.644455	0.000298817	TCTN2	0.60714	0.571145	SLC39A10	0.753985	3.45551e-20	FMNL1	0.364721	0.0869662	EIF3I	0.268276	8.14879e-08	ARL4A	0.865444	1.26971e-28	SAT1	1.33193	3.36342e-21	IL23A	0.987745	0.999845	MIDN	2.15384	7.47501e-07	RNF44	1.57961	1
822	LGALS3BP	0.152664	0.140965	GTF3C6	0.349655	0.000300441	PRKD3	0.113564	0.571496	NUCB2	0.460818	3.65649e-20	DAPK2	0.937802	0.0869955	PLEKHA2	0.776492	8.40416e-08	YIPF3	1.19544	1.51507e-28	MCM2	5.52946	1.28734e-20	SH3BGRL	0.455106	0.999845	CORO1A	0.820869	7.56174e-07	FAM179B	1.5801	1
823	FRA10AC1	0.126341	0.141076	CIDEB	1.24806	0.000305761	RP11-158I9.7	1.22206	0.574014	SESN3	0.535567	3.92545e-20	ZBED4	0.81055	0.0876664	ATF4	0.378553	8.44925e-08	TMEM14A	1.14813	1.53919e-28	ACYP1	2.45125	5.52398e-21	CTD-2576D5.4	2.3402	0.999845	ERP44	1.31057	7.8924e-07	RAB10	0.928808	1
824	TRA2B	0.0575396	0.141336	BID	0.53488	0.000325335	PLLP	0.372691	0.574482	SPTAN1	0.580036	4.03594e-20	RASAL3	0.326323	0.0895194	PBDC1	0.427459	8.65831e-08	PTP4A3	1.66426	1.93148e-28	PPP2CA	1.61168	4.27266e-21	CTC-428H11.2	2.28472	0.999845	ROCK1	1.15963	7.93973e-07	RP1-50J22.4	5.50009	1
825	RP11-403B2.7	2.59434	0.141367	GTDC1	0.969689	0.000338934	C9orf9	0.396618	0.575861	SMC1A	0.616856	4.06996e-20	C9orf156	0.654076	0.0901827	SH3GLB1	0.337088	8.65831e-08	CAP1	0.564401	1.89364e-28	CAPG	2.24319	5.5678e-21	TBPL1	0.739812	0.999845	GLRX3	1.48619	8.00511e-07	SAP18	0.468421	1
826	ASB13	0.409587	0.142207	KRT10	0.273044	0.000358742	RP11-646I6.5	0.447721	0.5762	CLNS1A	0.436507	4.13255e-20	NFKBIA	0.173112	0.0903477	TFRC	0.609463	8.99101e-08	NDUFAB1	0.747282	2.09921e-28	VAMP5	1.61944	4.83388e-21	ACP6	1.6718	0.999845	SDF4	1.3756	8.07909e-07	SUSD3	0.855722	1
827	PPFIBP2	0.427495	0.143421	DECR1	0.416587	0.000359249	SOX5	1.47614	0.577011	ARL14EP	0.569568	4.18739e-20	COX17	0.283944	0.0907651	TNFSF4	2.05218	9.0348e-08	IKBIP	1.77935	2.31762e-28	HIGD1A	2.16795	6.14031e-21	PSME2	0.407627	0.999845	HNRNPK	0.799268	8.69446e-07	NIPSNAP3B	5.33013	1
828	CTD-2017C7.2	1.46582	0.143742	TP53I11	2.64747	0.000370409	ZNRF3-AS1	1.0942	0.577011	NUFIP2	0.576396	4.33762e-20	RHBDF2	0.93174	0.0913263	AHSA1	0.422193	9.11235e-08	ARPC4	0.889383	2.39803e-28	SRA1	2.12531	6.37712e-21	TNFRSF25	0.645565	0.999845	TAP1	1.28037	8.60888e-07	ING3	1.00145	1
829	RP11-190P13.2	2.65495	0.143742	COMMD5	0.694227	0.000370435	C12orf40	1.23312	0.577072	WAS	0.457656	4.36429e-20	IL18R1	0.552438	0.0913263	PHF5A	0.394285	9.15237e-08	RFK	1.29432	3.20835e-28	CHMP5	1.86718	6.37712e-21	TAP1	0.61711	0.999845	RTN4	1.13135	8.71426e-07	FSBP	5.47706	1
830	ARRDC5	0.380769	0.143912	NDUFA13	0.24772	0.000382544	ZNF665	0.440501	0.577402	TXN2	0.491758	4.97968e-20	AC016831.7	0.578529	0.0914163	TNFRSF25	0.361591	9.23444e-08	CAMK1	2.39345	3.44431e-28	DEPDC1B	6.9117	2.42801e-20	SQSTM1	0.60484	0.999845	NPM3	1.72518	8.87497e-07	RP11-166B2.8	5.38807	1
831	WDR43	0.0903107	0.143959	ATP8A1	0.76506	0.00038711	LDB3	2.02652	0.577971	CHD7	0.83311	5.36247e-20	SURF4	0.352646	0.0927456	YTHDF2	0.338156	9.71263e-08	PSMD9	0.874586	3.43021e-28	CDC6	7.42439	2.50357e-20	ANAPC5	0.574173	0.999845	PTMS	2.37143	9.25843e-07	C1orf53	5.20864	1
832	RP11-33O4.1	1.50041	0.144127	CTBP2	5.05817	0.000392334	Z98049.1	0.94384	0.578262	LAMTOR1	0.391859	5.68637e-20	NDUFA1	0.195218	0.0936205	GNA13	0.64285	9.78745e-08	NDUFA8	1.0799	3.5673e-28	COX20	1.8934	7.66718e-21	HIST1H2BC	1.65568	0.999845	TMEM208	1.54677	8.87316e-07	LRRFIP2	1.25083	1
833	GNG7	0.302331	0.144698	BAX	0.322439	0.000395163	RYK	0.143625	0.578262	SNW1	0.424989	5.69441e-20	NGRN	0.838119	0.0951289	YWHAZ	0.231591	1.01915e-07	IRF4	2.16101	3.81596e-28	SH2D1A	1.70151	7.99426e-21	PTPN13	1.73375	0.999845	PER1	1.72106	8.99415e-07	SLFN13	2.11726	1
834	CYHR1	0.154499	0.14519	FHAD1	4.25306	0.000404153	METAP1D	0.179513	0.57929	LUC7L3	0.401719	6.01443e-20	TCP1	0.32197	0.0966656	CRK	0.71502	1.01915e-07	PAK2	0.728148	3.58422e-28	SRSF4	1.91672	8.52148e-21	RNF19B	2.28365	0.999845	VDAC3	1.24133	9.06766e-07	RAG1	5.29516	1
835	DKFZP779L1853	0.408743	0.145328	FKBP1B	2.44799	0.000418569	RP11-1396O13.13	1.46479	0.579413	HNRNPA0	0.275874	6.48161e-20	CCL3L1	4.40915	0.0970053	POLR1E	0.679164	1.01915e-07	CD4	0.936008	4.02879e-28	COA3	2.33008	1.032e-20	PINX1	1.35502	0.999845	ARF3	1.87485	9.37074e-07	TVP23B	1.57376	1
836	MKL2	0.227126	0.146074	REEP4	0.979457	0.000421021	RICTOR	0.0599365	0.579424	CCDC85B	0.394725	6.71189e-20	ECH1	0.242225	0.0969857	TRMT112	0.235009	1.07876e-07	TFRC	1.39271	4.25199e-28	PTMS	3.24207	1.77775e-20	GTF3C6	0.556155	0.999845	CAST	1.04623	9.3441e-07	LNPEP	0.91687	1
837	SULT1A1	0.250606	0.147676	UQCRQ	0.271169	0.000427816	RP11-666A8.8	0.755744	0.581626	DDX21	0.397125	6.80392e-20	SPSB3	0.341031	0.0973886	TRPS1	0.78536	1.08168e-07	HOXB2	1.10467	4.59274e-28	PIH1D1	2.01537	1.04205e-20	BRPF3	2.25297	0.999845	FIBP	1.3974	9.59429e-07	KIAA1598	5.12244	1
838	KBTBD11	0.373889	0.148078	AC006116.20	2.94152	0.000438674	RP11-297K8.2	1.18138	0.58172	NOL7	0.371925	7.28301e-20	MYL12A	0.141842	0.0976767	CREG1	0.699692	1.09092e-07	CTNNA1	2.23609	5.90186e-28	HSP90B1	1.39801	9.74959e-21	DPF2	1.04794	0.999845	ZCRB1	1.41899	9.64238e-07	FGL2	1.54063	1
839	CBY1	0.316352	0.148465	GPR27	2.78241	0.000443135	TMEM221	1.47213	0.58289	PCGF5	0.48058	7.78993e-20	CORO7	0.475989	0.0987729	P2RY14	1.67278	1.10803e-07	HES1	4.09497	6.86477e-28	MRPL15	2.59722	1.37457e-20	LY6E	0.406106	0.999845	YEATS4	1.57707	1.00675e-06	SF3B5	0.566673	1
840	CTC-273B12.10	0.717442	0.149004	SIT1	0.410651	0.000441967	MRPS17	1.50431	0.583023	BNIP3	0.802897	7.90314e-20	PTS	0.56523	0.0997321	MFAP1	0.573	1.18051e-07	CCDC28A	1.04274	5.87686e-28	RAB8A	1.87875	1.09839e-20	CDIPT	0.912654	0.999845	GABPB1	1.73285	1.0184e-06	SLC9A6	2.17415	1
841	ADSSL1	0.582609	0.149985	PSMB2	0.361992	0.000445522	RP5-855D21.2	2.09495	0.584677	RBM39	0.27561	7.92071e-20	IL4	3.20381	0.0997578	CAPZB	0.205474	1.21809e-07	RP11-138A9.2	1.46047	6.43534e-28	PDZD11	2.56345	1.55464e-20	TMEM248	0.682016	0.999845	MAP3K8	1.79652	1.02932e-06	ITCH	1.53944	1
842	CTC-297N7.5	1.03719	0.150206	DAXX	0.609751	0.000454481	RPL36	0.01514	0.585649	RNASEH2B	0.526248	8.05934e-20	DR1	0.374265	0.0997578	COPS3	0.428283	1.32764e-07	SAP18	0.470573	6.42438e-28	TESC	3.15306	2.04495e-20	GRAMD3	1.60891	0.999845	RAB1A	1.32242	1.02108e-06	ANXA2	0.625961	1
843	ZNF418	1.09069	0.150256	AC016586.1	1.04823	0.000455952	FMNL2	0.920908	0.58625	HELB	0.652314	8.39521e-20	SNRPG	0.249722	0.100399	ATP5L2	0.546901	1.35904e-07	JUNB	0.430065	6.42851e-28	EXOSC8	1.82898	1.23435e-20	AC027307.3	2.29635	0.999845	CD4	1.45765	1.02932e-06	C16orf74	2.08985	1
844	HIP1R	0.312853	0.150875	NDUFA9	0.414288	0.000459482	AC137932.5	1.98891	0.586436	CDK12	0.566128	8.64097e-20	KLHDC4	0.650836	0.100472	MTFP1	0.487296	1.36316e-07	LIMS1	0.720531	6.71687e-28	DCXR	1.64299	1.21184e-20	SF3B4	0.869391	0.999845	MRPL50	1.70664	1.05863e-06	IDNK	1.52595	1
845	ADD2	0.963031	0.152065	HDDC2	0.395825	0.000460854	RP11-365O16.6	1.4303	0.587025	ZNF766	0.626986	9.32491e-20	ZNF222	1.33507	0.100563	CAPZA2	0.297578	1.40929e-07	NRBP1	0.908601	7.35644e-28	TIMM17A	2.08341	1.53546e-20	GINM1	0.961816	0.999845	CSNK2B	1.22424	1.05221e-06	GRHL1	5.05616	1
846	RP11-140I16.3	1.75298	0.152171	ARF3	0.607882	0.000461249	OSER1-AS1	0.132585	0.588191	SYTL1	0.547142	9.69629e-20	MRPS36	0.39527	0.101729	ACTN4	0.493724	1.44941e-07	SP100	0.590251	8.62278e-28	RP11-545E17.3	3.15493	2.44247e-20	UQCRQ	0.451669	0.999845	RAB11FIP1	1.64791	1.07935e-06	CCDC66	0.850527	1
847	SDCBP2-AS1	0.3006	0.152229	RP11-357H14.17	2.64224	0.000463103	AC005253.2	0.35156	0.588565	SLC25A45	0.632998	9.91905e-20	B4GALT5	1.26707	0.102543	C9orf142	0.303281	1.54921e-07	SPPL2A	1.03245	1.00229e-27	TXNL4A	2.09721	1.72266e-20	HOTAIRM1	1.03534	0.999845	LYRM4	1.44882	1.07935e-06	FAM200B	0.852537	1
848	ITPKB	0.130201	0.152525	PCBP4	0.89827	0.000463103	RP11-474N24.6	0.478198	0.58922	TCEA1	0.387973	1.08513e-19	NCKAP1L	0.443048	0.102543	TP53BP2	0.562671	1.64035e-07	DIRAS3	4.83347	1.24797e-27	ATP6V1D	2.33788	1.99811e-20	SKIV2L	1.62945	0.999845	TRPS1	2.48319	1.14113e-06	ZFP62	1.49187	1
849	PIK3CD	0.153074	0.15318	ADAMTS1	4.67916	0.000469715	RP11-2H3.6	1.95679	0.589467	TAOK3	0.48227	1.13182e-19	FAM71D	0.916621	0.102564	UBAP1	0.573305	1.73831e-07	LAP3	1.02481	1.06343e-27	IAH1	1.97376	2.29263e-20	TMEM63B	2.23307	0.999845	SDHC	1.24931	1.09229e-06	MNDA	5.06604	1
850	ZNF280B	0.411079	0.153268	NFATC2	0.8007	0.000490818	CTB-152G17.6	0.282406	0.591109	PJA2	0.485781	1.16297e-19	SPATA2L	0.996698	0.102692	RARRES3	0.213343	1.7803e-07	FURIN	1.59214	1.09724e-27	SLIRP	1.733	2.2108e-20	PRR4	1.04599	0.999845	ATP5A1	0.881498	1.11932e-06	CHMP6	1.26574	1
851	BZW2	0.127449	0.153543	KIFC3	3.43381	0.000503115	RP3-402G11.26	0.230513	0.591877	UBE3A	0.563547	1.25845e-19	RNF181	0.307702	0.102953	RHOA	0.234008	1.92413e-07	WDR74	1.00617	1.12417e-27	CDC45	7.67113	7.44716e-20	CIB1	0.412762	0.999845	RPS20	0.470814	1.24333e-06	FAM132A	5.0106	1
852	TRIM23	0.230368	0.153584	DENND4C	0.73339	0.000502334	RP11-696N14.1	0.584911	0.592016	TTC19	0.464324	1.30186e-19	LMO4	0.528683	0.103046	STIP1	0.463874	1.95711e-07	IFT27	1.3633	1.14723e-27	EIF3K	1.09457	2.30164e-20	SNX13	1.14877	0.999845	FYB	0.886787	1.18849e-06	TPD52	0.987072	1
853	INPP4B	0.0859482	0.153858	RPN2	0.330164	0.000502334	ULK1	0.245166	0.592451	GHITM	0.330329	1.33075e-19	CCL23	3.20943	0.103132	GSTK1	0.194314	2.0654e-07	COQ10B	0.777552	1.22954e-27	BLVRA	2.26578	2.69778e-20	ARMC8	1.01254	0.999845	FXR1	1.37288	1.20646e-06	ME2	1.24323	1
854	LRRC16A	0.364639	0.154591	PSMA5	0.344144	0.000521047	NUP43	0.258956	0.592608	BLOC1S4	0.452594	1.34187e-19	SLC2A8	1.33004	0.103534	ASF1A	0.3962	2.06628e-07	ABHD3	0.99686	1.35726e-27	UBXN4	1.37276	2.37382e-20	TRERF1	1.62571	0.999845	MED28	1.26691	1.23796e-06	CTD-2568A17.1	5.22519	1
855	BBS2	0.216042	0.155277	NARF	0.480393	0.000529814	RP11-204L24.2	1.90268	0.592727	GOLGA7	0.423809	1.38118e-19	MAP2K2	0.509258	0.103785	EIF3J	0.301187	2.13985e-07	MRPL27	1.21215	1.37523e-27	EMC6	1.74081	2.46103e-20	C19orf55	1.68085	0.999845	UBE2D3	0.754624	1.29865e-06	CCSER2	0.660285	1
856	TMEM91	0.252447	0.155336	FMR1	0.792222	0.000535076	RP1-45N11.1	1.91145	0.592758	NMRK1	0.528321	1.48314e-19	EMC6	0.314058	0.103968	TNFSF10	0.371814	2.14573e-07	SELPLG	1.00263	1.54598e-27	DDT	1.57405	2.42573e-20	XBP1	0.461309	0.999845	BCL7B	1.26805	1.31915e-06	CIT	4.92295	1
857	TRMT10B	0.160609	0.157796	ESYT1	0.517891	0.000548676	AC137934.1	0.578802	0.592758	NDUFS5	0.279039	1.49592e-19	RP11-138A9.1	0.428471	0.10439	CCNL1	0.197163	2.14838e-07	HCLS1	0.611174	1.67831e-27	RPS19BP1	1.60925	2.49593e-20	HELZ	0.726712	0.999845	PPP1R2	0.920531	1.33793e-06	CTD-2547L24.4	4.96779	1
858	LINC01024	0.339431	0.158457	BCL2L1	1.00471	0.000552746	ZNF439	0.170651	0.592766	NDUFA10	0.484285	1.61369e-19	MAP2K3	0.465899	0.10439	POLR2L	0.222146	2.21125e-07	IRF1	0.59797	1.97757e-27	CENPP	4.76656	6.9436e-20	RFX5	1.34917	0.999845	PFN1	0.696274	1.37516e-06	ZNF618	5.06849	1
859	MAK16	0.221933	0.158459	MRPL28	0.510436	0.000554458	ACAD11	0.273191	0.592768	ZNF775	0.804325	1.76346e-19	COX7B	0.235717	0.104609	ADIPOR1	0.408013	2.28824e-07	INSIG1	1.04614	2.2972e-27	FERMT3	1.86203	2.8548e-20	BTN3A3	1.03234	0.999845	TSPO	0.912493	1.39087e-06	SMC4	0.912999	1
860	OCM	0.453977	0.15887	ADRM1	0.346695	0.000572328	C15orf52	1.43848	0.593091	PPDPF	0.242201	1.79642e-19	CLK3	0.430133	0.105297	ADRM1	0.298796	2.3012e-07	H2AFV	0.607252	2.49121e-27	EIF4G2	1.19116	2.71699e-20	DDX3X	0.502998	0.999845	ELK3	1.62175	1.39996e-06	CYP2J2	5.04485	1
861	PDXP	4.16553	0.15887	TOMM5	0.433122	0.000606584	ACVR2B	0.391997	0.593453	EPB41L4A-AS1	0.449512	1.79642e-19	MIEN1	0.327534	0.106211	C7orf55-LUC7L2	0.383663	2.41296e-07	METTL7A	4.44623	3.18497e-27	TIMM13	1.82885	2.92309e-20	AP2B1	0.728697	0.999845	DNAJC15	1.35206	1.39996e-06	C11orf49	1.98767	1
862	RNF157	0.207007	0.159506	C19orf43	0.241782	0.000630092	LEPREL4	0.290687	0.594176	ZNF800	0.525933	1.98154e-19	FAM105B	0.555776	0.106875	TOX	0.722997	2.43753e-07	POLR2F	0.789952	2.70183e-27	TCEA1	1.4658	2.91833e-20	MAF	0.808577	0.999845	MYH9	1.12739	1.43428e-06	RP11-166B2.1	4.96752	1
863	CTD-2350C19.2	0.827162	0.160288	DNAJB6	0.280708	0.000633772	AC092835.2	0.604033	0.594176	ATP6V0E1	0.29798	2.05127e-19	SC5D	0.391392	0.107243	FADS3	1.3925	2.53225e-07	VKORC1	1.1079	2.83866e-27	RNF181	1.7159	3.12895e-20	CPNE7	1.58618	0.999845	COX5B	0.844359	1.45548e-06	CDC5L	0.903381	1
864	LUC7L3	0.0685445	0.161025	SLC52A2	0.624837	0.000638178	APOF	1.8852	0.594198	PIBF1	0.651114	2.26846e-19	CYTH2	0.482302	0.107249	RP11-279F6.3	2.1387	2.69161e-07	DYNC1I2	1.09843	3.09871e-27	NDUFAF3	1.6964	3.14989e-20	ARHGEF12	1.62441	0.999845	CCDC167	1.2998	1.44179e-06	TMEM187	2.02201	1
865	RP11-277L2.4	0.563981	0.161025	PFDN6	0.536483	0.000645749	CTC-487M23.8	0.702179	0.594644	DIAPH2	0.784351	2.35907e-19	CHST11	0.408243	0.107392	HES4	1.27693	2.73032e-07	NR4A1	1.5109	3.30378e-27	GLRX	1.55249	3.1144e-20	MAP3K2	0.943112	0.999845	SLTM	1.11655	1.45005e-06	SOBP	5.14322	1
866	FAM13A	0.168946	0.161305	CCNDBP1	0.355051	0.000665698	EPS8	0.321089	0.594763	C17orf89	0.481915	2.36127e-19	SLC35B1	0.539079	0.107824	FSCN1	1.71981	2.8077e-07	ACTG2	5.26956	4.76434e-27	SPCS1	1.243	3.31838e-20	CHKB-CPT1B	9.98603	0.999845	MRPS21	1.02004	1.46289e-06	MRPL27	1.11307	1
867	RP11-643M14.1	0.696872	0.162029	PROCR	3.49666	0.000677105	AC007292.6	1.86819	0.594957	2021-09-02	0.444883	2.38082e-19	SRP14	0.14528	0.107899	HLA-DQB1	0.423361	2.81016e-07	DCTN6	0.894401	4.93949e-27	FKBP8	1.33765	3.58276e-20	ACSM2A	9.8092	0.999845	BAZ1A	1.05829	1.47509e-06	MFSD2A	4.75283	1
868	CCDC106	0.475193	0.163094	ADD1	0.522628	0.00068266	RP11-468H14.2	1.36596	0.595621	CD47	0.354052	2.43996e-19	HSP90B1	0.217233	0.108251	CCDC12	0.269559	2.8188e-07	NDUFA2	0.653888	5.06601e-27	C19orf48	2.49735	5.42635e-20	AP000343.2	9.56972	0.999845	SSBP1	1.02109	1.52287e-06	UPK3BL	4.81143	1
869	AC021860.1	0.549844	0.163226	GLB1L2	2.9217	0.000690364	AF196970.3	0.990659	0.595783	ZNF428	0.455891	2.46369e-19	CKAP2	0.455857	0.108973	ZNF165	1.88938	2.92492e-07	PTGIR	3.21077	5.88274e-27	HLA-A	0.809624	5.39626e-20	PDZK1	9.35216	0.999845	ARL4C	1.11698	1.52116e-06	SEC23IP	1.48172	1
870	FASTKD2	0.16967	0.163226	STX8	0.399823	0.000691612	CDKL5	0.606518	0.596414	WWP1	0.702859	2.50963e-19	C11orf48	0.369215	0.108973	COX6A1P2	0.388267	3.05959e-07	SNX10	1.42495	5.51711e-27	OCIAD2	1.26811	4.50147e-20	IDH2	0.618196	0.999845	GSDMD	1.32891	1.52658e-06	SCARB2	1.98672	1
871	TBCK	0.229051	0.165035	ARHGAP11A	1.09486	0.000702779	C22orf26	0.450549	0.600107	C4orf3	0.31348	2.5204e-19	PER1	0.444783	0.109767	B3GNT2	0.461645	3.22635e-07	BUD31	0.693252	6.11413e-27	NUDCD2	1.7748	5.14459e-20	WDR74	0.769671	0.999845	YTHDF2	1.25516	1.54001e-06	GK-AS1	4.72754	1
872	NBPF3	0.475803	0.165046	FKBP8	0.272256	0.000724576	VCAN	1.15406	0.600379	METAP2	0.438379	2.52911e-19	TMEM208	0.382596	0.110116	POLR2K	0.341532	3.25371e-07	PYCARD	0.863552	7.00925e-27	JTB	1.20909	5.18444e-20	RP11-239H6.2	8.77033	0.999845	PMVK	1.5042	1.54379e-06	HEXA	1.06087	1
873	LIFR-AS1	3.93319	0.165655	OSBPL7	1.42981	0.000739477	RTKN	0.915069	0.601539	THEM4	0.558128	2.61633e-19	CD47	0.226105	0.110357	2021-03-05	0.514334	3.38999e-07	CCT4	0.670221	7.65563e-27	CTLA4	2.08565	5.9141e-20	ZNF655	0.70875	0.999845	TCF25	1.03227	1.56795e-06	DKFZP667F0711	4.78081	1
874	THNSL1	0.428061	0.165875	COMT	0.486321	0.000748599	RP11-382D12.2	1.90687	0.602646	LONP2	0.655138	3.0093e-19	CDADC1	0.694197	0.110357	HOPX	0.351724	3.39361e-07	TM9SF2	0.957642	8.67928e-27	POP4	2.24101	6.22447e-20	NAPB	1.60143	0.999845	PELI1	1.39299	1.58935e-06	UNC50	1.21444	1
875	PPL	1.07594	0.165875	TSEN15	0.633044	0.00075408	RP11-328C8.4	1.45757	0.603025	AGTPBP1	0.840888	3.23329e-19	DUSP23	0.437086	0.110357	GABARAP	0.355867	3.39572e-07	TMEM9B	0.761952	8.69177e-27	SNRPD2	1.01853	6.2904e-20	RSRC2	0.4621	0.999845	CORO1B	0.983021	1.61052e-06	FAM43A	2.14094	1
876	RP11-867G23.8	0.535124	0.166679	APOA1BP	0.457121	0.000762042	KLF9	0.0699491	0.603219	ARHGEF1	0.356353	3.47845e-19	RAB1B	0.590313	0.11057	FGL2	0.720854	3.4735e-07	C11orf73	0.873506	8.81706e-27	NABP2	2.88036	8.30564e-20	SCN9A	8.18126	0.999845	GADD45A	1.54229	1.62923e-06	DNAJC28	4.83563	1
877	FAM178B	1.11722	0.167203	GPATCH11	0.719711	0.000803918	CDON	0.875153	0.603223	USP47	0.489313	3.52831e-19	SIK1	0.641482	0.110982	TMEM156	0.580838	3.59419e-07	ITPA	1.0136	9.24471e-27	YWHAZ	1.30549	6.1911e-20	RP11-536O18.2	8.2697	0.999845	KHDRBS1	1.03869	1.62785e-06	SIRT4	4.7869	1
878	SUN1	0.134113	0.167483	GPS2	0.565999	0.000873115	CTD-2192J16.11	2.25051	0.604541	CEP57	0.546588	3.61494e-19	FERMT3	0.327528	0.111028	NCDN	1.096	3.6755e-07	CYB5B	1.00375	9.62962e-27	CTNNAL1	3.60979	1.22596e-19	ATXN10	0.768012	0.999845	EIF1AX	1.21226	1.64704e-06	NOP14-AS1	2.19719	1
879	LIPT1	0.203736	0.168207	EVA1C	1.02189	0.000874991	C14orf23	0.631676	0.604541	KLHDC2	0.459907	4.91389e-19	EGR1	1.07219	0.111045	HNRNPA1	0.141435	3.70359e-07	PGAM1	1.13977	1.18633e-26	URM1	2.04764	7.1793e-20	RP5-1098D14.1	8.09429	0.999845	PCBP1	0.953701	1.66079e-06	C10orf128	2.00223	1
880	PEX7	0.281501	0.168238	MLEC	0.504407	0.000879592	AC005329.7	1.37492	0.604898	CCT7	0.444538	5.35334e-19	GAS7	2.28319	0.113425	SLC31A2	0.933351	3.87421e-07	TRIM69	1.37755	1.25367e-26	FAM111A	2.28519	7.9541e-20	RNF112	8.16218	0.999845	RNASEH2C	1.34843	1.7148e-06	NCR3	1.49632	1
881	TMEM132E	1.83072	0.169322	CDC14B	1.23558	0.000889916	KANSL1L	0.399214	0.605004	XXbac-BPG299F13.17	0.702493	5.96303e-19	LINC00115	1.46576	0.113815	RAB22A	0.513435	3.87468e-07	POLR3GL	0.64516	1.29667e-26	HNRNPU	1.18391	7.74072e-20	CTB-59C6.3	8.13238	0.999845	TMEM70	1.55949	1.74998e-06	XXbac-BPG299F13.17	1.09677	1
882	IL11	3.665	0.169634	MAP4	0.539052	0.000894845	RP11-881M11.2	0.704867	0.605006	PPCS	0.45865	6.3007e-19	TAGLN2	0.210559	0.113845	PGAM1	0.482032	4.0151e-07	CTSZ	1.86389	1.36712e-26	SF3B2	1.39439	7.79778e-20	IGFBP4	2.18191	0.999845	NDUFA6	1.06961	1.76692e-06	WDFY1	1.52425	1
883	ASB9	0.990642	0.169854	POP7	0.608457	0.000894845	SEMA6A	1.01578	0.605006	SRSF11	0.356493	7.04365e-19	TIGIT	0.300475	0.113923	ARNTL	0.528781	4.10603e-07	EMC4	0.722813	1.31395e-26	NDUFV1	1.94247	8.60078e-20	RP11-255E6.6	8.08235	0.999845	VCP	1.28846	1.79496e-06	EZR	0.555141	1
884	RP11-430G17.3	1.03839	0.170429	HPS1	0.480649	0.000906114	CTD-3224I3.3	1.02036	0.605307	LBR	0.410859	7.07224e-19	ARID5A	0.261314	0.115761	CCDC104	0.393532	4.41384e-07	GUK1	0.490403	1.50624e-26	C16orf87	1.97939	8.99363e-20	WNT1	7.97505	0.999845	KDELR2	1.27581	1.80171e-06	AC010982.1	4.82183	1
885	APOBEC4	3.94232	0.170499	BTN3A2	0.396204	0.000910207	TBC1D32	0.193571	0.605878	MORC3	0.54069	7.59663e-19	LRRC59	0.48143	0.116318	MRPL1	0.399561	4.53442e-07	ACTR3	0.551518	1.5856e-26	NOP56	1.86577	9.90684e-20	FAM120A	1.14818	0.999845	SCP2	1.05286	1.8086e-06	PHF7	2.00068	1
886	ZNF441	0.290454	0.170499	SMAGP	0.871697	0.000945681	RANBP6	0.0779887	0.605878	SMG1	0.657627	8.04112e-19	RHOG	0.290695	0.116318	PGM2L1	0.694442	4.54341e-07	H3F3A	1.02537	1.83085e-26	HMGN3	1.57822	1.07964e-19	TRMT44	2.17363	0.999845	ALKBH7	1.22129	1.82601e-06	GINS1	4.73872	1
887	SREBF1	0.24333	0.17059	ATP5F1	0.27228	0.000991651	CHMP7	0.0787668	0.605981	MAX	0.424645	8.1019e-19	GBP5	0.329123	0.117326	CD28	0.373794	4.79424e-07	PCED1B	1.1558	1.96773e-26	NDUFS5	1.13357	1.2389e-19	ALKBH7	0.585477	0.999845	TAF10	2.11619	1.86743e-06	NUCB1	0.743593	1
888	ZNF529	0.198377	0.17059	NPC1	1.03664	0.000993387	RP11-559M23.1	0.504301	0.605981	STAT6	0.826603	8.90831e-19	GNB1	0.456816	0.117519	MPST	0.655145	4.7947e-07	B3GNT2	1.08519	1.96773e-26	PFKL	2.23177	1.50734e-19	LINC00115	2.43362	0.999845	PIM3	1.26331	1.84551e-06	PIGB	1.95266	1
889	GKAP1	0.277735	0.171415	PIK3CG	0.917686	0.001005	RP11-400L8.2	1.87479	0.605981	MRPS35	0.538062	8.92026e-19	DERL1	0.376734	0.117933	EMD	0.451753	4.81648e-07	HNRNPK	0.452436	2.06952e-26	HCLS1	1.37867	1.44541e-19	HLTF	1.29281	0.999845	CRELD2	1.51362	1.91548e-06	EDN3	4.68434	1
890	PCSK1N	0.144383	0.172018	NDUFA6	0.300682	0.00100929	LURAP1	1.00655	0.606303	EEPD1	1.20464	1.0173e-18	FAM49A	2.04596	0.118073	VCP	0.336198	4.92046e-07	CLEC7A	4.55992	2.48217e-26	PLGRKT	1.73832	1.51049e-19	UFL1	0.805677	0.999845	EIF3D	0.857226	2.0936e-06	GAMT	1.26823	1
891	PLEKHA4	0.61229	0.172674	NDUFS6	0.344762	0.00101991	PABPC3	0.467719	0.606303	RP11-349A22.5	0.494983	1.05696e-18	IL2RB	0.464741	0.119359	CLDND1	0.2767	4.93857e-07	ATP2B1	0.728095	2.21814e-26	GLRX5	2.19704	1.73894e-19	SHB	7.4795	0.999845	SLC38A2	1.35715	2.17264e-06	NT5C2	1.48043	1
892	TTC30A	0.508392	0.173728	ATG2A	0.435439	0.00103685	ECHDC3	0.742418	0.606303	RRP1B	0.681599	1.32458e-18	ATP2B4	0.528969	0.119783	ETS2	0.86488	4.9465e-07	NEDD8	0.519071	2.37583e-26	AKR7A2	2.12789	1.74812e-19	SHROOM4	7.53146	0.999845	RNF7	1.09332	2.21002e-06	ERBB2	4.62263	1
893	NOXA1	0.589333	0.174422	NCKAP1L	0.529698	0.00106078	C3orf20	1.86092	0.606303	2021-09-01	0.347532	1.59852e-18	ARRB2	0.298423	0.120054	DUSP14	0.766728	5.55519e-07	FAM96A	1.06216	2.6181e-26	NCAPH	4.31143	3.86849e-19	RP11-95P2.3	7.25283	0.999845	CHST11	1.5893	2.21002e-06	CRIM1	4.59435	1
894	RP11-80H8.4	1.28661	0.175025	HIGD1A	0.480488	0.0010817	ABCD2	0.120243	0.606303	JTB	0.295187	1.61239e-18	GABARAPL1	0.482496	0.120054	RDH10	1.55232	5.76791e-07	MRPS34	0.734276	2.76133e-26	MRPL14	1.84753	1.90019e-19	TTC4	2.14923	0.999845	STK17B	1.0583	2.25231e-06	RP11-316P17.2	4.43425	1
895	AC123768.4	1.03501	0.175056	RP1-8B1.4	1.92308	0.00108868	ZFP57	0.506767	0.606528	RBM25	0.379087	1.61425e-18	DOCK8	0.332068	0.120126	EMP1	1.92138	5.84131e-07	GHITM	0.549642	2.83945e-26	KPNB1	1.89243	2.01683e-19	COL24A1	7.10661	0.999845	COPS3	1.51181	2.25557e-06	NUDC	0.648722	1
896	ZMYM1	0.203027	0.175145	LPGAT1	0.61207	0.00109202	PCDHB2	1.81419	0.606528	BAZ2A	0.60215	1.71009e-18	GCHFR	0.317347	0.120228	NFKB2	0.489345	5.84131e-07	UXS1	0.965706	3.09269e-26	MYO1G	1.81762	2.12235e-19	TMEM247	7.45472	0.999845	NSA2	1.21693	2.26373e-06	NKD1	4.56123	1
897	PBX1	1.15792	0.175932	SLAMF6	0.744142	0.00109392	FKTN	0.2693	0.606528	URI1	0.569329	1.71996e-18	ISG20L2	0.493723	0.120246	GYG1	0.447944	5.87078e-07	TOX	1.63259	3.39717e-26	POC1A	6.48908	6.48533e-19	ZFP64	2.23242	0.999845	SYTL2	2.16908	2.31903e-06	ZSCAN16	1.94223	1
898	SUPT20H	0.108694	0.176468	COPZ1	0.40132	0.00109779	TAS2R5	1.88589	0.606528	HMGA1	0.553709	1.78985e-18	CORO1A	0.164622	0.120246	TRAPPC2P1	0.547295	5.88381e-07	SLC7A5	1.34896	3.36399e-26	EBNA1BP2	2.41612	2.93982e-19	CHD1	0.493933	0.999845	CDC42	0.872413	2.29914e-06	TDRD12	4.52475	1
899	PCBP1-AS1	0.175043	0.176531	CRELD2	0.46795	0.00111713	RP11-219B17.1	0.418436	0.606562	YTHDC2	0.574243	1.84577e-18	TNFRSF10B	0.87506	0.120246	VMP1	0.363452	6.23436e-07	CUTA	0.497035	3.34873e-26	POP7	2.46393	2.95535e-19	PYCARD	0.685178	0.999845	OXA1L	1.33062	2.27032e-06	SDF2L1	0.817199	1
900	CTB-129P6.11	1.77586	0.176531	OGFRL1	0.947928	0.00112296	RP11-678G14.2	0.706798	0.606562	NPC2	0.440503	2.06092e-18	ERCC1	0.471722	0.120246	DBF4	0.349344	6.66266e-07	GPR137B	1.69174	3.60115e-26	ETHE1	1.94179	2.65441e-19	SCARB2	1.59376	0.999845	CRIP1	1.01661	2.30002e-06	MPI	1.48533	1
901	RP11-327F22.2	1.02214	0.176532	FOSL2	0.655634	0.0011265	Z69720.2	0.697404	0.606562	ZKSCAN1	0.656995	2.45196e-18	CDCA4	0.577974	0.120367	KLHL18	0.815228	6.72273e-07	SEC61G	0.644518	3.51271e-26	SNRPB2	1.57067	2.43417e-19	LTB4R2	7.08116	0.999845	PSMC3	1.21103	2.3024e-06	PLIN2	0.724376	1
902	CRYGN	0.934975	0.177075	ZCCHC6	0.494787	0.00114769	CAMSAP2	0.305984	0.606637	RIOK3	0.517668	2.46711e-18	YBX3	0.877285	0.120511	EIF1B	0.278809	6.86338e-07	DNAJB9	0.69487	3.55288e-26	MXD3	5.33592	6.48533e-19	RP3-406P24.3	7.01351	0.999845	CBX3	0.972313	2.36836e-06	NTNG2	4.50287	1
903	GIMAP8	0.208993	0.177312	ZAP70	0.382564	0.00116966	DGKA	0.0641831	0.606637	APPL1	0.583187	2.53426e-18	VCP	0.312801	0.120878	RPS6KA3	0.485428	7.00661e-07	BACH1	1.21731	3.76197e-26	CCNDBP1	1.63981	2.58418e-19	SPTBN4	6.94768	0.999845	RSRC2	0.991423	2.47912e-06	GHRLOS	4.51936	1
904	ZNF426	0.270435	0.177473	SRD5A3	0.887654	0.00117583	PAQR7	1.14469	0.606637	SEC62	0.289024	2.53996e-18	RAC2	0.196606	0.121327	WDR86	1.45881	7.12189e-07	SDHC	0.766645	3.81819e-26	RACGAP1	4.72196	6.15496e-19	PRSS22	6.70441	0.999845	ZMAT2	1.23721	2.4814e-06	COA4	1.1837	1
905	WNT7A	0.203743	0.177502	TXNL4A	0.459088	0.00120739	MTMR12	0.124346	0.606637	RASSF3	0.72922	2.72668e-18	SAMD9L	0.446152	0.122495	C19orf43	0.201024	7.28017e-07	MICAL2	2.19555	5.10839e-26	PRPF40A	1.54764	2.69608e-19	KIR3DL1	6.82911	0.999845	CMTM7	1.23073	2.55245e-06	SSX2IP	2.01099	1
906	KATNAL2	0.861769	0.177531	OSTC	0.32194	0.00123152	CDH26	1.15105	0.606893	GPBP1	0.288194	2.8077e-18	EDARADD	1.19261	0.122495	PDCL	0.520466	7.30365e-07	MALAT1	0.112872	5.20512e-26	CCT7	1.62334	2.76269e-19	ANGEL2	0.993241	0.999845	ARF4	1.26309	2.58478e-06	RP11-386G11.10	4.45903	1
907	RP11-473M20.14	0.213294	0.177559	TRAPPC10	0.525754	0.00123152	CYP2J2	0.688391	0.60706	PSMD4	0.390866	2.9204e-18	KCTD9	0.757916	0.122495	CCNG2	0.555977	7.34109e-07	LSM1	0.78456	5.31568e-26	PAICS	2.9012	4.22372e-19	TMC8	0.744922	0.999845	LMAN1	1.34422	2.64171e-06	SNX27	1.94234	1
908	GPR125	1.15513	0.178136	ANAPC5	0.329836	0.00123152	CTC-548K16.1	1.15036	0.60706	KLF9	0.592112	3.13199e-18	ESCO1	0.357979	0.122826	C12orf5	0.715394	7.34109e-07	LY75	1.95052	6.86801e-26	SFPQ	1.40672	2.95535e-19	EDARADD	2.15161	0.999845	HBP1	1.16994	2.66014e-06	MAP1LC3B2	1.46864	1
909	RP11-77P6.2	0.453789	0.178138	RP11-395B7.4	1.29472	0.00123285	MILR1	0.917341	0.607172	EXOC5	0.635422	3.13972e-18	TRAPPC10	0.431859	0.122975	NASP	0.420515	7.3439e-07	USP51	2.47664	7.06548e-26	SPPL2A	2.13068	3.91158e-19	RRM1	1.02756	0.999845	TMSB10	0.433988	2.74628e-06	MYL6	0.382846	1
910	CACNA1C-AS2	0.328286	0.1785	JAK2	0.825714	0.00125203	AC005003.1	0.479565	0.607645	NSD1	0.447641	3.22551e-18	SRA1	0.383669	0.122975	NDEL1	0.527419	7.38978e-07	PRELID1	0.603075	6.785e-26	RAP1B	1.39634	3.32205e-19	EIF3B	1.13963	0.999845	MALT1	1.24893	2.72637e-06	GRB10	4.53125	1
911	AC012442.6	2.27299	0.178789	SH3BP5	0.410899	0.00126663	MCF2L-AS1	0.246398	0.607699	MRPS34	0.431309	3.3462e-18	MYLIP	0.322939	0.123674	DEK	0.248827	7.44077e-07	DUSP11	0.891397	6.97493e-26	PSMB4	1.95465	3.68612e-19	RP11-732A19.9	6.7552	0.999845	ATF4	1.33219	2.74628e-06	ABHD1	4.57859	1
912	ZC3H6	0.129746	0.178847	RHOU	2.32556	0.00128224	GATM	0.694592	0.607709	CDV3	0.444639	3.38929e-18	SUN2	0.269806	0.123782	TSPAN2	0.662123	7.67849e-07	JAZF1	1.98393	7.58758e-26	PXMP2	3.60248	7.15612e-19	BCYRN1	6.52543	0.999845	COX17	1.15462	2.94305e-06	C1R	4.34874	1
913	RP4-576H24.4	3.65264	0.178972	RAPGEF1	0.782443	0.00128078	RP5-1180E21.5	0.208641	0.607729	PLGRKT	0.474966	3.43229e-18	MAGOH	0.249371	0.125152	A1BG	0.47979	7.85426e-07	CTTNBP2NL	4.12987	8.61562e-26	TIMM10	2.00541	4.38077e-19	TMEM255A	6.51915	0.999845	SOD2	1.14982	2.94305e-06	GNB2	0.813573	1
914	RP13-941N14.1	1.34442	0.179011	ST8SIA4	0.675248	0.00128133	CITED4	0.116557	0.608198	DNAJB14	0.452259	3.50851e-18	KLRC2	3.9328	0.125257	CD5	0.3303	8.48661e-07	C4orf3	0.52377	7.72936e-26	TRAPPC2L	1.73927	4.04551e-19	CTC-435M10.3	6.50047	0.999845	DAPK2	2.91678	3.21813e-06	MCRS1	1.22446	1
915	WBP2NL	0.470501	0.179137	CFLAR	0.283994	0.00129716	RP11-35G22.1	1.83742	0.608313	C14orf64	0.660725	3.64548e-18	EXOSC9	0.428404	0.125257	MAPKAPK2	0.725337	8.51166e-07	DR1	0.92467	8.23598e-26	FH	2.69951	5.46398e-19	OXCT2	6.35794	0.999845	SRI	1.01209	3.03392e-06	RP11-118B22.4	4.3918	1
916	NR3C2	0.291319	0.179417	DBNL	0.344147	0.00132021	PAPLN	1.83088	0.608657	PPIG	0.350672	3.76765e-18	GDE1	0.48416	0.125257	SYT11	0.656374	8.75902e-07	LRRC32	3.91825	1.08217e-25	DBNL	1.64715	4.445e-19	CD44	0.39613	0.999845	CCT7	1.17989	3.06103e-06	PSMD5-AS1	1.19128	1
917	AC064834.2	0.777741	0.181006	SSR4	0.216783	0.00132023	LINC00574	1.13107	0.60901	RPS6KA3	0.695465	3.86972e-18	RELL1	0.983662	0.125423	RBM7	0.354256	9.02749e-07	PHTF1	1.59966	9.97044e-26	CHAF1A	4.0246	1.0525e-18	IL1A	6.28969	0.999845	MSI2	1.59181	3.122e-06	BAG5	0.980029	1
918	RP11-46H11.3	1.14759	0.1815	KIR2DL2	3.83251	0.00135746	S100A8	0.301388	0.609124	SFXN1	0.438252	3.92674e-18	TTC13	0.792219	0.125423	DYRK3	2.21511	9.05121e-07	H2AFJ	0.91812	1.07079e-25	CAPN2	1.52497	5.27249e-19	HNF1A	6.38794	0.999845	ITGB1BP1	1.27948	3.15528e-06	ZC3H4	2.06262	1
919	SCAI	0.193244	0.182308	CCDC102A	1.46141	0.00135646	SERPINF2	1.77863	0.609124	TMEM204	0.750698	4.04733e-18	TBC1D2B	0.59233	0.126806	TESC	0.688003	9.73423e-07	MRP63	0.637541	1.16504e-25	ATP6V1F	1.38697	5.47161e-19	RP11-284F21.8	6.74301	0.999845	NDUFB10	1.00133	3.20679e-06	RASA2	0.896689	1
920	NRG4	1.76678	0.183669	TERF1	0.428227	0.00135646	RP11-594N15.2	1.7263	0.609124	DDX42	0.747207	4.17782e-18	C1orf216	1.00836	0.12733	SAP30	0.923389	9.88455e-07	DDX24	0.493768	1.22689e-25	ADH5	1.79467	5.73638e-19	PKIB	6.03777	0.999845	MT-CO1	0.395703	3.34062e-06	RP5-914P20.5	4.36168	1
921	PDE2A	2.60758	0.184923	TM4SF19-1	6.87067	0.00138116	DLL4	1.82126	0.609977	EIF5B	0.37072	4.37568e-18	E2F3	0.880866	0.12733	CLTB	0.302344	9.92392e-07	IL7	2.81523	1.49524e-25	LSM6	1.73886	5.76451e-19	BOLA3	0.738777	0.999845	NASP	1.51266	3.21813e-06	RAD51C	1.21852	1
922	KCTD3	0.800686	0.185195	HNRNPA2B1	0.196879	0.00142017	RP11-475O6.1	0.456399	0.609977	TAB2	0.740011	4.4556e-18	COPA	0.413598	0.128412	NUP98	0.516787	1.01183e-06	EIF4E2	0.909754	1.3864e-25	MRPL16	2.0728	6.20598e-19	MIEN1	0.651223	0.999845	EIF5A	0.98236	3.25977e-06	LINC00926	4.54525	1
923	AC129492.6	1.79783	0.185658	DDX39A	0.431327	0.00142149	KRBA2	0.32722	0.609977	THEMIS	0.63382	4.53434e-18	GPR35	1.37351	0.128461	PARD6A	0.770511	1.02395e-06	TSTA3	0.98172	1.45513e-25	ARF5	1.64804	5.84157e-19	ZNF888	6.31336	0.999845	PSMB5	1.44053	3.26732e-06	SSNA1	0.690516	1
924	GCK	1.02427	0.185874	HBA1	3.34371	0.00143478	PRRT3-AS1	0.723092	0.610132	NUDCD2	0.473419	4.58717e-18	SNRPD3	0.294897	0.128844	TMEM200A	1.71416	1.07012e-06	HLA-DMB	2.20405	1.56698e-25	CHCHD3	2.31595	7.46145e-19	RP11-266N13.2	6.16479	0.999845	MAP3K2	1.77243	3.38002e-06	S100A2	4.32815	1
925	DPPA4	1.623	0.186095	DERL2	0.378851	0.0014768	LINC00965	1.34114	0.610132	PKIA	0.77391	4.69972e-18	PLEKHO1	0.503963	0.12977	PRR7	0.574799	1.1246e-06	TRAPPC3	0.805502	1.51731e-25	MIEN1	1.75393	7.03123e-19	PPP1R26	6.23863	0.999845	ITK	1.31345	3.37856e-06	NTMT1	1.0526	1
926	LYRM4	0.093087	0.186973	ROPN1L	1.87254	0.00151539	COL27A1	0.854014	0.611144	FGD5-AS1	0.574517	4.70586e-18	BZW1	0.257441	0.130585	MECP2	0.35549	1.17306e-06	RRS1	1.09234	1.61977e-25	SPTSSA	2.61969	9.56221e-19	NIM1K	6.22209	0.999845	MAPRE1	1.14797	3.43266e-06	ADPGK-AS1	4.29445	1
927	RP11-351A11.1	2.2611	0.187214	JAZF1	0.946598	0.00151518	FPGT-TNNI3K	0.965532	0.611168	C12orf57	0.346927	4.82874e-18	RPN2	0.252945	0.130753	MRPL50	0.440631	1.18801e-06	MRPL50	1.06402	1.71686e-25	MRPS21	1.36352	7.77489e-19	NUP153	1.10638	0.999845	TRAPPC2L	1.27691	3.42926e-06	TMPRSS6	4.25389	1
928	RP11-223C24.1	0.34679	0.187878	FDPS	0.401161	0.00152219	DPH7	0.0999999	0.611168	LPGAT1	0.773019	4.94365e-18	HSPD1	0.218078	0.131527	DCP1A	0.414049	1.19658e-06	TXNDC12	0.786807	1.92792e-25	TXNDC12	1.7205	8.32605e-19	TSGA10	1.29109	0.999845	GPI	1.71319	3.4772e-06	MUT	1.941	1
929	FBLN5	0.146669	0.189412	WDR45	0.538126	0.00156083	RP11-65I12.1	0.492127	0.611228	ERC1	0.744245	4.95857e-18	COA7	1.47437	0.133241	COX7B	0.238807	1.21238e-06	TOP1	1.01402	2.01421e-25	MRPS15	1.75277	8.49674e-19	GSDMA	5.90721	0.999845	CACYBP	0.956996	3.57016e-06	EPT1	1.94273	1
930	AC006449.1	1.37859	0.189784	SLC35B2	0.848886	0.00157574	USP27X-AS1	0.84629	0.611513	MIER1	0.425816	5.14069e-18	QPCT	1.13287	0.133585	AIM2	0.76726	1.24998e-06	FTL	0.284361	1.99971e-25	HJURP	9.18277	2.48002e-18	PGAM1	0.912252	0.999845	GDI2	1.02381	3.69085e-06	MRPS18C	0.859798	1
931	GIPC3	1.74035	0.189784	EMC4	0.328341	0.00161204	PPIL6	0.747857	0.611946	C15orf40	0.593871	5.14808e-18	PDZD8	0.600388	0.134169	ODF3B	0.827794	1.28088e-06	S100A10	0.466623	2.11527e-25	SH3GLB1	1.67567	8.67399e-19	CSNK1A1L	6.10968	0.999845	UBXN10-AS1	3.37705	4.08019e-06	TBC1D24	4.28275	1
932	HPS4	0.127158	0.190885	ST8SIA6	2.67953	0.00164087	MTX3	0.144248	0.611952	GOLGB1	0.475174	5.20996e-18	MGME1	0.684497	0.134169	HNRNPF	0.239717	1.29586e-06	DNAJB11	0.889591	2.22065e-25	TMEM59	1.14078	9.00834e-19	UBN1	0.916524	0.999845	TSTA3	1.51744	3.82671e-06	FUT7	1.95286	1
933	RP11-517I3.1	1.59726	0.190888	RIC8A	0.508743	0.00167666	RP11-782C8.5	0.861918	0.612192	SSR4	0.272499	5.34284e-18	MPZL3	0.535295	0.135196	RABAC1	0.223988	1.32981e-06	USMG5	0.597067	2.3536e-25	MRPL12	2.57086	1.1619e-18	LINC00853	6.26552	0.999845	OLA1	1.40768	3.8234e-06	GYPC	0.49215	1
934	AC108488.4	1.36786	0.191341	GOLIM4	1.82542	0.00174882	PPP1R32	0.513924	0.612597	TMBIM4-1	0.347463	5.42535e-18	DUSP6	0.906602	0.136097	ZNF259	0.498807	1.3299e-06	TMEM205	1.20676	2.45265e-25	RUVBL2	2.61145	1.25488e-18	HSD3B7	6.06716	0.999845	IFI27L2	1.23763	3.84973e-06	ANO8	4.46796	1
935	MATN1-AS1	0.299241	0.191913	UFD1L	0.334131	0.00174996	C12orf55	0.502376	0.61282	XPA	0.547601	5.54469e-18	PITPNC1	0.354165	0.13642	CXCR5	1.16909	1.35576e-06	UBE2D3	0.422869	2.43408e-25	EMC9	3.21471	1.58602e-18	SIRPA	6.24125	0.999845	TMEM256	1.21285	3.89062e-06	MYO5A	1.47582	1
936	RAET1G	2.64032	0.192541	COX6B1	0.202931	0.00176252	FXYD6	2.03897	0.61309	TSC22D4	0.435239	5.7977e-18	C16orf91	0.513998	0.1366	ETV7	0.690642	1.40037e-06	BZW1	0.671451	2.46306e-25	RECQL	2.02643	1.09821e-18	CDPF1	1.53296	0.999845	CD97	1.38053	3.89735e-06	POLR3GL	0.637083	1
937	IRS1	0.78952	0.192947	SH3GLB1	0.35093	0.00180028	CTA-204B4.2	0.347046	0.613209	N4BP2	0.645055	6.59894e-18	CYB561D2	0.439479	0.136671	DUSP6	1.00327	1.44134e-06	MED8	1.25171	2.61273e-25	MTDH	1.35295	1.24619e-18	SH2D2A	0.692906	0.999845	ABCF1	1.39937	3.89775e-06	MMP23B	4.22687	1
938	POLR2D	0.147012	0.193242	MLF2	0.429046	0.00182414	AC005594.3	1.80958	0.613443	ANKRD44	0.506706	6.65028e-18	AP001816.1	1.35006	0.137539	GOLGA7	0.274596	1.49454e-06	MX1	1.11449	2.61881e-25	TMEM14A	2.21367	1.51732e-18	MARK2	1.29462	0.999845	ACOT9	1.9103	4.05847e-06	AGPAT3	1.90534	1
939	SPIN3	0.425461	0.194556	TMCO1	0.304908	0.00185105	CTD-2033D15.1	3.51316	0.613443	MXI1	0.587748	6.87902e-18	RILPL2	0.316706	0.137824	ATP10D	1.24255	1.54698e-06	PPDPF	0.406984	3.0756e-25	NMI	1.9937	1.49671e-18	CTD-2013N24.2	6.01069	0.999845	POLR2J	1.0802	4.05847e-06	HSPA1A	0.785086	1
940	RP11-146F11.1	0.386299	0.195137	ABCA2	1.43647	0.0018706	CTCFL	3.51143	0.613443	MYL12B	0.245338	6.88651e-18	GFOD1	1.732	0.140313	ANKHD1	0.604522	1.57211e-06	IER5	1.5235	3.26037e-25	WDR54	2.07344	1.52703e-18	TMPRSS13	5.82317	0.999845	IL32	0.749857	4.20851e-06	ATP5G1	0.683366	1
941	HPCAL4	0.307972	0.195435	CASP4	0.294246	0.0018706	MOCOS	1.75763	0.613461	PBXIP1	0.360528	7.12633e-18	NDUFB10	0.224602	0.140869	SPATA2L	1.04926	1.59121e-06	NDUFB6	0.814934	3.25619e-25	NDUFB5	1.58702	1.38816e-18	RP11-403A21.2	1.26875	0.999845	ITPA	1.53395	4.16219e-06	DFNB59	4.37355	1
942	CTD-2666L21.1	1.45843	0.19548	SLC4A7	0.512002	0.00188396	RP11-293M10.5	0.523258	0.613813	HDDC2	0.467145	7.2398e-18	LRRFIP2	0.477574	0.141484	SRGAP3	1.18323	1.61612e-06	ICAM3	0.514338	3.27951e-25	CD52	0.92688	1.69767e-18	ATP6V1D	0.899706	0.999845	ADSL	1.47828	4.17966e-06	TNFRSF10B	1.92726	1
943	APBB3	0.37716	0.195672	RPL36AL	0.155729	0.00188894	CTD-2235C13.3	3.49207	0.614142	PTPN6	0.592244	7.61584e-18	IFI27	1.38268	0.141767	DEAF1	0.59886	1.61774e-06	MPG	0.88115	3.44484e-25	H1FX	1.50308	1.67835e-18	WDR34	2.16088	0.999845	ARPP19	1.17387	4.19345e-06	CCDC19	4.24183	1
944	MORN4	0.783953	0.195824	PLCB2	0.904045	0.00193972	FAM183B	0.851576	0.614142	SMIM20	0.568383	7.68319e-18	BRD1	0.651636	0.141767	OASL	0.574043	1.63747e-06	ITFG1	1.04284	3.49396e-25	EMC4	1.53834	1.69767e-18	RP11-317G6.1	5.81364	0.999845	TDG	1.51226	4.20296e-06	ZBTB20-AS2	4.15291	1
945	RP11-769O8.2	1.7243	0.196074	VAMP5	0.309788	0.00194995	PRPF3	0.109835	0.614142	CDK11A	0.483093	8.08324e-18	PRR13	0.196092	0.141815	MPRIP	0.424179	1.654e-06	TMEM261	0.86619	3.78576e-25	MIS18A	3.44884	2.9118e-18	RP11-68I3.2	6.11158	0.999845	ASNA1	1.35995	4.26272e-06	PGGT1B	1.49315	1
946	RP13-578N3.3	17.9363	0.196276	PDZD8	0.720974	0.00196578	CTA-228A9.3	1.79622	0.614142	CPNE3	0.538221	8.40977e-18	AC068196.1	3.7603	0.142387	HMHB1	1.78026	1.66358e-06	ZFP36L1	0.679642	3.81541e-25	PFDN4	1.78649	1.98331e-18	MT-CO1	0.167803	0.999845	SRM	1.47263	4.28004e-06	TMEM258	0.521388	1
947	MTUS2-AS1	3.40159	0.196601	DYNLL1	0.266388	0.00200063	RP11-676J12.4	0.563021	0.615732	CD6	0.356787	9.01358e-18	EED	0.406362	0.142625	ITGB1	0.25568	1.67582e-06	ADK	1.02789	4.33336e-25	TNFRSF18	1.93253	2.19479e-18	AC007040.6	6.12716	0.999845	PHB2	1.36373	4.28004e-06	GNPDA1	1.41263	1
948	AP001053.11	17.946	0.196703	STAT1	0.328609	0.00200488	SLC44A5	0.718529	0.615828	CAST	0.345789	9.04585e-18	SLAMF8	2.26385	0.14285	CDC37L1	0.377983	1.70083e-06	PTPN7	0.77651	4.45741e-25	SKP1	0.985076	2.20488e-18	KLC3	5.9303	0.999845	RPS19BP1	1.12146	4.46288e-06	TANGO2	1.91283	1
949	AMN1	0.227968	0.197139	ATP6V1D	0.518967	0.00200751	FAN1	0.147038	0.615864	NPAT	0.668703	9.36557e-18	ZFYVE19	0.879161	0.14285	NFKBID	0.915251	1.7274e-06	BCL2L1	1.93646	5.70223e-25	CARD16	1.44297	2.18651e-18	PRUNE	2.11423	0.999845	TAX1BP1	0.859179	4.56731e-06	SUPT20H	0.957473	1
950	RP11-706O15.1	0.237983	0.197459	PSMA4	0.267074	0.00201687	ADORA2A-AS1	0.406035	0.615994	PHF14	0.495508	1.03487e-17	C18orf32	0.421219	0.143527	USP3	0.297358	1.76714e-06	RAB8B	0.996958	5.58102e-25	TXN2	1.68056	2.39517e-18	YRDC	1.09817	0.999845	IL12RB1	1.6026	4.56579e-06	AKIP1	1.44991	1
951	WWC2	0.444537	0.197529	ARFGAP3	0.518196	0.00205891	AC093375.1	0.792414	0.616486	HOOK3	0.587847	1.07553e-17	PCBD1	0.509013	0.143586	CD9	1.20812	1.77323e-06	HNRNPF	0.594943	5.58877e-25	CD164	1.26815	2.39693e-18	LONRF2	5.68303	0.999845	SH3BGRL	0.936517	4.69191e-06	ISPD	4.23015	1
952	C2ORF15	0.414122	0.19754	BTN3A1	0.534302	0.00213619	C19orf18	0.924903	0.616526	USP33	0.549268	1.15818e-17	RGS9	1.02728	0.143725	CHIC2	0.385829	1.79991e-06	ARF3	1.17141	6.04662e-25	TACC3	2.1276	2.79101e-18	DOK6	5.74419	0.999845	PTP4A2	1.02014	4.6842e-06	RP11-840I19.3	4.35658	1
953	RP11-360P21.2	17.999	0.19758	PSME4	0.639229	0.00213778	TMEM37	3.41539	0.617719	ANKLE2	0.557513	1.20758e-17	SIT1	0.309703	0.143725	MAP1LC3A	0.63727	1.82378e-06	UBXN4	0.570889	6.05508e-25	CCNE2	4.51205	5.34197e-18	CD79A	2.01277	0.999845	DDRGK1	1.45372	4.6842e-06	RP4-784A16.5	4.29149	1
954	AC009133.17	0.542031	0.198072	CUL4A	0.543642	0.00213825	ANKEF1	0.269133	0.618124	NEMF	0.471209	1.23765e-17	ZBED2	1.00747	0.144848	PPP1R14B	0.81591	1.87039e-06	LYPLA1	0.86934	6.68624e-25	DCTN2	2.03604	2.8884e-18	RP4-791M13.3	5.52851	0.999845	YAF2	1.51437	4.74509e-06	UBE2B	0.576114	1
955	RP11-61O1.2	1.11166	0.199538	PBDC1	0.437037	0.00214096	RP11-104L21.3	0.203695	0.618295	PLCL2	0.836619	1.35022e-17	RALBP1	0.406188	0.145179	HAUS3	0.320595	1.87099e-06	HSPB11	0.874761	7.43138e-25	MRPL10	2.118	3.00203e-18	TNFRSF1A	1.52069	0.999845	GABARAPL2	0.980336	4.82467e-06	C11orf63	2.03348	1
956	RAI2	0.806078	0.199614	PARP4	0.561526	0.00214428	ANKRD20A3	3.39647	0.618348	SAMD9	0.440288	1.42518e-17	COA1	0.379273	0.145321	HNRNPH2	0.330829	1.88643e-06	PSMC6	0.891114	7.66633e-25	PDCL3	1.61916	2.69729e-18	RMI1	2.20324	0.999845	CELF1	1.54048	4.82412e-06	POT1-AS1	4.17821	1
957	HMGN2	0.069455	0.19997	CXXC11	2.87048	0.00219488	ZRANB2	0.0437016	0.618913	DOCK2	0.603819	1.55051e-17	AC006369.2	0.728485	0.146402	PSMB5	0.377758	1.88897e-06	EDF1	0.449241	7.63173e-25	GPX1	1.63671	3.15128e-18	CLPP	0.591308	0.999845	GRPEL1	1.26089	4.87623e-06	LRRC34	4.3879	1
958	ZNF674	0.613147	0.200039	IFIT1	1.32643	0.00220457	RP11-670E13.2	0.510661	0.619441	METTL16	0.701104	1.86052e-17	TMEM9B	0.277768	0.14644	PHTF2	0.428914	2.07882e-06	UBE2N	0.617273	9.20987e-25	WDR76	3.58791	6.26518e-18	MLF2	0.729353	0.999845	ABHD14B	1.25234	5.04463e-06	RP11-336K24.12	4.1889	1
959	LRFN2	17.8597	0.200153	STX4	0.524429	0.00220457	RP11-434P11.2	1.07591	0.619502	TTC17	0.550917	1.88392e-17	RP11-367G6.3	0.672503	0.146975	PSME1	0.167834	2.09496e-06	BFSP2	3.02361	1.02581e-24	EIF4E2	1.88246	4.13758e-18	CTR9	0.877232	0.999845	CCDC174	1.43092	5.07322e-06	PLEKHM3	4.18092	1
960	RP3-337H4.10	2.09811	0.200753	RCBTB2	0.516546	0.00224766	RP3-393E18.2	3.34763	0.620914	CCDC66	0.501505	1.94569e-17	SLC30A1	0.948436	0.148396	WSB1	0.332064	2.09982e-06	CSF1	2.56135	1.0093e-24	CHCHD5	1.85416	4.54501e-18	UBE2A	0.700164	0.999845	HLA-DRA	1.4746	5.17174e-06	SHISA4	4.25835	1
961	RP11-51J9.5	0.0680075	0.200753	IFI35	0.496854	0.0022509	ADAP2	0.856153	0.621039	CLUAP1	0.89443	1.98753e-17	SF3B4	0.406162	0.148396	PSMD9	0.334897	2.11045e-06	ADI1	0.693999	1.12518e-24	SDHD	1.59787	4.69469e-18	RP11-325F22.2	2.30094	0.999845	CCT3	1.04019	5.17174e-06	COG2	1.43339	1
962	APOA1	0.369083	0.200829	RAB1B	0.675405	0.00227353	CTD-2293H3.2	1.28893	0.62111	LPIN2	0.54306	2.00192e-17	RHEB	0.281613	0.148404	RPN2	0.261797	2.11208e-06	FDPS	0.838181	1.17432e-24	POLR2F	1.64396	4.99396e-18	YKT6	1.24345	0.999845	MRPL1	1.52562	5.19199e-06	SYMPK	1.45006	1
963	MLH3	0.172608	0.201009	C8G	3.71151	0.00231673	ZNF491	0.820803	0.62111	PPP2R5E	0.524437	2.01971e-17	DYNLT1	0.228933	0.149199	C19orf53	0.195833	2.12413e-06	ETFA	0.874815	1.58542e-24	ITGB3BP	3.22588	7.68632e-18	IFFO2	2.05472	0.999845	CD47	0.949923	5.19842e-06	OPTN	0.680174	1
964	PCOLCE-AS1	18.1729	0.201135	ATPIF1	0.228815	0.00231494	ZNF43	0.0938929	0.622127	TGOLN2	0.444166	2.02111e-17	ZBP1	0.463749	0.150792	RP11-305L7.1	1.60405	2.20998e-06	PDCD6	0.670461	1.58542e-24	DIAPH3	8.28833	1.43979e-17	AC006449.1	5.38534	0.999845	SF3B5	0.915307	5.19842e-06	BAZ2A	0.946903	1
965	FAM66C	0.467187	0.201957	EIF5A2	0.838266	0.00232308	RP11-367N14.3	3.31737	0.622428	SIGIRR	0.397566	2.24927e-17	GPN1	0.402658	0.150792	AZIN1	0.375155	2.2696e-06	STARD7	1.01104	1.61961e-24	LAGE3	1.83397	5.65516e-18	CTDNEP1	1.08067	0.999845	C7orf73	1.26758	5.31026e-06	ADCK4	1.97382	1
966	C17orf50	1.12335	0.201957	DSEL	1.41688	0.00233353	RP11-673P17.4	3.31058	0.622823	SUPT20H	0.598284	2.2771e-17	ZBTB43	0.550845	0.15146	GPX1	0.292202	2.31394e-06	SRSF2	0.564421	1.73608e-24	ROCK1	1.49736	6.25918e-18	RP11-29B2.5	5.36056	0.999845	CAPNS1	1.79691	5.41233e-06	NDOR1	4.07549	1
967	FAM120C	0.294774	0.202614	PLEKHA1	0.447941	0.00233353	KCNG3	3.3103	0.622823	CD164	0.317969	2.32442e-17	ARF1	0.183886	0.15146	DSE	1.28628	2.32336e-06	ARL6IP6	0.894355	1.81548e-24	NAA10	1.82314	6.72694e-18	ZNF385A	5.52512	0.999845	GRHPR	1.66359	5.41449e-06	SPSB3	0.813854	1
968	AIFM3	1.55076	0.203083	SLC2A8	1.51143	0.00236711	RP11-455J20.3	0.643601	0.622968	RAD23A	0.376881	2.3858e-17	OPTN	0.260141	0.152095	PGRMC2	0.433586	2.33393e-06	SKAP2	1.72709	1.92242e-24	NDUFA8	2.10468	7.29669e-18	TRAPPC12-AS1	5.34271	0.999845	EMC6	1.23388	5.39741e-06	KLRB1	0.697962	1
969	RP11-426C22.4	18.0983	0.203507	NUAK1	6.08835	0.00240645	GATS	0.446291	0.622968	SMARCA5	0.409776	2.38648e-17	RP11-118B22.4	2.20604	0.152244	IDH2	0.301338	2.43737e-06	SLA2	1.36089	1.89182e-24	TMEM109	1.93644	6.96881e-18	P2RX6	5.38804	0.999845	KLF13	1.50455	5.51736e-06	SRCAP	1.87042	1
970	RP11-126L15.4	0.726518	0.20397	BLVRB	0.792403	0.00240251	C2orf88	0.85802	0.622968	ZC3H15	0.3435	2.53766e-17	ARID5B	0.199763	0.152244	SLC19A2	1.67872	2.45759e-06	OSTF1	0.625137	2.03149e-24	DNAJB11	1.85769	7.0677e-18	CREBBP	0.911197	0.999845	ERP29	0.814855	5.67963e-06	LGALS8	1.03131	1
971	RP11-1191J2.5	0.408085	0.204314	PRKAG1	0.526481	0.00240645	RP11-641A6.2	0.240311	0.623501	SRSF4	0.506515	2.61365e-17	KIAA0232	0.550118	0.152244	STX5	0.4253	2.45759e-06	POLR2G	0.777325	2.13129e-24	RTFDC1	1.65121	7.16037e-18	H1FX	0.533324	0.999845	RAB7A	1.02376	5.67896e-06	CACFD1	4.26685	1
972	TEC	0.434749	0.204642	PLOD1	2.62371	0.00242075	MPRIP-AS1	0.642901	0.623588	CCDC57	0.554679	2.70806e-17	CHMP1A	0.503032	0.15266	SF3B14	0.229356	2.49463e-06	FAM3C	1.44529	2.25011e-24	BAZ1B	1.94334	7.80066e-18	XXbac-B33L19.3	5.50572	0.999845	PRDX4	1.66388	5.67896e-06	CCNT2	0.957077	1
973	RP11-258F22.1	1.03277	0.205234	EIF4EBP2	0.599002	0.002428	RP11-274B21.9	1.04274	0.623863	HIVEP2	0.875667	2.80598e-17	CENPL	0.890934	0.153706	ZNF703	2.46658	2.51812e-06	EIF1AY	0.952639	2.33172e-24	PDCD6	1.48299	7.26882e-18	MANBAL	1.5805	0.999845	UBE2L6	1.16444	5.67896e-06	MIR181A1HG	1.85931	1
974	POMK	0.587926	0.205497	SQRDL	0.4212	0.00243713	CTD-2031P19.3	0.333931	0.624792	GTF2I	0.829314	2.85033e-17	MAP1LC3B2	0.60231	0.154808	NUDT14	0.586574	2.61769e-06	MB21D1	1.20781	2.49429e-24	RBBP4	1.66459	7.40385e-18	SP140	0.776746	0.999845	AAK1	1.12908	5.69596e-06	ICAM3	0.49531	1
975	RP11-1E4.1	1.20324	0.20619	RP11-383H13.1	1.74311	0.002446	AXDND1	1.05875	0.6248	C14orf166	0.33035	2.9566e-17	FKBP4	0.485569	0.155176	KCTD5	0.684251	2.62335e-06	SGMS1	1.44019	2.68354e-24	GABARAPL2	1.32959	7.79184e-18	PPP1R16B	1.24589	0.999845	ZNHIT1	1.11569	5.89958e-06	DNAJC5	1.47199	1
976	TMEM161B-AS1	0.14722	0.206643	PSMD13	0.355779	0.00244729	AC009120.4	1.74675	0.624963	HUWE1	0.706983	3.0023e-17	RP1-241P17.4	0.529534	0.155177	TERF2IP	0.212639	2.6295e-06	CAST	0.582189	2.68926e-24	DYNLRB1	1.46946	7.93908e-18	PPP2R2A	0.771807	0.999845	PSMG2	1.22275	5.94043e-06	NEURL2	4.12862	1
977	RP11-267M23.4	0.928976	0.20676	DFNB31	1.06401	0.00250918	RP11-87F15.2	1.84748	0.626009	FRYL	0.599722	3.07622e-17	GNA13	0.538268	0.156557	BHLHE40-AS1	1.3957	2.78529e-06	ATP5A1	0.491019	2.86372e-24	RBM42	2.23337	9.72035e-18	GTF3C4	2.10438	0.999845	SPTY2D1	1.67487	6.09614e-06	ARHGAP8	4.20751	1
978	ZNF558	0.348818	0.207006	DAZAP2	0.228727	0.00253536	RP11-409K20.6	1.70497	0.626009	SFPQ	0.348134	3.08025e-17	SUV420H2	0.79326	0.156557	YAF2	0.384684	2.78529e-06	STK4	0.493307	2.96024e-24	SDHB	1.71827	8.86399e-18	ZNF626	1.51285	0.999845	CD2BP2	1.57991	6.24504e-06	RP11-110I1.13	4.04643	1
979	GNL3	0.0790294	0.207794	HLA-DRA	0.382431	0.00255626	RP11-638I2.4	1.79081	0.626009	STK38	0.655803	3.08283e-17	VNN2	0.789889	0.158615	MAT2A	0.575032	2.80631e-06	ZNF688	1.03534	3.56027e-24	SAMSN1	1.37055	8.78894e-18	RP11-820I16.4	2.05216	0.999845	H3F3A	1.49722	6.25815e-06	ATPAF1	1.02974	1
980	CNKSR2	0.374926	0.207957	DDX60	0.698606	0.00257727	AL354808.2	3.23936	0.626561	POLR2I	0.427729	3.345e-17	ALAS1	0.746104	0.158615	TOR1AIP1	0.363274	2.81929e-06	UBE2I	0.586963	3.53205e-24	RBPJ	1.63354	9.36136e-18	WIPF3	5.56614	0.999845	POLR2A	1.69671	6.35309e-06	2021-09-04	4.16231	1
981	ANKRD65	2.45176	0.208237	GPKOW	0.695419	0.00258603	LZTS3	0.337707	0.626865	ATP8B2	0.923179	3.37708e-17	TBPL1	0.328911	0.158627	IL17F	2.80414	2.83011e-06	IP6K2	0.981043	3.6002e-24	SMCO4	3.05051	1.50635e-17	PANK3	1.49007	0.999845	TCP1	1.2263	6.34804e-06	LINC00954	1.94569	1
982	RNF222	1.40742	0.209003	MED10	0.24849	0.00258682	RP11-169K17.3	1.6597	0.629217	FUT7	1.34925	3.39171e-17	DYNC1H1	0.322158	0.158627	ZNF622	0.343152	2.85701e-06	PTMA	0.189329	3.63533e-24	FAM192A	2.02293	1.15502e-17	ZNF462	5.16159	0.999845	UFD1L	1.16447	6.36925e-06	RP1-191J18.66	4.00577	1
983	CRTC3	0.0996035	0.209003	SIRT7	0.46595	0.00260409	RP11-685N10.1	1.29803	0.629266	FUBP1	0.46603	3.54669e-17	RAB8B	0.377216	0.158627	ATP6V1F	0.232311	3.05494e-06	EML2	1.58386	4.07286e-24	CHMP4B	1.78072	1.11177e-17	NPEPL1	1.99354	0.999845	POLR3E	1.90763	6.5483e-06	MIR142	0.861824	1
984	RP11-517P14.2	0.374481	0.209579	KIDINS220	0.532971	0.00261417	WDR64	0.9128	0.629575	RBM27	0.466251	3.90026e-17	TOR1B	0.93063	0.159528	RAB6A	0.386105	3.50563e-06	SLC27A2	2.17555	4.27713e-24	POLR2K	1.70056	1.25331e-17	VCPKMT	1.01558	0.999845	LSP1	0.86003	6.76065e-06	GNPNAT1	1.47905	1
985	C7orf31	0.291155	0.209579	ZEB2-AS1	3.94256	0.00263045	RP11-435O5.2	1.68569	0.629847	SFI1	0.586508	3.90026e-17	NFATC2	0.593591	0.159839	KCNK5	1.70516	3.53452e-06	LIMA1	1.3562	4.51686e-24	OXCT1	2.39144	1.75164e-17	IL26	2.17001	0.999845	SH3GLB1	1.17941	6.76112e-06	CTSK	4.01241	1
986	RBFOX2	1.3362	0.210759	FUCA1	0.971162	0.00266921	RP11-480I12.10	3.18889	0.629847	PDS5A	0.643068	3.91271e-17	TRAPPC1	0.198506	0.160228	CCT4	0.250634	3.55125e-06	NDUFC1	0.645393	4.43271e-24	BOLA3	1.86622	1.50472e-17	LDHC	5.14538	0.999845	LAMTOR2	1.23215	6.76341e-06	PPTC7	1.40068	1
987	POLR3F	0.195263	0.2111	SPAG7	0.342616	0.00271099	FAM154B	0.64545	0.630174	FRG1B	0.525362	4.8431e-17	FAM46A	0.632729	0.160761	MRPL47	0.330822	3.55125e-06	IFI35	1.04941	4.93538e-24	DPM2	2.24329	1.6819e-17	RP11-173M1.8	5.12216	0.999845	RPL6	0.406158	7.62884e-06	SLC36A1	3.94414	1
988	TMEM27	1.30267	0.211668	C17orf59	0.701725	0.00274293	RP11-56F10.3	1.66401	0.630247	FAM21C	0.836299	5.01481e-17	KLRB1	0.265848	0.162723	RSBN1	0.295212	3.5815e-06	CTSS	0.601204	6.04603e-24	RRP7A	1.91383	1.61489e-17	SPOCK2	0.433112	0.999845	SNRPB2	1.11386	7.13853e-06	RBM7	0.802554	1
989	CCDC38	2.41176	0.212281	KLRC1	3.89488	0.00276091	NDRG4	1.64844	0.630434	PRKCA	0.694579	5.41561e-17	ANXA6	0.235671	0.165388	GOLIM4	1.65424	3.9428e-06	IAH1	0.865487	6.3016e-24	POLR2H	2.20875	1.7323e-17	RP4-607J23.2	5.12612	0.999845	PGAP1	2.51771	7.55149e-06	FAM65A	3.85229	1
990	AL020996.1	0.662503	0.212435	BOLA3	0.412213	0.00277637	ZNF630	0.432171	0.630712	TES	0.537645	5.44537e-17	TNFRSF1A	0.750683	0.165998	AREGB	2.4088	4.07331e-06	FUCA2	1.67673	8.05507e-24	KIF14	7.80483	3.90447e-17	ZCCHC9	0.887107	0.999845	JUND	1.04549	7.36118e-06	ALS2CR12	3.97436	1
991	SIDT1-AS1	0.229189	0.212525	PCSK7	0.298505	0.00277951	CCL2	0.593674	0.631365	CCNL2	0.53143	5.61102e-17	CDCA7	0.743341	0.16701	CTD-2576D5.4	1.38846	4.11863e-06	MFAP1	1.22789	1.00118e-23	CDKN2C	2.91478	2.35457e-17	RP6-91H8.3	2.04072	0.999845	DYNLRB1	1.06721	7.39019e-06	TRIM56	1.45941	1
992	ATP6V0E2-AS1	0.634642	0.212533	SPCS3	0.297953	0.00284112	MGC10955	1.25612	0.631365	MAP4K4	0.807566	5.70097e-17	FRAT2	0.885081	0.16781	CWC25	0.392641	4.13489e-06	YIF1A	0.957552	1.00738e-23	EIF4EBP1	2.65369	2.17294e-17	ZNRD1	0.729889	0.999845	METTL9	1.06753	7.45839e-06	CTD-2574D22.2	4.18242	1
993	ZNF419	0.352459	0.212607	FLAD1	0.606082	0.00285854	RP5-1112D6.8	0.461533	0.631365	CCDC69	0.525872	5.81879e-17	TMBIM6	0.166895	0.169121	CCDC174	0.36117	4.16482e-06	BRE	1.06028	1.04505e-23	CISD3	2.09995	1.93165e-17	ZNF90	1.27279	0.999845	TMEM165	1.28764	7.78209e-06	MTCH1	0.832362	1
994	CCDC110	1.11417	0.213109	RECQL	0.427435	0.00289556	CNN3	0.230032	0.631365	RAP1A	0.317522	6.05703e-17	CRIM1	2.3291	0.170636	RHOG	0.287511	4.2987e-06	PPAPDC1B	1.16458	1.07954e-23	SMC6	2.37626	2.17389e-17	C17orf72	4.99225	0.999845	MRPL11	1.29428	7.84085e-06	NFAT5	1.19369	1
995	RP11-526I2.5	0.550327	0.213293	NFIL3	1.55568	0.00295994	ITGB3	3.15531	0.631365	VBP1	0.497159	6.10761e-17	GPR183	0.197361	0.170636	AQP3	0.317417	4.35862e-06	LMAN1	0.807657	1.10451e-23	S1PR4	1.64814	1.88482e-17	CCDC152	1.48204	0.999845	CAP1	0.889231	7.92802e-06	VPS37C	4.00088	1
996	LCA5	1.31502	0.214403	SEC11C	0.298704	0.00296132	RP11-141C7.4	0.80294	0.631365	FAM162A	0.425249	7.14004e-17	IGFBP2	6.21872	0.17094	SKI	0.628385	4.44334e-06	RAB5C	0.678048	1.12599e-23	PPP1R12A	1.44417	1.84354e-17	TRIM35	2.03627	0.999845	GADD45GIP1	1.00138	7.9264e-06	CTR9	1.04193	1
997	RP11-66N24.3	0.477223	0.214583	PDCD10	0.356316	0.0029764	LHX4	0.842278	0.631515	VPS51	0.563337	7.14863e-17	HEXIM1	0.477397	0.17094	RELT	1.0401	4.46607e-06	LDLRAD4	1.12527	1.33376e-23	RPSAP58	1.36383	1.913e-17	RACGAP1	2.12984	0.999845	TMCO1	1.05999	7.97418e-06	HSD17B12	1.19668	1
998	PCYOX1	0.152556	0.215515	EMC7	0.31004	0.00301506	AP001469.7	1.72381	0.631515	P4HB	0.380998	7.33826e-17	KIF1C	1.10278	0.17094	IL18RAP	1.03768	4.60568e-06	TNFRSF13B	5.34254	1.5446e-23	THOC6	2.26457	2.25095e-17	TNFSF12	1.24572	0.999845	NR3C1	1.16097	8.17769e-06	PLEKHO1	1.20421	1
999	USP10	0.080335	0.215629	CERS4	0.897809	0.00302665	SPTSSB	0.683356	0.631785	IL4R	0.583184	7.93099e-17	GPR108	0.340246	0.17094	DUSP11	0.345007	4.63602e-06	CIB1	0.491106	1.39218e-23	CSK	2.07397	2.2217e-17	CAPN5	4.97326	0.999845	RANBP1	0.937597	8.25213e-06	ELMO3	3.98087	1
1000	RP11-6J24.6	0.299854	0.215629	MYD88	0.755425	0.0030362	XPO7	0.172641	0.631931	PDCD6	0.389655	8.14156e-17	C1orf52	0.368044	0.17094	TUBA3D	2.29412	4.83776e-06	STK17B	0.606772	1.504e-23	BTG3	1.57013	2.03127e-17	C2orf88	5.04834	0.999845	ARF6	0.936001	8.30692e-06	RP11-692D12.1	4.04438	1
1001	SLC7A8	0.622054	0.216381	UCHL5	0.502931	0.00315687	VSIG10	0.305767	0.631948	ITSN2	0.407414	8.21281e-17	LRRC2	1.4182	0.17117	MED28	0.296435	5.13351e-06	PARVB	1.77736	1.58315e-23	GYG1	2.11069	2.27385e-17	TAGLN2	0.417645	0.999845	NDFIP2	1.98393	8.57553e-06	KIAA0556	3.86668	1
1002	TSEN2	0.253287	0.216733	JKAMP	0.529081	0.00318193	SCIN	0.871288	0.632422	BOD1L1	0.578765	8.42414e-17	PLEKHF1	0.541388	0.171871	LRP12	1.8569	5.2964e-06	NDUFS3	0.83433	1.81344e-23	CYB5B	1.9824	2.23386e-17	PPAT	1.52544	0.999845	CCT8	0.991283	8.46172e-06	FAHD2B	1.83646	1
1003	MAVS	0.284399	0.216772	NCK1	0.388502	0.00319031	RP11-511B23.1	1.05247	0.632984	POLR1D	0.372257	8.49608e-17	GPR68	1.07817	0.172071	PDE7B	2.14184	5.33327e-06	FAM43A	2.22597	2.12228e-23	PDAP1	1.55105	2.14803e-17	USP19	2.00869	0.999845	PLAGL2	3.31617	9.17847e-06	HLA-DQB2	4.09604	1
1004	ABCE1	0.084978	0.216995	RPS27L	0.246017	0.00321766	TNNC2	0.350319	0.633291	GBAS	0.527708	8.82025e-17	IFITM1	0.245691	0.172071	CDK2AP2	0.374554	5.33327e-06	RNF114	0.713382	2.77659e-23	MT1X	1.73573	2.51115e-17	EMC3	0.616772	0.999845	GPR137B	2.26997	8.79306e-06	EVA1C	1.86877	1
1005	FBXO15	0.810789	0.217482	TSHZ3	3.57635	0.00322533	RP11-724N1.1	1.7047	0.633522	ZRSR2	0.494034	8.93839e-17	ADSS	0.308269	0.172167	POMP	0.248842	5.35272e-06	DNAJA4	1.67347	2.88173e-23	RPA2	1.64079	2.74399e-17	MFSD12	1.59796	0.999845	RNF125	1.09294	8.70421e-06	FAM58A	1.17396	1
1006	RP11-61E11.1	3.17212	0.218372	TMEM242	0.433113	0.00324256	ADCY10	1.69687	0.633539	RAC2	0.289395	9.54683e-17	SLC25A12	0.83226	0.172867	POLR3E	0.541338	5.44982e-06	AP1S1	1.14653	2.87706e-23	TOPBP1	2.47143	3.37943e-17	ALDOC	1.22492	0.999845	SNRPD2	0.677167	9.29212e-06	GRAMD1C	4.0294	1
1007	KLHDC8B	0.667414	0.218372	PDIA4	0.427761	0.0032435	RP11-61O1.2	0.690872	0.633539	RECQL	0.556168	1.06143e-16	ITGAM	1.11596	0.173023	CDC42SE2	0.195283	5.45423e-06	CEACAM1	2.66722	3.30326e-23	PRKDC	1.78466	2.95869e-17	CACNA1A	4.89298	0.999845	C19orf24	1.2195	9.08398e-06	VWA5A	1.97292	1
1008	LINS	0.101596	0.220234	WDTC1	0.891543	0.00329304	CYP26A1	1.23506	0.633539	COX5B	0.263791	1.12063e-16	TRIM7	2.45827	0.173076	ZNF574	0.954964	5.78414e-06	SLCO4A1	3.72587	3.49992e-23	STRAP	1.38422	2.90098e-17	KLHDC1	1.95394	0.999845	NDUFS7	1.06793	9.12588e-06	RP11-488L18.8	3.87067	1
1009	ALDH1L2	2.36184	0.222271	UBE2A	0.395244	0.00329531	FLJ20306	0.817824	0.633689	ZNF33A	0.602507	1.12834e-16	NBL1	0.640382	0.173076	IFT57	0.387206	5.78777e-06	SRP19	0.720514	3.17287e-23	PAPOLA	1.17344	3.15511e-17	EGFL8	4.91121	0.999845	KIF5B	0.959991	9.17847e-06	IER2	0.497193	1
1010	RHCE	0.835662	0.222685	CEBPA	2.43893	0.00330927	IMMP2L	0.119172	0.634062	ATP5J	0.303217	1.12968e-16	TBL3	0.722037	0.173731	RTN4	0.247689	6.21091e-06	PSMD13	0.753883	3.31265e-23	ATP5H	1.23891	3.19342e-17	RP11-58E21.4	4.88847	0.999845	UQCRC2	1.01897	9.32125e-06	UBXN7	1.37762	1
1011	AC093110.3	2.9211	0.223392	NELFCD	0.407211	0.00331557	CCDC96	0.631726	0.634062	NSRP1	0.471186	1.14643e-16	GLS	0.349569	0.173731	ABHD5	0.771448	6.26512e-06	BARD1	2.06853	3.7736e-23	KIAA1524	4.57418	6.44557e-17	CXorf23	1.99833	0.999845	MMADHC	1.1727	9.59052e-06	RP11-427H3.3	1.02635	1
1012	GPA33	0.315881	0.223495	SOX13	4.10611	0.00335881	ARHGAP5-AS1	0.369969	0.634062	ZMYM4	0.830448	1.16123e-16	VKORC1	0.396924	0.174068	CCDC167	0.296456	6.26912e-06	NFE2L3	2.34143	4.08783e-23	PRR13	1.19458	3.36873e-17	DECR1	0.64265	0.999845	GTF3A	0.79681	9.74393e-06	RPRD1A	1.40188	1
1013	RPRD1A	0.155753	0.223612	SEC61G	0.275343	0.00339206	RP11-260M2.1	0.819292	0.635532	CCDC115	0.461296	1.17863e-16	KEAP1	0.674991	0.175787	COPE	0.197842	6.43932e-06	MGME1	1.6277	4.10479e-23	FAM104A	1.97067	3.70364e-17	RP11-173B14.5	4.9808	0.999845	NDUFS3	1.31964	9.82387e-06	NIT2	1.17881	1
1014	PPARGC1B	0.597467	0.224691	MMP23B	2.36	0.00339699	TSPYL5	0.654917	0.636292	AFF1	0.759073	1.22448e-16	ATP6V1F	0.214959	0.176941	UBQLN1	0.391529	6.43932e-06	SETD7	1.40254	4.15701e-23	THOC7	1.58852	3.49359e-17	JHDM1D-AS1	2.10695	0.999845	SH3TC1	2.7119	1.04551e-05	JUN	0.42607	1
1015	RP11-44F14.2	0.819238	0.225268	RNASEH2C	0.361646	0.00339699	ZNF268	0.142962	0.63639	CGGBP1	0.393851	1.22652e-16	ANKRD39	0.403414	0.179587	CCSER2	0.2428	6.46052e-06	JMY	1.12745	4.30709e-23	ELOVL5	1.75675	3.803e-17	ZNF827	1.97779	0.999845	UBE2D2	0.780223	1.02981e-05	S1PR4	0.703122	1
1016	C5orf45	0.154061	0.225661	MAP2K1	0.426666	0.00342265	CTD-2330K9.3	1.24254	0.636395	DEK	0.345705	1.2656e-16	UNC5B-AS1	5.9123	0.181904	CALR	0.271306	6.51136e-06	INPP5F	2.06458	4.85802e-23	PCBP2	1.05719	3.81122e-17	POLR1E	1.09166	0.999845	CMTM8	1.71757	1.02813e-05	ORMDL3	0.864052	1
1017	FAM171A1	0.560931	0.226263	UBR2	0.471842	0.0034329	ERVFRD-1	2.9443	0.636395	ZNF511	0.575837	1.51713e-16	EMC3	0.285807	0.181904	NAP1L4	0.260191	6.52411e-06	ARF6	0.55094	4.81169e-23	BZW1	1.4354	3.82813e-17	C7orf60	1.47535	0.999845	TXNDC17	1.37341	1.02981e-05	GIPC1	1.16198	1
1018	MIEF1	0.190672	0.226347	PIK3R3	1.72549	0.00346956	GAREM	1.62724	0.636395	P2RY8	0.529523	1.56029e-16	B3GAT1	1.90449	0.185024	CCNE2	1.14463	6.5624e-06	DGKE	1.32195	5.1921e-23	CMAS	2.12242	4.41305e-17	CASC8	4.9142	0.999845	CHCHD1	1.6657	1.03357e-05	ARL4C	0.638281	1
1019	NFRKB	0.13868	0.226593	TRANK1	0.766842	0.00350869	AC079354.2	3.06538	0.636513	COX7A2	0.244693	1.57157e-16	AKR1B1	0.307993	0.187494	ARMCX3	0.428285	6.63477e-06	LINC00649	1.22859	5.53619e-23	UQCRC2	1.38609	4.04568e-17	SLC52A1	4.93358	0.999845	PRMT10	1.76554	1.07389e-05	ZNF596	3.65173	1
1020	TP53TG3D	0.906719	0.22688	PDHB	0.363263	0.00354389	CTC-325H20.4	1.02716	0.636661	NCOA4	0.551534	1.58135e-16	CHERP	0.66366	0.188506	ISG20L2	0.487747	6.63477e-06	YAF2	0.914578	5.60139e-23	ERP29	1.09848	4.24505e-17	YIF1B	1.07239	0.999845	CTD-2020K17.1	2.33084	1.09642e-05	C2orf69	1.35288	1
1021	MIR4458HG	0.185671	0.227372	OS9	0.376887	0.00357903	RP11-366L5.1	1.62503	0.637136	DPH5	0.743155	1.62031e-16	RAB6A	0.352909	0.188973	DNAJC1	0.349829	6.68152e-06	TAX1BP1	0.486335	5.65892e-23	SS18L2	1.4842	4.18494e-17	CLIP2	4.79637	0.999845	LSM7	0.87912	1.09035e-05	VWA8	1.93384	1
1022	GRIN3A	1.75218	0.228322	PSMD2	0.378816	0.00358186	CTB-107G13.1	3.03792	0.638191	OXSR1	0.641318	1.8336e-16	PTPN4	0.327596	0.189722	CAMK1	0.929026	6.8275e-06	RNF167	0.759825	5.88214e-23	FDX1	1.62452	4.48479e-17	AGO2	1.46226	0.999845	BST2	1.07732	1.12767e-05	DDX52	1.12074	1
1023	ZNF484	0.217019	0.228715	GNAI3	0.364114	0.00365094	CTA-223H9.9	1.26772	0.638241	AIMP1	0.407203	1.84811e-16	ARF4	0.278136	0.190333	ADA	0.416339	7.12915e-06	HILPDA	2.70134	6.36908e-23	APOBEC3H	3.13058	6.79346e-17	GATAD2A	0.900927	0.999845	SLC35B1	1.91512	1.14353e-05	IL17RB	3.79577	1
1024	EPB41L3	0.677613	0.228715	LASP1	0.627137	0.00366943	AP003068.23	0.733794	0.638251	MRPL23	0.387577	1.90004e-16	ITGA5	0.900457	0.190508	C12orf68	1.90678	7.4581e-06	CDKN2C	1.51188	6.36908e-23	NUP37	2.82339	6.37372e-17	SLIRP	0.588428	0.999845	EIF3M	0.893553	1.1445e-05	HSPB11	0.83437	1
1025	RP4-813F11.4	1.25824	0.229442	CD8B	2.47398	0.00379089	AC012074.2	1.60952	0.63847	HEATR1	0.735968	1.92349e-16	GTF3C6	0.241865	0.190508	RAB5C	0.264857	7.50533e-06	ELF1	0.504456	6.53419e-23	PMAIP1	1.51409	5.09035e-17	AC007349.5	4.72844	0.999845	PTGER4	1.09963	1.14507e-05	HMOX2	0.730528	1
1026	AXIN2	0.28388	0.229509	PTS	0.61082	0.00380685	RP11-803P9.1	1.68344	0.639386	USP46	1.27901	1.98832e-16	NOP58	0.211879	0.192274	UBE2K	0.335651	7.68962e-06	RAB11B	0.843199	6.81295e-23	MRPL4	2.19239	5.92556e-17	RP11-796E2.4	0.821008	0.999845	RP3-325F22.5	3.10836	1.23533e-05	PPAP2A	1.87097	1
1027	RP11-430C7.4	0.796091	0.230781	COMTD1	0.638779	0.00387967	CXXC4	1.23243	0.639603	TAF9	0.371615	2.02086e-16	BRK1	0.187757	0.193149	RCHY1	0.474262	7.9097e-06	RPN2	0.629138	8.91447e-23	CLEC2D	1.50807	5.6809e-17	TSR3	1.04136	0.999845	GSTO1	1.17956	1.17878e-05	CTD-2506J14.1	3.68448	1
1028	C17orf97	0.593528	0.230827	LSM1	0.336711	0.00391674	NAP1L3	0.158201	0.639934	UFC1	0.316725	2.27405e-16	LUZP1	0.37339	0.196482	FAM50A	0.390343	8.12615e-06	EIF6	0.758721	1.06214e-22	PTP4A2	1.34714	5.71385e-17	TXNRD3	4.61877	0.999845	CD37	0.725225	1.21717e-05	EXOSC10	1.35938	1
1029	VSIG10	0.4581	0.230881	LRMP	0.584432	0.00396994	RP11-182N22.8	1.20956	0.639934	HMGB1	0.224577	2.37519e-16	MORF4L2	0.241246	0.196569	CASP4	0.241754	8.16894e-06	MTCH2	1.07033	1.24295e-22	MPC1	1.68948	7.01143e-17	ANKRD17	0.950295	0.999845	MXD4	1.82149	1.21192e-05	RAD52	3.72338	1
1030	RP11-779O18.3	1.94143	0.231212	ENY2	0.297954	0.00404785	ZBTB20	0.0674192	0.640194	SNX3	0.318024	2.43318e-16	LRRC40	0.609542	0.196822	SERPINB8	0.966388	8.19967e-06	SF3B5	0.521645	1.26688e-22	METAP2	1.50161	7.10396e-17	MAZ	0.884436	0.999845	RABAC1	0.906015	1.21428e-05	TRIM46	3.71584	1
1031	RP11-686O6.2	0.370342	0.23156	KIAA1841	1.26885	0.00418685	RP1-7G5.6	2.9989	0.640806	RNF20	0.816625	2.54647e-16	TPI1	0.179724	0.198007	TMED10	0.238155	8.44785e-06	MAPK1IP1L	0.672238	1.47877e-22	RBBP8	4.16094	1.28409e-16	HELZ2	1.24779	0.999845	BCL7C	1.54314	1.21852e-05	FAM92A1	3.88709	1
1032	RP11-692D12.1	0.719922	0.232209	AC069363.1	1.7956	0.00422999	CSPG5	1.56285	0.640988	DGKD	0.780929	2.62657e-16	ANKRD35	1.05402	0.198169	COPS8	0.325696	8.79185e-06	CGA	4.7389	1.73955e-22	DEF6	1.73589	7.39874e-17	RP11-92K15.3	4.67601	0.999845	NDUFAF3	1.16546	1.2192e-05	MPLKIP	0.841323	1
1033	AP000322.53	17.5808	0.232384	BABAM1	0.393292	0.00439272	ZGPAT	0.591539	0.642491	DYRK2	0.799225	2.65859e-16	RP11-431M7.3	3.45559	0.199409	C19orf10	0.252537	8.79185e-06	DNAJC18	2.37545	1.84676e-22	CCDC50	2.85625	1.00189e-16	PLEKHA3	0.882873	0.999845	GTF2H5	1.72109	1.23615e-05	TIMM21	1.85984	1
1034	MPP7	0.160694	0.233677	GNB1	0.50566	0.0044058	RP11-388M20.6	1.58189	0.642491	ATPAF1	0.623923	2.68505e-16	CITED2	0.227227	0.199792	ERP44	0.297297	8.85684e-06	DDX19B	1.08072	1.82566e-22	MPST	2.73327	9.8191e-17	GZF1	1.96784	0.999845	SCO2	2.00039	1.26309e-05	TMEM229B	3.63606	1
1035	ZNF780B	0.21458	0.233979	CARD16	0.263033	0.00441088	ROBO4	1.59044	0.642538	KDM5A	0.506561	2.70183e-16	CCSER2	0.223718	0.201901	GTPBP1	0.677589	8.94908e-06	PRDM2	0.8197	1.94519e-22	ANLN	8.72969	1.77826e-16	CCDC93	1.05528	0.999845	PDIA3	0.809193	1.27035e-05	FKBP15	1.80608	1
1036	EYS	0.773914	0.233997	RP11-94L15.2	0.548227	0.00443719	RP11-152N13.16	0.590985	0.642793	UFL1	0.579372	2.84371e-16	RAB22A	0.42746	0.202307	FOSL1	2.96007	9.02802e-06	AKAP13	0.58022	2.02641e-22	C1orf43	1.65629	7.9194e-17	LINC00528	1.96939	0.999845	PSMD7	1.00375	1.26492e-05	DNA2	3.67654	1
1037	TMED6	1.12002	0.234385	RP11-63P12.6	3.39627	0.0044829	CD68	0.315406	0.642881	ARPC3	0.243893	2.8943e-16	ADRM1	0.24609	0.202413	TSC22D2	0.678869	9.07658e-06	PHACTR2	1.12052	2.18132e-22	PRDX6	1.31629	7.93249e-17	MRPS15	0.623239	0.999845	GTF2A2	1.0757	1.27499e-05	CTD-2017C7.1	3.6392	1
1038	RP11-137H2.4	0.415571	0.23467	SDF4	0.360871	0.00448146	AC007405.6	1.26134	0.642995	ABCD2	0.958406	3.02364e-16	RASGEF1A	1.51748	0.203185	ITPRIP	0.709745	9.16914e-06	AIP	0.717522	2.50187e-22	YY1	1.63311	8.3437e-17	AC022498.1	4.68751	0.999845	FBXO32	1.55008	1.29896e-05	RP11-79P5.9	3.69118	1
1039	WNK3	1.19375	0.23576	CLDND2	1.8102	0.00466977	CAMK2N2	2.96313	0.643821	RBM26	0.630753	3.03836e-16	IQGAP1	0.265203	0.203324	IL13	2.51808	9.37857e-06	MIR146A	3.36172	2.92122e-22	ARL3	2.48712	1.06228e-16	CCDC154	4.6836	0.999845	LMNB1	1.70286	1.31025e-05	TAF10	1.3709	1
1040	SYNPO2	2.20268	0.235958	KAT2B	0.868121	0.00468983	RP11-160H22.3	0.713417	0.643899	MSL3	0.518043	3.04271e-16	RBM38	0.360707	0.203725	ARPP19	0.275136	9.38595e-06	RP11-367G6.3	1.63057	2.81902e-22	2021-09-11	2.38387	1.04153e-16	SLC16A14	4.60322	0.999845	DNAJB11	1.36094	1.31046e-05	CYB5D2	1.40336	1
1041	RP11-656D10.3	0.775631	0.236375	SPEF2	0.804314	0.00471447	CA14	2.95833	0.644198	HECTD1	0.503559	3.13232e-16	HENMT1	0.518297	0.204596	GCH1	0.627091	9.44002e-06	APOBEC3G	0.773246	2.88042e-22	SPDL1	3.96791	1.62439e-16	JUND	0.491337	0.999845	DPP7	0.988526	1.33233e-05	CORO2A	1.86399	1
1042	ZNF775	0.126047	0.236594	AXIN1	1.11014	0.00480728	PPAPDC3	2.95667	0.644291	USP53	0.728211	3.29025e-16	SMAD3	0.610724	0.204596	TLE3	0.764985	9.75126e-06	PIH1D1	0.842497	3.02239e-22	TADA3	1.98263	1.06715e-16	FOXO1	1.00213	0.999845	MRPL12	1.86551	1.35376e-05	SIN3A	1.14856	1
1043	RP11-112J3.16	0.326896	0.236594	SMAD5	0.981678	0.00481921	DOK6	1.00406	0.644941	DBNL	0.415263	3.36851e-16	DNAJA4	0.640313	0.204958	BCAT1	1.8019	9.77261e-06	TPR	0.54485	3.29147e-22	DERA	2.47754	1.19175e-16	CAPN12	2.00442	0.999845	CELF2	0.938832	1.36318e-05	HDAC5	1.38446	1
1044	RP13-580F15.2	0.292778	0.237207	XAF1	0.449219	0.00497437	TCAP	0.506136	0.645046	PLEKHJ1	0.441542	3.4327e-16	COPZ1	0.294628	0.206685	CEBPG	0.445225	9.82989e-06	RAB2A	0.629325	3.54547e-22	CASP4	1.40089	1.03263e-16	SAMD3	0.765826	0.999845	CTDNEP1	1.88373	1.37152e-05	NOL10	1.35205	1
1045	TRIM52	0.144424	0.237701	TCF7L2	2.01341	0.00502287	LRP6	0.437196	0.645928	TTC1	0.443829	3.4846e-16	PSME4	0.49148	0.207558	SFMBT1	0.559212	9.8984e-06	KDM5B	1.45394	3.82056e-22	UBE2E3	1.89046	1.10654e-16	RBM39	0.354658	0.999845	ACAT2	1.52907	1.40133e-05	SLC25A38	1.10941	1
1046	RP11-178L8.7	0.397978	0.237742	PTPRM	1.50014	0.00503071	ME1	1.20764	0.646811	GBP4	0.542655	3.67631e-16	SLC4A10	1.9302	0.209746	TNFRSF4	0.295206	9.8984e-06	ARF5	0.702015	4.0661e-22	TRIP13	6.48086	2.32587e-16	RP4-593H12.1	4.59256	0.999845	ATP2B1	1.11654	1.40133e-05	LRRC23	1.79063	1
1047	SLC15A3	0.818583	0.239601	SLC38A10	0.619436	0.00509263	FAM41C	1.00869	0.646942	KMT2E-AS1	0.645343	3.75847e-16	AGTRAP	0.425702	0.210562	TOPORS	0.351683	9.98706e-06	RP11-356I2.1	3.73577	4.5208e-22	HDGF	2.66102	1.37076e-16	MT-CYB	0.200267	0.999845	MGAT4A	0.914332	1.41076e-05	C17orf67	1.7938	1
1048	RP11-348F1.3	0.935707	0.240018	ITM2A	0.204923	0.00515865	RC3H2	0.0790966	0.646988	MEAF6	0.355299	3.79579e-16	RP11-25K19.1	0.664992	0.210854	PDIA3	0.18122	1.00809e-05	PSMC3	0.687885	4.14713e-22	RGS10	1.20487	1.11915e-16	FAM32A	0.636454	0.999845	MSC	3.09367	1.50546e-05	PDE1B	3.65282	1
1049	ZNF623	0.329349	0.240018	ADRBK1	0.631797	0.00533811	SEC14L4	1.58687	0.646988	PRKRA	0.4961	3.81268e-16	TINF2	0.350811	0.212014	MIAT	0.463817	1.0081e-05	TMX1	0.84279	4.41513e-22	PSMD7	1.35736	1.19416e-16	NMD3	0.795097	0.999845	DNAJC3	1.37987	1.43026e-05	CCDC18	1.76744	1
1050	RPAP2	0.103977	0.240482	CASP8	0.295478	0.00537987	LRIT3	1.59307	0.647084	NAA15	0.613357	3.81569e-16	MLTK	1.42054	0.212251	RP11-403A21.2	0.63638	1.02846e-05	RBBP8	2.47947	4.96311e-22	COPS5	1.81635	1.32125e-16	MPZL2	4.57037	0.999845	CCNDBP1	1.12003	1.44992e-05	SP4	1.40074	1
1051	CAMK1D	0.147257	0.241023	MAPKAPK3	0.582727	0.00550143	RP11-11N9.4	0.21172	0.647086	SKAP1	0.370509	3.89788e-16	MOSPD3	0.407036	0.21377	GDI1	0.594262	1.08091e-05	SDF4	0.781822	4.9794e-22	CEP152	3.35208	2.03231e-16	SHC1	1.52119	0.999845	CUL3	1.55263	1.49829e-05	ARPP19	0.689177	1
1052	DHX34	0.437509	0.241969	RP3-467K16.4	3.26704	0.00552428	AATK	1.00337	0.647344	SNRPF	0.337549	3.97997e-16	HELZ2	0.624456	0.214926	FAM83D	1.13157	1.11395e-05	NDUFB7	0.577108	5.13153e-22	SLTM	1.40358	1.36424e-16	NCK2	0.881478	0.999845	STAU1	1.32999	1.50989e-05	ATG7	1.84583	1
1053	ARMCX2	0.484215	0.242216	TOR1A	0.529796	0.00551761	SH3PXD2B	2.91421	0.647668	NDUFB7	0.344724	3.98401e-16	RARA	0.712044	0.215252	CBLB	0.454595	1.11571e-05	PSMB4	0.848355	7.24711e-22	RFC1	1.78223	1.44502e-16	SPTSSB	4.57359	0.999845	RPL30	0.365792	1.67189e-05	ARHGEF11	3.65846	1
1054	ZNF724P	0.353012	0.242383	BCR	1.07493	0.00552464	RP11-661A12.7	0.779222	0.647983	RP11-427H3.3	0.64224	4.14398e-16	DNAAF2	0.421384	0.215293	EPC1	0.207623	1.13013e-05	SUSD3	0.793446	7.41423e-22	SPOCK2	1.2574	1.38318e-16	FAM114A2	1.266	0.999845	MIR24-2	2.02981	1.60438e-05	XYLT2	3.71349	1
1055	MEF2A	0.127619	0.242418	DDAH2	0.753506	0.00559731	SORBS3	0.137636	0.648383	ZNHIT6	0.72811	4.19665e-16	CDC42EP4	1.67114	0.215454	RND1	1.06068	1.18515e-05	RHOB	1.52442	7.8016e-22	SAP18	1.00699	1.46659e-16	SRBD1	1.24046	0.999845	CDK2AP2	1.42275	1.59074e-05	RP11-85F14.5	1.90236	1
1056	PNPLA7	0.425627	0.242928	FIBP	0.360377	0.0056051	CTD-2555O16.3	1.57278	0.648625	ARFGEF1	0.606347	4.20534e-16	PIGV	1.10554	0.215929	KDSR	0.435364	1.19114e-05	SLC25A19	1.6727	7.97123e-22	FUBP1	1.66066	1.44502e-16	FAR2	1.94605	0.999845	TP53INP1	2.11363	1.62189e-05	AC024940.1	3.63406	1
1057	ADAMTS13	1.88371	0.243581	SAR1A	0.403593	0.00585388	AL441883.1	1.1902	0.64916	BAG5	0.597008	4.33072e-16	MAD2L2	0.390263	0.215958	ABHD3	0.362483	1.2036e-05	FRG1	0.714239	9.67798e-22	TMA7	0.853267	1.60776e-16	CREB3L3	4.44954	0.999845	MRPS33	1.31203	1.61536e-05	CLIP1	0.790301	1
1058	KB-1507C5.4	2.72774	0.244738	MAPKAPK2	0.734646	0.00588715	CORIN	1.57464	0.649781	NCOA7	0.6435	4.90314e-16	OSTC	0.236273	0.21746	RELA	0.509373	1.21722e-05	AMD1	0.656777	9.96707e-22	CDC25B	2.09251	1.62439e-16	ZNF394	0.625377	0.999845	SDF2	1.42176	1.6206e-05	CD84	1.01312	1
1059	RP11-70L8.4	2.92642	0.245081	TMEM248	0.35682	0.00593039	TUBB2B	2.89018	0.649937	CA5B	0.7043	5.00063e-16	TIMM17B	0.377966	0.217835	FBLN7	0.505644	1.21884e-05	MRPS18C	0.805443	1.05277e-21	STX11	2.05505	1.61439e-16	SAP18	0.345478	0.999845	PTPN22	1.544	1.72217e-05	TGIF1	0.833751	1
1060	RP11-160H22.3	1.06631	0.245155	STX7	0.709291	0.00598801	RP11-138P22.1	0.36824	0.650023	TIAL1	0.477548	5.0052e-16	GSK3A	0.863675	0.219571	ZNF10	0.924082	1.22975e-05	COMMD10	1.0665	1.08354e-21	MYH9	1.45174	1.47924e-16	GFOD2	1.93404	0.999845	ID2	0.933274	1.74904e-05	BSCL2	3.74784	1
1061	PRRT1	0.447177	0.245413	POLG	0.676241	0.00598879	ZNF572	0.971586	0.650023	AIDA	0.774859	5.08835e-16	RIT1	0.516618	0.220294	ZCCHC10	0.369359	1.23151e-05	NME1	0.928349	1.1094e-21	PET100	1.36378	1.49602e-16	RP3-467K16.4	4.45789	0.999845	NDUFA7-1	1.27421	1.75441e-05	SCRN2	1.12841	1
1062	IFIT5	0.13359	0.245984	MVB12B	1.54161	0.00600958	TCTE3	1.59216	0.650149	APP	0.733823	5.10154e-16	ZBTB38	0.311835	0.220365	GPR108	0.347043	1.25115e-05	DECR1	0.757513	1.2361e-21	IQGAP1	1.56602	1.81791e-16	ARHGAP25	0.754825	0.999845	PLP2	0.964017	1.76406e-05	LRFN1	3.54547	1
1063	CEP70	0.237593	0.246351	RCN1	0.944134	0.00607916	TMEM229B	0.326333	0.650149	NPM3	0.620755	5.10965e-16	GLA	0.723098	0.220437	SLC4A7	0.417538	1.26772e-05	PSMG2	0.710646	1.33587e-21	PAFAH1B3	2.20702	2.03231e-16	USP36	0.799236	0.999845	TM9SF3	1.49031	1.77978e-05	CPSF2	1.33703	1
1064	C5orf51	0.202033	0.246351	CCDC82	0.43701	0.00623651	KCNK17	2.88497	0.650149	ADSL	0.546463	5.18216e-16	SLC38A2	0.300535	0.220519	YWHAE	0.273141	1.29043e-05	EIF2S2	0.563257	1.3415e-21	CAPZA1	1.76263	2.11206e-16	GOT1	1.40809	0.999845	GGCT	1.62809	1.8117e-05	PUSL1	1.76337	1
1065	AKR1E2	0.718363	0.246989	AC009495.2	4.39458	0.00629066	HID1	0.337756	0.650149	IARS2	0.67202	5.58644e-16	FGR	1.01796	0.226073	PPAP2A	0.808248	1.29607e-05	CLNK	4.16076	1.78114e-21	MYL6B	2.97226	2.7956e-16	BIN2	0.415608	0.999845	CCDC28A	1.48473	1.81347e-05	RAB5C	0.684309	1
1066	MIR378D2	1.53461	0.247386	HEXDC	0.702386	0.00630749	PIP5KL1	0.611749	0.650149	TRPM7	0.698738	5.61186e-16	LASP1	0.502183	0.226246	TRMT10C	0.365674	1.3669e-05	MAGED2	0.84896	1.69892e-21	COPS6	1.40352	2.0627e-16	ECSCR	4.46193	0.999845	HLA-F	0.894366	1.83701e-05	B4GALT1	1.36172	1
1067	RP11-527L4.2	1.00878	0.247532	MRPL54	0.290269	0.00632509	C14orf164	2.88005	0.650662	RANBP1	0.30875	5.66433e-16	RBCK1	0.275478	0.226759	LTK	2.69926	1.3807e-05	ATP6V0D1	0.956955	1.96307e-21	SNX5	2.06121	2.33734e-16	RPL15	0.124158	0.999845	CCR4	2.31261	1.91978e-05	LINC00152	0.598647	1
1068	TBC1D8B	0.60728	0.248525	LSM3	0.296592	0.00634941	ARHGAP5	0.0543045	0.650671	NAA20	0.466482	5.74898e-16	RASGEF1B	0.867684	0.228611	RBMX	0.185829	1.4482e-05	SMIM12	0.892837	1.9675e-21	C1QBP	1.25335	2.19493e-16	CNOT2	0.743253	0.999845	PSENEN	1.32708	1.92028e-05	CHRNB1	1.80334	1
1069	RP5-1180E21.5	0.282557	0.249581	ABHD14A	0.366257	0.00639994	TMEM117	0.298394	0.650975	NOL8	0.609432	5.94073e-16	ARHGAP25	0.338148	0.229077	KANSL2	0.386736	1.48174e-05	TOLLIP	1.23831	2.19114e-21	CISD1	2.36927	2.65512e-16	UPB1	4.42883	0.999845	PRDM1	1.31487	1.968e-05	CTD-2012K14.6	3.59282	1
1070	MORN1	0.575129	0.249952	POP4	0.455689	0.00646006	C10orf91	0.274652	0.65265	ELF2	0.51377	6.2249e-16	ENPP5	2.2251	0.229116	RP11-305L7.3	1.40087	1.4848e-05	UQCRH	0.455298	2.20049e-21	SEPW1	1.35298	2.26536e-16	TANK	0.546557	0.999845	DR1	1.34397	1.98698e-05	ARHGAP11A	1.81863	1
1071	ADAL	0.203254	0.250283	VPS37B	0.433841	0.00647729	RP11-426L16.3	0.693284	0.652743	THOC3	0.655914	6.37998e-16	ASMTL	0.512964	0.23044	GCHFR	0.299168	1.53911e-05	NFAT5	1.22253	2.26e-21	EEF1E1	1.88019	2.39562e-16	IQCH	4.36749	0.999845	SELPLG	1.40094	1.99282e-05	PGS1	1.33332	1
1072	ACOT12	2.19499	0.250521	ESR2	1.26921	0.00675611	GJD4	2.85046	0.65325	PLEKHB1	0.749989	6.87145e-16	MPG	0.304671	0.234536	IL2RB	0.442367	1.64954e-05	AC006129.4	2.2023	2.60264e-21	CDC37	1.40985	2.29759e-16	RP11-395P17.11	4.42701	0.999845	UPF3B	1.56185	2.01665e-05	ITIH4	3.6278	1
1073	RP11-195C7.1	0.840741	0.251132	SRRM2	0.235933	0.0067562	SOX2	2.84723	0.653607	HNRNPH3	0.360845	6.9915e-16	KMT2E-AS1	0.388923	0.235358	UGP2	0.205066	1.66923e-05	MSI2	0.927669	2.71422e-21	MRP63	1.33857	2.33316e-16	GSC	4.35425	0.999845	MTMR6	1.62895	2.02663e-05	TNK2	1.81578	1
1074	ZNF605	0.380398	0.251792	TMEM208	0.403012	0.00683885	PCDH18	1.20291	0.653787	CHRAC1	0.523455	7.0315e-16	MICAL2	0.780884	0.236194	NAT1	1.01354	1.67971e-05	CD164	0.508257	2.82405e-21	RNPS1	1.25467	2.36062e-16	FLVCR1	1.91541	0.999845	2021-09-15	0.866517	2.03454e-05	DYRK3	3.57407	1
1075	HAUS5	0.222163	0.252029	GBP1	0.397767	0.00686181	RP11-439E19.9	0.767424	0.65385	OCIAD1	0.390258	7.39883e-16	IRF4	0.733397	0.236194	TUFT1	1.58935	1.79603e-05	PAPSS1	1.40345	3.05231e-21	TMED2	1.18171	2.41568e-16	ESM1	4.35201	0.999845	SAFB2	1.27746	2.02405e-05	TSPYL4	1.33602	1
1076	PNMAL2	1.23278	0.252029	AP2B1	0.377931	0.00697177	RP11-415I12.3	0.98631	0.653971	RBM33	0.533402	7.85591e-16	EPS15	0.334578	0.236628	STAU1	0.326487	1.79603e-05	VMA21	0.853714	3.36075e-21	IMMT	1.96819	2.62913e-16	HERPUD2	0.708728	0.999845	PRPS1	1.39097	2.02663e-05	NOL3	3.59099	1
1077	IL17RC	0.38926	0.252031	PPP3CC	0.357116	0.00698596	RNF165	0.964092	0.65433	GADD45GIP1	0.334152	8.20552e-16	CTSS	0.207369	0.237126	KLF4	1.71497	1.8536e-05	CLN8	1.30824	3.50582e-21	RSRC2	1.26286	2.43099e-16	TUFM	0.487906	0.999845	HLA-DRB1	1.17091	2.03454e-05	AF001548.5	3.70291	1
1078	PHF10	0.134612	0.252508	C17orf66	4.19797	0.00700543	RP11-159H22.2	2.83659	0.65433	ZNF609	0.937029	8.42424e-16	MED6	0.34751	0.238254	BLOC1S2	0.271713	1.85484e-05	OPTN	0.638953	3.93426e-21	MCM10	7.63892	5.59896e-16	RP11-188D8.1	4.27378	0.999845	P2RX5	2.35147	2.08074e-05	UBE2R2	1.37188	1
1079	RP11-503E24.3	0.968478	0.252508	HDGFRP3	0.983978	0.00699786	C19orf33	0.544283	0.654915	NOP14	0.806029	8.56201e-16	UBALD1	0.584705	0.238388	PSMD8	0.228559	1.88893e-05	PLEKHB2	1.02495	4.32799e-21	ACTR2	1.27038	2.51529e-16	NEU4	4.62825	0.999845	FAM89B	1.55261	2.06065e-05	RP11-252A24.3	3.55618	1
1080	AC005534.8	1.22293	0.252508	CCPG1	0.460982	0.00703925	GGTLC3	2.82624	0.655345	SF3A3	0.515126	8.56201e-16	GTF3C1	0.619524	0.239	PMF1	0.268169	1.90808e-05	TMEM70	0.896417	4.63285e-21	LPXN	1.94422	2.70549e-16	RP11-215G15.5	4.29216	0.999845	PLK3	1.47471	2.06338e-05	RABEP1	0.996744	1
1081	RGL1	0.674829	0.252566	IFT20	0.377696	0.00709489	RP11-91I20.2	1.21986	0.655992	RAB3GAP1	0.600817	8.89386e-16	PRKAG1	0.398856	0.239007	AC093673.5	0.636935	1.91398e-05	NRBF2	0.903215	4.67966e-21	TBCA	1.24788	2.76537e-16	RP11-805I24.1	4.54203	0.999845	CHMP2B	1.28999	2.06712e-05	LMBRD1	0.996755	1
1082	EIF2S3L	0.339527	0.252658	CROT	0.808356	0.00717953	RP11-44M6.1	2.81842	0.65604	DGKZ	0.513549	8.89437e-16	LANCL3	3.34427	0.239277	SQRDL	0.34253	1.9275e-05	C14orf2	0.549827	4.8027e-21	TSEN15	2.34195	3.35127e-16	NCR3LG1	4.35116	0.999845	SUMO3	1.00769	2.07489e-05	CRK	1.3881	1
1083	RP11-686G8.2	1.66479	0.252667	GPS1	0.506869	0.00731768	GAS2	2.80603	0.657442	PPP1R11	0.468176	9.16871e-16	MAPK1IP1L	0.240078	0.239277	CLIC5	1.49527	1.93361e-05	LAT	0.50791	4.8027e-21	SPC24	6.88155	6.34871e-16	CTD-2105E13.13	4.35106	0.999845	RAB5C	1.05641	2.08538e-05	PCNXL4	1.87787	1
1084	GCAT	0.35269	0.253187	TEN1	0.553194	0.0074846	RP11-161M6.2	0.177293	0.657461	DUSP1	0.267002	9.38015e-16	FAM96B	0.215853	0.239309	PIGA	0.674029	1.94193e-05	MBOAT7	1.61706	6.43894e-21	SUZ12	2.03774	3.35127e-16	ZMIZ2	1.92556	0.999845	DDOST	1.09688	2.10431e-05	CHD8	1.09857	1
1085	RP5-1050D4.5	0.492565	0.253682	ITGA5	1.01502	0.007521	CTD-2554C21.2	2.80496	0.657478	PLEKHA1	0.553812	1.09418e-15	COLGALT2	2.42059	0.239984	TMEM140	0.546985	1.94258e-05	TPMT	1.19736	6.45764e-21	NAA50	1.75437	3.17991e-16	VHL	1.02211	0.999845	P4HB	1.01387	2.11101e-05	S100A10	0.440257	1
1086	RP11-32B5.7	2.17274	0.254997	VPS16	0.685862	0.0075237	ADM5	0.569596	0.657712	NSG1	0.859778	1.10117e-15	HLA-DQA2	0.63264	0.240755	CCDC97	0.63636	1.98255e-05	FIS1	0.623729	6.79965e-21	ABI3	2.42625	3.83774e-16	NEAT1	0.363958	0.999845	ZNF207	1.01031	2.15203e-05	RNASEK-C17orf49	3.48603	1
1087	GEMIN4	0.332086	0.255185	ATG4D	0.730337	0.00758967	ZFP2	1.18034	0.658045	GNAQ	0.958938	1.11496e-15	IKZF3	0.424876	0.240958	HTRA1	3.21746	1.99409e-05	RALY	0.649765	7.44287e-21	PRPF38A	1.83109	3.42214e-16	RP11-21M24.2	4.23985	0.999845	SRP19	1.13314	2.15192e-05	AC022400.2	3.54804	1
1088	ZNF33B	0.14736	0.255432	ELOVL1	0.599023	0.00764855	FXYD4	2.79507	0.658299	LYRM5	0.59914	1.11704e-15	EIF6	0.271792	0.241744	CTH	1.33264	2.03227e-05	CD3E	0.381318	7.9072e-21	PRMT1	1.5568	3.70224e-16	RP11-356C4.3	4.46145	0.999845	VDR	3.11829	2.25987e-05	C3orf17	1.31882	1
1089	SLC2A11	0.22519	0.255968	C5orf42	1.05991	0.00767833	KCND3	0.692269	0.658299	ZNF107	0.781859	1.12732e-15	POMGNT1	0.628566	0.241744	DR1	0.339855	2.03899e-05	ARHGEF12	1.98303	8.39356e-21	RFC5	3.47326	5.41269e-16	PEX5	1.948	0.999845	STX11	1.50878	2.16121e-05	ACAT1	0.895216	1
1090	IRAK1BP1	0.336535	0.256187	ADH5	0.344143	0.0076939	PCDH11X	2.79138	0.658536	SEC31A	0.574876	1.13456e-15	STK4	0.166599	0.241744	SETD5-AS1	0.297581	2.10426e-05	CTSD	0.77949	8.32775e-21	POLD2	2.0618	4.15457e-16	CD46	0.590601	0.999845	MRPS36	1.38443	2.16121e-05	ANKMY2	1.80636	1
1091	MRI1	0.1683	0.256509	VPS4B	0.332054	0.00772636	MANSC1	0.542061	0.658555	CEP135	0.618957	1.17734e-15	RPS26	0.110298	0.242319	TMEM243	0.240234	2.11185e-05	PDCD10	0.729266	9.01937e-21	MOB1A	1.40351	3.94375e-16	ANGPTL6	4.2438	0.999845	RBM38	1.44052	2.17562e-05	MGAT2	1.00451	1
1092	REEP6	0.312589	0.257008	ZNF600	0.792277	0.00772636	CTC-273B12.10	0.398281	0.658921	LYSMD2	0.546109	1.17979e-15	MVD	0.47778	0.242319	SPCS3	0.242916	2.13306e-05	HM13	0.866892	1.01496e-20	DDB2	2.56622	4.85203e-16	GPR171	0.621213	0.999845	TOB2	1.77292	2.20237e-05	SIL1	1.40918	1
1093	RP11-775D22.2	1.0486	0.257465	COX5B	0.188276	0.00785925	LINC00943	2.78219	0.659259	PDE7A	0.670095	1.22898e-15	STARD4	0.887852	0.242504	DBR1	0.702595	2.22408e-05	MRPL13	1.00919	1.16959e-20	RNF5	1.89018	4.30578e-16	LSM7	0.398473	0.999845	YWHAH	1.22677	2.19684e-05	CKB	3.60014	1
1094	CREBZF	0.0989038	0.25781	UTS2	0.842522	0.0078864	SDK2	0.496849	0.659631	UBE2V1	0.54516	1.2772e-15	B4GALT3	0.441476	0.242941	RP1-244F24.1	1.20882	2.22692e-05	ZNRD1	0.842087	1.31703e-20	H2AFJ	1.83172	4.57047e-16	DIABLO	1.4196	0.999845	SPCS3	1.03479	2.20897e-05	METTL10	0.992549	1
1095	EFCAB10	0.975864	0.258056	TROVE2	0.304879	0.00791278	GJA3	2.77712	0.659756	FAM200B	0.478828	1.33492e-15	PSMC4	0.276946	0.244199	KIF5B	0.212136	2.24342e-05	CASP7	1.45735	1.35038e-20	RAB7A	1.33275	4.32369e-16	RP5-1021I20.5	4.22257	0.999845	GPR132	1.88963	2.23682e-05	RBBP6	0.722633	1
1096	MCF2L	0.479228	0.258176	APBB1IP	0.271774	0.00793508	PWAR6	0.233831	0.660324	SSR1	0.41432	1.38111e-15	SLC25A32	0.666994	0.244226	GK	0.54972	2.28735e-05	YPEL3	0.819988	1.3593e-20	MRPS7	1.54031	4.61931e-16	NME6	1.23901	0.999845	ADAM12	3.29768	2.39154e-05	FAM149B1	3.45587	1
1097	C14orf132	0.45085	0.258757	AGO4	1.1148	0.00795924	CTD-2213F21.2	2.77122	0.660339	DPYD	0.745627	1.3847e-15	EBP	0.334297	0.244773	TPD52	0.369801	2.36961e-05	CTSB	0.823273	1.69801e-20	TIMELESS	4.8034	8.83442e-16	NPTN	1.17941	0.999845	C1orf63	0.82005	2.28043e-05	SLC25A32	1.87928	1
1098	SLC36A4	0.134635	0.259414	CDC25B	0.437881	0.00797988	DISP1	0.361487	0.660456	SELM	0.376422	1.38501e-15	MRPL28	0.348679	0.245191	ADAM8	0.495269	2.38498e-05	PEX2	1.0391	1.71599e-20	STIP1	2.03432	5.29526e-16	RP11-260E18.1	4.2152	0.999845	TRAF3	1.67561	2.27304e-05	SMAD4	1.74298	1
1099	SLC2A4RG	0.107953	0.259554	KIAA2013	0.950482	0.00801762	AC008073.9	2.76808	0.66056	CNOT7	0.438933	1.38569e-15	ZNRD1	0.31754	0.245741	PSMC2	0.280788	2.69271e-05	DRAP1	0.482413	1.71532e-20	ATP6V0E1	1.07776	5.11943e-16	CKAP5	1.18732	0.999845	CTSD	1.27022	2.29151e-05	AC010226.4	3.45658	1
1100	TXNRD3	0.806094	0.259973	B4GALT4	0.722624	0.00802248	NOTUM	1.17189	0.660605	BNIP2	0.40289	1.45248e-15	NFKBIB	0.491959	0.245741	DNAJC3	0.330684	2.74127e-05	SUPT4H1	0.663729	1.9482e-20	RNF7	1.38914	5.16557e-16	DNAJC3	0.692269	0.999845	UBE2E3	1.37512	2.30233e-05	AP000769.1	3.64091	1
1101	AC007551.3	0.700787	0.260017	MLLT6	0.483726	0.00802248	AC005355.1	2.76223	0.660826	DNAJC19	0.429706	1.45298e-15	PIN1	0.219506	0.247191	NINJ2	0.465127	2.76717e-05	UQCRC1	0.766646	1.9918e-20	MTFR2	6.17397	1.07316e-15	TRAM1	0.402822	0.999845	MRPL22	1.24628	2.30822e-05	2021-03-05	1.09822	1
1102	RP11-449P15.1	3.74348	0.260597	ZBTB44	0.583897	0.0080601	SLC2A1-AS1	0.375022	0.661276	EHMT1	0.601862	1.45503e-15	C16orf80	0.342826	0.247478	NFU1	0.364003	2.91842e-05	RSBN1L	0.766236	2.01409e-20	KXD1	1.82196	5.7799e-16	NFE2L2	0.541864	0.999845	EBP	1.41643	2.31366e-05	SASH3	1.34606	1
1103	C22orf29	0.269003	0.260851	ANKMY2	0.888791	0.00806655	TNKS2-AS1	0.407895	0.661325	EIF4H	0.384525	1.49313e-15	NAT1	0.906239	0.248362	ETHE1	0.323454	2.95618e-05	RNF19A	0.624597	2.11942e-20	PIN4	1.81784	6.02029e-16	LINC00565	4.16857	0.999845	PABPC4	1.20122	2.33197e-05	AC002306.1	3.54157	1
1104	FAM85A	0.593244	0.261139	NAPB	0.892964	0.00818818	FRK	2.74772	0.661325	BZW2	0.637828	1.54069e-15	TXNDC15	0.396313	0.249985	REEP4	0.716609	2.97342e-05	PRDX4	1.00383	2.16472e-20	ECHS1	1.71614	6.19421e-16	MCAM	2.01111	0.999845	RPL7L1	1.35577	2.34683e-05	UGDH	1.78903	1
1105	RP11-319E16.2	3.71937	0.26143	ARMC6	0.89287	0.00828045	GFAP	2.74551	0.661325	LINS	0.569479	1.56437e-15	ABCB1	0.9554	0.251205	SLC20A1	0.376533	2.99153e-05	ANXA11	0.592862	2.2613e-20	C4orf48	1.58329	6.2322e-16	GLB1L	4.0054	0.999845	RBM39	0.722292	2.40164e-05	RIPK2	1.11391	1
1106	TMEM192	0.162342	0.261446	PPP1R7	0.282816	0.00828185	TMEM163	0.985549	0.661325	TCF25	0.337505	1.61528e-15	RNF168	0.40373	0.251551	HIPK1	0.502098	3.00445e-05	NME3	0.706531	2.58921e-20	TIGIT	1.6448	6.38755e-16	RP11-386I14.4	1.8977	0.999845	TUBA1A	0.918899	2.40575e-05	GFOD1	3.44755	1
1107	TAF8	0.140802	0.261452	LAMP1	0.292626	0.00834891	ARL9	1.14921	0.661325	NBPF10	0.80848	1.67236e-15	POLR2G	0.267086	0.253564	PPP2R2A	0.364673	3.02668e-05	POLR2E	0.709832	2.59893e-20	RTF1	1.33642	6.34871e-16	MGLL	4.18515	0.999845	LDHB	0.588785	2.49787e-05	GBF1	1.77221	1
1108	LINC00907	3.70488	0.261538	SNRPD3	0.311854	0.00852702	TFAP2C	2.74263	0.661325	CUL5	0.55016	1.68994e-15	AURKAIP1	0.214039	0.254253	IP6K1	0.516581	3.09821e-05	SDC4	3.25973	3.06051e-20	DCK	1.45825	6.5717e-16	IGFLR1	1.07966	0.999845	SREK1	1.29198	2.40555e-05	CTC-228N24.3	1.2937	1
1109	SUCLG2	0.0653699	0.261543	PANK2	0.490188	0.00855613	RP5-1050D4.3	0.529486	0.661325	KPNB1	0.481323	1.78565e-15	CAAP1	0.530479	0.254699	KLF11	0.715869	3.11367e-05	CHIC2	0.853555	2.87077e-20	IQGAP2	1.61183	6.78242e-16	RP11-390K5.3	4.47908	0.999845	WBSCR22	1.06759	2.46425e-05	APOL6	1.00046	1
1110	RP11-661P17.1	0.757956	0.261992	GPAA1	0.414093	0.00873237	CTC-498J12.3	1.17363	0.661325	LTN1	0.593697	1.81574e-15	SERPINB8	0.85367	0.254919	LMAN2	0.226442	3.18846e-05	VDAC2	0.558822	3.46777e-20	CLTB	1.51698	7.19362e-16	RSPH4A	4.28918	0.999845	UBE2L3	1.09126	2.49778e-05	HEXB	0.96548	1
1111	TTC24	1.06669	0.262431	ADCY9	2.28143	0.00882812	ADAMDEC1	1.54158	0.661325	SPCS1	0.274404	1.81878e-15	ABCA2	1.07243	0.25635	RP3-428L16.2	1.38486	3.22209e-05	FCRL3	2.75936	3.87703e-20	TIMM17B	2.04681	7.89169e-16	WWOX	1.23714	0.999845	NARF	1.38073	2.50816e-05	EFR3A	1.00492	1
1112	GNB3	2.14197	0.26255	SH2D3C	0.995185	0.00882812	AC020594.5	1.17277	0.661325	RPAP2	0.600105	1.84808e-15	EIF5A2	0.631251	0.256439	MCM6	0.609653	3.34854e-05	CNPY2	0.617437	3.66384e-20	COA6	2.12185	8.64439e-16	RP11-44N21.1	4.11691	0.999845	NAA10	1.29779	2.5341e-05	FBXW11	1.35801	1
1113	MMRN1	0.789439	0.263007	NUGGC	1.50048	0.00888724	KALRN	0.306612	0.661325	LETMD1	0.525314	1.98899e-15	YIPF1	0.601983	0.256439	NFKBIB	0.523447	3.39059e-05	VIMP	0.696734	3.85699e-20	FNBP1	1.20445	7.79527e-16	CDC42SE2	0.394745	0.999845	WHSC1L1	0.864596	2.5647e-05	CSTB	0.540383	1
1114	AC124944.3	1.56518	0.263776	RP11-73O6.3	2.19075	0.00895175	RP11-411B10.3	2.72989	0.661325	NUDT3	0.785683	1.9896e-15	RXRA	1.18531	0.2566	ATP6V0D1	0.37721	3.78103e-05	LEPROT	0.882188	4.07714e-20	PSMG1	2.36683	9.57114e-16	NUP62	1.19643	0.999845	POLD4	1.08293	2.57587e-05	BZRAP1	3.38906	1
1115	TGM4	1.81398	0.263827	SF3B4	0.43608	0.00897175	C1orf115	0.59305	0.661325	LAGE3	0.491992	1.9896e-15	CD6	0.20035	0.257692	HERPUD2	0.340124	3.78485e-05	ATP13A3	1.73099	4.68128e-20	PRIM1	2.37763	9.54732e-16	SRP14	0.275011	0.999845	LPIN2	1.36974	2.60673e-05	ATP2B1	0.673703	1
1116	TAF4B	0.204439	0.263827	ERN1	0.499993	0.00908795	LDHC	0.765661	0.661325	ROCK1	0.369639	2.07736e-15	LSM10	0.291022	0.257692	FASLG	1.20954	3.81559e-05	BCL3	1.5909	4.67747e-20	LAG3	2.38701	1.01589e-15	RBM22	0.690505	0.999845	YIPF5	1.31951	2.61169e-05	AF213884.2	3.56303	1
1117	RNF216	0.0837665	0.264662	ETFA	0.362926	0.00915035	RP11-192H23.4	0.381389	0.661325	PNPT1	0.681754	2.14043e-15	RAB37	0.518239	0.258332	GRASP	1.46864	3.86603e-05	MEI1	0.890778	4.79368e-20	MRPL42	1.84726	8.71673e-16	BCL2L1	1.43306	0.999845	ERH	0.825098	2.65996e-05	COMMD4	1.1291	1
1118	RP11-981P6.1	1.44683	0.264689	OPTN	0.279188	0.0091544	ZNF37A	0.0909745	0.661325	RBM17	0.367411	2.16599e-15	TSEN15	0.432055	0.258332	FBXO32	0.37179	3.87392e-05	ERRFI1	1.94036	4.9935e-20	ACADVL	1.66859	8.63531e-16	TSPYL2	0.556631	0.999845	RAB21	1.72587	2.64884e-05	EHMT1	0.979979	1
1119	CCL28	0.145755	0.26504	DMKN	2.52107	0.00928962	RP11-129M6.1	2.71767	0.661325	IPO7	0.722488	2.21313e-15	PICALM	0.437358	0.25868	ITGA2	1.84953	3.93363e-05	PMCH	4.3222	5.39186e-20	MMADHC	1.54038	8.67061e-16	TERC	4.1147	0.999845	NHP2	1.0574	2.64884e-05	IL10RB	1.1211	1
1120	PRKAB2	0.232475	0.265281	ATF6B	0.311815	0.00933895	LL22NC03-86G7.1	0.985711	0.661325	STUB1	0.368939	2.26191e-15	TBCC	0.241944	0.258781	SLC30A1	0.928264	4.0799e-05	RABIF	1.04568	4.98181e-20	CHCHD1	2.17285	9.99586e-16	MRPL41	0.474508	0.999845	ZNF259	1.68483	2.70604e-05	MTERFD1	1.36862	1
1121	MAP2	1.41392	0.265736	ZNF778	1.4843	0.00947442	PDE11A	2.71389	0.661325	N4BP2L2	0.301568	2.28873e-15	DCUN1D5	0.419845	0.258871	IRF7	0.401272	4.19404e-05	PSMD4	0.584248	5.0331e-20	GABARAP	1.66263	1.06654e-15	DNAJC7	0.548392	0.999845	THOC7	1.13636	2.75612e-05	C8orf44-SGK3	3.44788	1
1122	TPST1	0.571515	0.265736	SFXN3	0.945458	0.00958905	FADS6	1.51603	0.661325	KLF7	0.875329	2.31767e-15	PVRIG	1.54554	0.259237	ZNF296	1.17467	4.25735e-05	FAM173A	1.0647	5.47746e-20	HNRNPDL	0.920713	1.15812e-15	UBXN11	1.03024	0.999845	EMC3	1.15792	2.77531e-05	DUSP16	1.32826	1
1123	HMX2	2.47638	0.267199	NCOA7	0.455965	0.00968404	AC009299.2	0.748173	0.661325	ATP6AP2	0.316066	2.32415e-15	KIAA1671	1.92313	0.26011	C10orf54	0.230035	4.31159e-05	GADD45G	1.24456	5.76168e-20	LAMTOR1	1.31993	1.09801e-15	GNAI2	0.635868	0.999845	RPL26	0.296304	2.95829e-05	ZC3H10	3.39093	1
1124	RP11-83A24.2	0.110586	0.268266	CLTB	0.29667	0.00968404	RP11-506M12.1	0.958283	0.661325	ANP32E	0.406391	2.3571e-15	RAPGEF1	0.557348	0.260211	UBE2E3	0.336869	4.34577e-05	SKA2	1.29243	6.31308e-20	YIF1B	2.52117	1.54104e-15	NCS1	4.26184	0.999845	SIRT7	1.44782	2.79058e-05	MKL2	1.71157	1
1125	N6AMT1	0.245103	0.268722	SLC2A1	0.797594	0.00978961	ZNF324	0.191722	0.661325	SUMO3	0.353675	2.36832e-15	ANKRD18B	1.71831	0.260211	SLC6A6	0.576865	4.3473e-05	ENSA	0.514995	6.51526e-20	USMG5	1.2689	1.34629e-15	COL5A1	4.2673	0.999845	GSTK1	0.721351	2.8796e-05	MANF	0.76777	1
1126	ZNF740	0.291583	0.269221	DMWD	1.4735	0.00982436	MARVELD1	0.838641	0.661325	ATP5C1	0.310636	2.40789e-15	LGR6	2.58225	0.26033	PARVB	0.689256	4.37915e-05	LTA	1.39838	6.71716e-20	OPTN	1.47239	1.42297e-15	CFL2	1.01196	0.999845	HPRT1	1.25237	2.8272e-05	VRK1	0.963939	1
1127	AC135983.2	1.23503	0.269289	SFT2D2	0.687413	0.00983438	AL591479.1	0.205701	0.661325	FNDC3A	0.660647	2.40824e-15	ATP5J2	0.180452	0.262403	C9orf16	0.178973	4.44276e-05	FXYD5	0.356465	6.71684e-20	RPA1	2.19252	1.63116e-15	NPIPB3	4.1761	0.999845	CASP4	0.984753	2.8441e-05	PXMP4	1.84205	1
1128	MTHFSD	0.25556	0.269424	NFIA	1.0466	0.0100752	RNASE2	2.5471	0.661325	RNF126	0.416331	2.58275e-15	ARHGDIA	0.203696	0.262403	CAPZA1	0.304947	4.5313e-05	CDIP1	1.45262	7.56352e-20	CASP3	2.28316	1.80305e-15	RAB4A	0.693321	0.999845	CD63	1.03073	2.93696e-05	SAMD4B	1.70911	1
1129	PRIM1	0.123549	0.270918	ZFYVE28	0.618579	0.0100752	TUBGCP5	0.091986	0.661325	GNL3	0.436106	2.76847e-15	YARS	0.440324	0.262403	KRT86	1.6115	4.61836e-05	GRSF1	0.811508	7.8891e-20	DCUN1D5	2.24528	1.82492e-15	FKBP1C	4.08461	0.999845	TOPORS	1.32533	2.94228e-05	NEXN	3.52662	1
1130	ARMC9	1.43097	0.271458	KIR3DX1	4.2329	0.0101127	KLHL9	0.0942066	0.661325	ZNF217	0.70895	2.80091e-15	NXPH4	4.38832	0.262499	NKRF	0.626988	4.7587e-05	ETHE1	0.790976	7.89989e-20	GLO1	1.65563	1.68009e-15	RAB11FIP5	1.88337	0.999845	TBPL1	1.26848	2.94793e-05	ZNF696	3.37506	1
1131	DLG2	0.503437	0.271761	IMPDH1	0.6499	0.0101672	RP11-107F6.3	1.11963	0.661325	TUBGCP2	0.555476	2.93959e-15	ABHD16A	0.95832	0.263624	U2AF1	0.183022	4.80416e-05	GNB2	0.69728	8.18409e-20	MCTS1	2.09292	1.83013e-15	SRRM2	0.431461	0.999845	MT-ATP6	0.505298	3.07604e-05	NDRG1	1.70383	1
1132	TTC34	0.770995	0.272268	MRPL16	0.400008	0.0102253	RP11-439E19.7	1.46634	0.661325	TNRC6A	0.602132	2.96433e-15	RBM39	0.145496	0.265276	NUSAP1	0.628384	4.82642e-05	CDC42EP3	0.980224	9.2474e-20	SEC13	2.13375	1.91706e-15	HCFC1-AS1	4.13974	0.999845	ZNF281	1.29516	2.98549e-05	TIMM8A	1.71577	1
1133	PEX1	0.123956	0.273081	MTMR9	0.583411	0.0102541	AC026150.8	1.51409	0.661325	RNF157	1.00487	3.03718e-15	TTLL4	1.5403	0.266339	MAFG	1.00134	4.84842e-05	GTF2A2	0.611889	9.43338e-20	MRPL20	1.44862	1.94017e-15	SSH2	0.708048	0.999845	CDKN1A	1.73886	3.00464e-05	STON1	3.49661	1
1134	CTD-2620I22.7	2.51122	0.273268	C12orf49	0.727186	0.0102685	RP4-591N18.2	1.51966	0.661325	KLF12	0.657334	3.09544e-15	TOMM5	0.288897	0.269386	FMNL1	0.312364	4.90815e-05	MRPL20	0.626545	1.00395e-19	SNAP29	2.25258	2.20098e-15	IL27RA	0.689516	0.999845	HNRNPL	1.42394	3.04561e-05	RP11-973H7.4	3.40097	1
1135	RP11-204M4.2	0.362611	0.273445	YWHAZ	0.210027	0.0103131	RP11-190C22.8	0.740312	0.661325	UBE2E1	0.55046	3.18784e-15	ANKRD13D	0.559713	0.269909	BPGM	0.443865	5.04574e-05	LTB	0.333794	1.03518e-19	SRP54	1.95529	2.2446e-15	PTPRN2	1.19993	0.999845	LAPTM4A	0.922392	3.08169e-05	RP11-79O8.1	3.4225	1
1136	KLKB1	1.34762	0.2744	RP11-4F5.2	2.59203	0.0103687	SVIL	0.109575	0.661325	OXR1	0.633638	3.28752e-15	GRAMD1C	2.21061	0.271629	CCDC64	0.659877	5.06316e-05	MESDC2	0.69316	1.04772e-19	PLIN2	1.47506	2.16261e-15	GPR18	1.20993	0.999845	TAPBP	0.942444	3.12125e-05	CDCA4	1.29754	1
1137	UTP23	0.0956082	0.2744	TBC1D19	0.627592	0.0105116	WASIR1	2.66563	0.661325	RAD23B	0.455356	3.33338e-15	ASXL2	0.434797	0.27202	CRY1	0.524508	5.20961e-05	HIST1H2BD	2.24789	1.15009e-19	NCAPH2	2.67153	2.68722e-15	CCR9	3.96389	0.999845	UBE2I	0.909481	3.13743e-05	VPS28	0.567707	1
1138	TTC30B	0.354955	0.275503	SH2D1B	6.23547	0.010545	OTUD6A	1.55241	0.661325	TCP11L2	0.613857	3.415e-15	H2AFV	0.189953	0.272158	BCAR3	2.31032	5.30566e-05	IRF2	0.937257	1.25692e-19	ANXA7	1.28817	2.2246e-15	LY6G5B	4.14828	0.999845	C4orf3	0.807937	3.17647e-05	GPN3	1.29472	1
1139	RP5-997D24.3	1.53917	0.275564	CLCF1	1.63842	0.0105435	IDI2-AS1	1.1265	0.661325	DENND5A	1.39056	3.49751e-15	ELF1	0.169453	0.273095	GCLM	0.498171	5.49439e-05	ILF2	0.56518	1.33101e-19	RTCA	2.19253	2.71718e-15	C5orf55	1.88264	0.999845	PRDX3	1.37542	3.1788e-05	DEK	0.568757	1
1140	RP6-109B7.2	3.43846	0.277129	STXBP2	0.356811	0.0106536	PAPL	2.65731	0.661325	DDX50	0.526359	3.49751e-15	ELOF1	0.315196	0.273095	PRAF2	0.414585	5.52792e-05	SLC35B1	1.17466	1.44228e-19	E2F1	5.90029	4.84685e-15	ADAM28	3.90869	0.999845	PSMD9	1.1865	3.18241e-05	PHLPP1	3.42795	1
1141	ZNF638	0.0699267	0.277554	CLTC	0.586901	0.0106549	RP11-129K12.1	1.45364	0.661325	CWC15	0.330546	3.54472e-15	RNF213	0.196145	0.273099	BIK	0.958855	5.57895e-05	FAM105B	1.20406	1.58705e-19	HADHB	1.70986	2.63045e-15	TOMM22	0.490345	0.999845	RUNX2	2.27083	3.245e-05	TRNT1	1.11591	1
1142	CTD-3028N15.1	2.49137	0.278184	SIGLEC7	5.82261	0.0112319	AC114730.8	1.49346	0.661325	TRIP12	0.582534	3.55705e-15	RP11-279F6.3	1.52526	0.275518	HMOX2	0.259935	5.76284e-05	UTP11L	1.09563	1.6177e-19	DERL1	1.82475	2.92005e-15	AC011841.1	3.92898	0.999845	RSL1D1	0.721488	3.24325e-05	MED19	1.09528	1
1143	TPM1	0.188826	0.278633	UBE2V2	0.305786	0.0112319	RP11-192H23.6	0.240485	0.661325	CFL1	0.199357	3.56931e-15	UTP11L	0.417902	0.275618	FAM167A	3.07181	6.0675e-05	C12orf44	1.11489	1.78081e-19	NINJ2	2.30603	3.23257e-15	CATSPERB	3.951	0.999845	IL2RB	1.61473	3.20802e-05	PTDSS1	0.995154	1
1144	PLD6	0.227404	0.278633	NCOR2	0.709805	0.0112596	CPT1C	1.12267	0.661325	PITPNB	0.682386	3.56931e-15	DCAF15	0.733443	0.275791	TPPP	2.09709	6.15279e-05	RHOF	0.740813	1.91439e-19	ZBTB8OS	1.7903	2.99037e-15	E2F5	4.13293	0.999845	CTSC	1.05478	3.23752e-05	LATS1	1.29338	1
1145	RP11-502I4.3	0.520347	0.278699	CPT1A	0.781891	0.0112636	MAPKBP1	0.302244	0.661325	STXBP3	0.560229	3.57267e-15	SCAF11	0.174136	0.277635	MED31	0.622769	6.24682e-05	GXYLT1	1.35445	2.13078e-19	PHLDA1	1.80412	3.07703e-15	ESRRA	1.91176	0.999845	CLU	2.37044	3.33675e-05	STK17A	0.506168	1
1146	YDJC	0.10115	0.279336	MARK3	0.389283	0.0113642	TFAP2E	0.552831	0.661325	RANBP6	0.600811	4.32493e-15	MRPL54	0.227681	0.277844	LRRC59	0.425623	6.51545e-05	ZG16B	3.86819	2.29734e-19	CIB1	1.09414	2.99882e-15	DOLK	1.93826	0.999845	SIK1	2.0859	3.4085e-05	NAMPT	0.855291	1
1147	RP11-294J22.6	0.439443	0.279635	UNC45A	0.667684	0.0113956	HSPA4L	1.1146	0.661325	SREK1	0.480044	4.32493e-15	SNRPB	0.179541	0.27867	FAM195B	1.44164	6.57144e-05	C7orf55-LUC7L2	0.775644	2.18101e-19	GLIPR2	1.65213	3.08508e-15	AKAP8L	0.895751	0.999845	METAP2	1.07336	3.37415e-05	VPRBP	1.82187	1
1148	GNAI1	0.594843	0.279721	POLR2K	0.315219	0.0113956	FCGR2A	0.517351	0.661325	TRAK2	0.814215	4.39013e-15	PDSS1	0.923754	0.279668	PDLIM4	2.19783	6.63248e-05	CCRL2	3.02586	2.48877e-19	THYN1	1.62012	3.24332e-15	BRIX1	0.596447	0.999845	HNRNPC	0.746789	3.50841e-05	RASGEF1A	3.30008	1
1149	PLEKHG5	0.625135	0.279769	ACADVL	0.328016	0.0114616	RP11-471B22.2	2.64437	0.661325	RPL41	0.238002	4.42274e-15	HDDC2	0.256909	0.279851	WBP2	0.324514	6.72995e-05	POLR3K	1.18681	2.39411e-19	MAGOHB	2.28607	3.62038e-15	HCST	0.34757	0.999845	DDX27	1.22965	3.55608e-05	LACTB	1.30351	1
1150	AC103563.8	0.760174	0.280105	DAPK3	0.655828	0.0115206	EXD1	2.6436	0.661325	CEP68	0.71431	4.4545e-15	GALNT1	0.547815	0.281556	NFIL3	1.26904	6.89547e-05	TSPYL2	0.672419	2.39792e-19	EIF3J	1.42898	3.41311e-15	HMGA1P4	2.0616	0.999845	PDCL	1.65837	3.57724e-05	USP12	1.28263	1
1151	RP11-276E17.2	1.74671	0.280255	RNF14	0.629749	0.0120395	CNDP1	0.996462	0.661325	CRLF3	0.484215	4.49851e-15	AIM2	0.609106	0.281804	IL2RG	0.148732	7.11798e-05	RPS26	0.295616	2.42297e-19	CCDC47	2.03544	3.80409e-15	CTB-58E17.1	1.84891	0.999845	PDCD7	1.66771	3.59048e-05	TMEM141	1.07778	1
1152	MEGF6	0.377051	0.280259	CHMP1A	0.532528	0.0121701	AC010761.8	0.480935	0.661325	COX11	0.443181	4.50428e-15	MXD4	0.442954	0.281911	ZBTB21	0.513706	7.19222e-05	HSD17B7	1.3235	2.52869e-19	DBF4	1.63495	3.6284e-15	HENMT1	1.0412	0.999845	RWDD1	0.855827	3.60063e-05	ERCC6L2	1.11556	1
1153	RHOBTB2	0.612735	0.280601	PCYT2	0.72229	0.0121701	KLHL34	0.581178	0.661325	SLAIN2	0.538384	4.61081e-15	NDUFA2	0.203793	0.285597	DENND3	1.02687	7.44423e-05	PARVG	0.940418	2.64709e-19	DDOST	1.45475	3.676e-15	SETD3	1.12651	0.999845	RALBP1	1.49069	3.58637e-05	AZIN1	0.86021	1
1154	SPATC1L	0.192391	0.281456	GTF2E2	0.439491	0.0121873	RP11-774O3.3	0.5481	0.661325	PSMG4	0.554106	4.72635e-15	S100PBP	0.588165	0.286239	NDRG1	0.665115	7.44423e-05	NUDT21	0.739841	2.83433e-19	BLOC1S2	1.50831	3.98758e-15	SLC17A5	1.39589	0.999845	TNFRSF14	1.12215	3.60221e-05	MDGA1	3.23896	1
1155	FAM63A	0.281526	0.281456	AKAP13	0.237249	0.0123225	RP11-443B7.3	1.42723	0.661325	UPF2	0.4122	4.75475e-15	NDEL1	0.412334	0.286239	CCR5	0.872403	7.64803e-05	KDELR2	0.682879	2.85494e-19	PPIF	2.98016	5.20093e-15	SLC25A36	0.646979	0.999845	CRTC3	1.38483	3.60221e-05	FCRLB	3.30055	1
1156	TTC12	0.278159	0.283196	PSMC3	0.288217	0.0124257	NXN	0.813071	0.661325	MYO9A	0.864848	5.00114e-15	RP11-629O1.2	0.982594	0.287923	C3orf58	0.592356	7.91707e-05	EZH2	1.28877	2.89476e-19	SH2D2A	1.79191	4.1993e-15	RAD54L2	1.4867	0.999845	TMEM11	1.52897	3.61532e-05	DHRS12	1.28676	1
1157	XXbac-BPGBPG55C20.2	0.285573	0.283482	C1orf174	0.587414	0.0124921	RP11-617D20.1	0.318463	0.661325	ABRACL	0.321547	5.25981e-15	BAZ2B	0.40509	0.291421	COMMD5	0.474146	7.92163e-05	STK38L	1.33626	3.21107e-19	NENF	1.68676	4.12172e-15	NFKB1	0.830761	0.999845	GUSB	1.56481	3.6177e-05	TXLNB	3.36978	1
1158	CIAPIN1	0.109243	0.283659	WDR54	0.393867	0.0124921	CTC-523E23.8	1.1384	0.661325	ZNF22	0.555375	5.36275e-15	PIK3AP1	2.26432	0.29278	METTL8	0.497382	8.2762e-05	C18orf32	0.964161	3.21589e-19	PUF60	1.51025	4.36307e-15	SURF6	1.14137	0.999845	TOX4	1.23939	3.61733e-05	PIKFYVE	1.68431	1
1159	RP11-245G13.2	0.70499	0.284731	HOXB4	0.907744	0.0128102	ARMC12	0.516524	0.661325	CAPN7	0.569438	5.55769e-15	RRBP1	0.411057	0.293719	RP11-25K19.1	0.670697	8.39062e-05	PRRG4	2.51173	3.60486e-19	CBFB	2.03921	5.09135e-15	LINC00106	3.80105	0.999845	SESN3	1.26846	3.67648e-05	C16orf72	1.80465	1
1160	C22orf15	0.609008	0.285045	SNX17	0.308892	0.0128538	DKFZP779L1853	0.217597	0.661325	STIM2	0.529399	5.5667e-15	EPOR	0.659103	0.294699	SSR3	0.282015	8.72171e-05	NT5C3A	0.756657	3.48697e-19	SDHA	1.5912	5.09135e-15	LL22NC03-75H12.2	3.93302	0.999845	MOB1A	0.983652	3.7205e-05	ADAMTS6	3.30123	1
1161	RBL2	0.0534031	0.285327	ZBTB22	1.13599	0.0130826	MANSC4	1.13598	0.661325	MMGT1	0.737785	5.76039e-15	AC007228.9	1.69841	0.295456	SLC25A44	0.919385	8.80063e-05	SLC25A38	0.995192	3.5979e-19	C9orf142	1.41927	5.09135e-15	AC074138.3	1.90808	0.999845	CCDC88C	1.22536	3.829e-05	CYB5B	0.980651	1
1162	IQCC	0.527069	0.286631	ZNF142	1.64327	0.0131448	RP11-473M20.16	0.20578	0.661325	PRPF8	0.532963	5.8717e-15	CCZ1B	0.585459	0.295456	ZSWIM4	1.72936	8.90114e-05	CCDC53	0.821755	3.66287e-19	EED	2.02618	5.94744e-15	AC027763.2	1.39446	0.999845	MRPL10	1.42239	3.88758e-05	WDR74	0.869487	1
1163	ZSCAN10	2.32576	0.287658	MPST	0.603451	0.013174	FAM194A	2.61855	0.661325	ZNF302	0.641825	6.1627e-15	PLEKHA2	0.555212	0.295606	RP11-539L10.2	0.88599	9.02959e-05	NEU1	1.12907	3.72856e-19	TAF12	1.76732	6.0007e-15	RP11-434H6.7	3.7941	0.999845	PPIG	0.903353	3.9954e-05	RP11-611L7.1	3.21646	1
1164	KBTBD11-OT1	1.2241	0.288394	ATP5B	0.227437	0.0132344	AC015922.6	2.61191	0.661325	SUCO	0.576006	6.22003e-15	PCID2	0.314659	0.295661	AKAP5	0.803637	9.39827e-05	ABHD5	1.65244	3.94057e-19	NAA20	1.59375	5.90331e-15	PIK3AP1	3.85804	0.999845	DBF4	1.23525	3.97877e-05	TMEM194A	3.25303	1
1165	PAXIP1-AS2	0.226316	0.288442	ANKRD13D	0.650243	0.0132439	RP11-417F21.2	2.61082	0.661325	ME2	0.699939	6.23418e-15	CCL4L2	3.46764	0.297052	PRPF40A	0.231291	9.56962e-05	GSPT1	0.580182	3.97547e-19	AKR1A1	1.79952	6.16332e-15	CMSS1	0.897826	0.999845	CHMP1B	1.09764	4.06137e-05	NLK	3.17948	1
1166	RP11-421M1.8	1.11496	0.288716	CDADC1	0.689545	0.0133459	MYO1A	1.42832	0.661325	MINA	0.877604	6.23418e-15	BIK	0.86845	0.297519	KIF20B	0.345307	9.57001e-05	SP140	0.848918	4.47278e-19	SRP19	1.48729	6.0007e-15	MB21D2	1.82491	0.999845	LRMP	1.83217	4.10352e-05	TNNC2	3.30928	1
1167	YAE1D1	0.250403	0.289094	NAA50	0.342768	0.0133645	GLI3	2.60752	0.661325	TAPBP	0.331167	6.23493e-15	PGAP3	1.02927	0.298657	LTC4S	1.20794	9.63214e-05	C19orf53	0.43789	4.5168e-19	TMEM208	1.8757	6.71829e-15	CAPZA1	0.631852	0.999845	BANF1	1.31425	4.07426e-05	SNRK	0.876499	1
1168	ALDH6A1	0.166305	0.289886	DTHD1	0.986946	0.0133812	OSGIN1	0.684654	0.661325	KAT6B	0.531107	6.80285e-15	TAPBP	0.195595	0.299656	KDELR2	0.263758	0.000105298	ODF2L	0.597751	4.9284e-19	RPN1	1.99183	6.77802e-15	OTOF	3.77699	0.999845	MFSD10	1.32397	4.13931e-05	EBLN2	1.71661	1
1169	RP11-320P7.1	0.433926	0.290466	GPR68	1.15922	0.013624	CTD-2189E23.1	2.60358	0.661325	FBXL5	0.494264	7.06928e-15	PDZD11	0.415451	0.301003	TEX30	0.543664	0.000105838	MRPS16	0.891015	5.12005e-19	RALBP1	1.96547	6.88833e-15	STK36	3.79558	0.999845	POLR2K	1.17203	4.14708e-05	RMDN3	1.30493	1
1170	LINC00938	0.11434	0.291352	SLC35B1	0.530238	0.0137408	SPATA13-AS1	0.624449	0.661325	ATF6B	0.420423	7.5703e-15	COX8A	0.165389	0.301243	PRKRA	0.296533	0.000108987	PCBD1	1.14378	5.2214e-19	COPRS	3.67649	9.86315e-15	LEMD3	1.00993	0.999845	MRPL4	1.57383	4.19507e-05	GPR183	0.500695	1
1171	DPY19L2	1.09158	0.291453	ARL6IP1	0.226092	0.0137503	FAM92B	2.60007	0.661325	NFATC3	0.613696	7.58774e-15	TMEM107	0.464527	0.301243	GPN1	0.363208	0.00011168	MAN1A2	0.859449	5.3979e-19	CD70	2.87284	8.98449e-15	MED29	0.850689	0.999845	OCIAD2	0.807645	4.28215e-05	ZNF264	1.67674	1
1172	RP3-473L9.4	1.72739	0.291808	PRADC1	0.65632	0.0137577	RP1-224A6.9	2.59833	0.661325	SSBP2	0.659972	7.74388e-15	APOBR	0.857124	0.301243	FNBP1	0.180132	0.000111739	MIR181A1HG	1.66073	5.58307e-19	CDC42	1.07456	7.00454e-15	DPH2	1.42097	0.999845	SLMO2	1.23416	4.29407e-05	RP1-3J17.3	1.26996	1
1173	CLN3	1.9449	0.292124	RP11-629O1.2	1.19688	0.0137861	C11orf63	0.162178	0.661325	ARL2	0.546989	8.07937e-15	COX5A	0.20084	0.301413	HDGFRP3	0.816555	0.000113221	TCEA1	0.545055	5.57328e-19	C7orf55-LUC7L2	1.71564	7.33219e-15	NAPRT1	0.846835	0.999845	HIPK1	1.81226	4.40483e-05	HIST1H2BK	1.08323	1
1174	GS1-304P7.3	3.22401	0.292262	CTNNA1	0.874478	0.0139499	C11orf85	1.10739	0.661325	NUCKS1	0.345465	8.07937e-15	USP9X	0.416803	0.301994	SERTAD3	0.665357	0.000113836	SLC39A1	1.12226	5.69388e-19	NSL1	1.91182	7.65215e-15	ERCC8	1.81215	0.999845	CITED2	1.00241	4.40483e-05	ZNF266	1.70355	1
1175	PRR3	0.186454	0.292355	CRIP1	0.231294	0.0139563	EFHC1	0.175526	0.661325	ATF6	0.656298	8.3178e-15	OGFRL1	0.639109	0.302358	FGFR1	0.935567	0.000118007	DCTN3	0.6191	5.92466e-19	MAP4K1	2.06814	7.88128e-15	DBN1	3.88283	0.999845	EIF1B	0.994804	4.50827e-05	NXT1	0.727985	1
1176	PIK3C2A	0.132165	0.292421	PTPRJ	0.86423	0.014023	RP11-757A13.1	2.59466	0.661325	FCGRT	0.601067	8.36492e-15	GFPT2	2.28584	0.302626	MGAT2	0.38836	0.000124496	PDE4A	2.42959	6.59037e-19	SPATS2L	2.40975	8.62363e-15	RP11-10L12.4	3.73784	0.999845	UBE2H	1.7468	4.50939e-05	LAMP3	3.3514	1
1177	RP11-108M9.4	0.188859	0.292575	IL12RB1	0.412402	0.0141538	ZNF471	0.736455	0.661325	ADI1	0.377672	8.65533e-15	MYNN	0.465556	0.303453	ISOC1	0.377153	0.000129685	AKTIP	0.931792	6.73708e-19	PDHA1	2.21153	8.45773e-15	C2CD4A	4.06173	0.999845	ECHS1	1.25878	4.5141e-05	SNX24	3.28515	1
1178	MSTN	3.22886	0.292595	C1orf123	0.430667	0.0142335	TNFRSF10A	0.12071	0.661325	RPL17	0.203411	9.16659e-15	CASP1	0.237806	0.303556	NRBP1	0.29299	0.000133575	CLPP	0.67748	6.9683e-19	DERL2	1.57688	7.74487e-15	ING2	0.976526	0.999845	PBDC1	1.3845	4.57381e-05	PPM1M	1.30614	1
1179	RGMB-AS1	1.00252	0.29319	PNKD	0.325707	0.0143417	AC010525.7	1.42138	0.661325	FUS	0.281864	9.20795e-15	ILK	0.35087	0.304017	BIRC2	0.262775	0.000133874	NAP1L4	0.592064	7.02486e-19	TNFRSF1B	1.67795	7.97499e-15	C2orf49	0.833135	0.999845	CENPM	1.681	4.5903e-05	HMG20A	1.78711	1
1180	PNRC1	0.0351805	0.293607	LAT2	1.41323	0.0143886	RP11-758M4.4	1.4209	0.661325	EPHX2	0.626265	9.60742e-15	FKBP1B	1.59603	0.304017	CSTB	0.19135	0.000138324	PSMB10	0.684	7.20157e-19	UTP11L	2.21912	8.76758e-15	RP11-126K1.2	3.73575	0.999845	SAR1B	1.39889	4.61316e-05	PFDN4	0.736137	1
1181	EPGN	1.01037	0.294193	EXT2	0.807644	0.0144896	THBS4	0.920261	0.661325	ACSL6	0.853366	9.61181e-15	SPATS2L	0.460311	0.304017	HELZ2	0.612315	0.000139172	IZUMO4	1.85901	7.46345e-19	SPAG7	1.50605	8.18379e-15	EXOC1	0.982825	0.999845	NUDT5	1.23323	4.64234e-05	APOL3	0.955864	1
1182	DMXL2	0.534263	0.294253	AP2M1	0.220987	0.0145676	ZNF595	0.232147	0.661325	APOL3	0.595007	9.78528e-15	PDHB	0.265016	0.304616	P4HA2	2.46106	0.000143273	BABAM1	0.787017	7.32918e-19	GDE1	2.27656	9.74978e-15	ZNF286B	3.74961	0.999845	ATXN1	1.55342	4.64899e-05	MPST	1.3141	1
1183	PDZD2	1.03875	0.294413	TAPBP	0.23424	0.014583	SUMO4	0.320214	0.661325	NDE1	0.709936	9.86818e-15	LRRCC1	0.81762	0.304618	SAP30BP	0.278735	0.000147325	RNF5	0.817874	7.40287e-19	SHMT1	3.62659	1.27171e-14	AC137934.1	3.77982	0.999845	C14orf119	1.42843	4.65998e-05	RCSD1	0.599346	1
1184	SH3RF3-AS1	2.3843	0.29471	C17orf62	0.347078	0.0146193	PI3	1.54002	0.661325	MDN1	0.899077	1.05673e-14	DLGAP1-AS1	0.402975	0.308378	RPL39	0.163149	0.0001487	MCM5	1.3586	7.65088e-19	CMTM6	1.34201	9.13362e-15	CTSC	0.488735	0.999845	AP000783.1	2.22562	4.72773e-05	TCEAL2	3.20418	1
1185	METTL18	0.141535	0.294982	NDUFA2	0.239919	0.0149338	LINC00487	2.58157	0.661325	UBA2	0.478634	1.07524e-14	ATP6V1B2	0.395667	0.308378	C2orf69	0.490624	0.00015107	VTI1B	0.813972	8.01597e-19	NCAPD3	3.0391	1.18032e-14	KCNMB4	3.69112	0.999845	PPARG	3.44731	4.93901e-05	MRP63	0.577956	1
1186	VEGFB	0.244572	0.295508	HSPB11	0.339663	0.0149338	AC006004.1	2.57956	0.661325	NDUFA5	0.329028	1.07758e-14	RPL41	0.141631	0.308378	GZMB	0.347621	0.000151412	GUSB	0.984835	8.75083e-19	MAP2K3	2.14043	1.02937e-14	RUVBL1	0.819723	0.999845	TMED2	0.814136	4.725e-05	SPAG5	3.16121	1
1187	LENG8-AS1	0.353512	0.296031	IGFBP3	0.936528	0.0149496	C21orf62	1.41919	0.661325	RASSF7	0.620895	1.08416e-14	DUSP11	0.284706	0.309212	MT1X	0.271957	0.000154192	MEA1	0.823131	9.15974e-19	MPDU1	2.60513	1.15413e-14	FAM136A	0.813062	0.999845	ACADVL	1.19554	4.68724e-05	ADIPOR1	0.851784	1
1188	DNMT3A	0.13712	0.296628	IKZF3	0.474767	0.015244	RP11-167N4.2	1.46774	0.661325	DPP4	0.589518	1.12742e-14	RP4-597N16.4	4.51712	0.309984	CPD	0.567095	0.000157079	NFKBIB	1.20688	9.68237e-19	AHSA1	1.7986	1.02143e-14	DKFZP667F0711	3.78427	0.999845	GLUD1	1.19267	4.74359e-05	UBR3	1.68134	1
1189	SNHG12	0.143738	0.297054	STRIP1	0.749777	0.0152686	ZNF780B	0.132599	0.661325	DICER1	0.644819	1.18313e-14	BCL2A1	0.565918	0.313279	CLSTN3	0.895566	0.000162888	ABRACL	0.515305	1.01727e-18	SURF4	1.66178	1.02937e-14	H2AFV	0.421819	0.999845	GPR137	2.39548	4.82955e-05	CD99	0.448603	1
1190	NRCAM	0.96147	0.297207	RABL6	0.535891	0.0153744	DDTL	1.1461	0.661325	ERCC6L2	0.706456	1.19392e-14	RP11-373D23.3	1.92873	0.314493	TMEM64	0.840074	0.000163748	LRRC61	2.09829	1.065e-18	C19orf10	1.3678	1.02921e-14	AL627171.2	3.72798	0.999845	SYF2	0.761091	4.79807e-05	SPTAN1	0.842914	1
1191	RP11-114O18.1	1.63953	0.297283	CAPN15	1.11654	0.0156165	LA16c-360H6.3	2.57585	0.661325	NUP214	0.740487	1.19455e-14	FADS3	0.98606	0.314546	SS18	0.651855	0.000164461	SPCS2	0.484536	1.27612e-18	PGP	2.12054	1.13784e-14	USP28	1.41416	0.999845	TKT	1.14498	4.77833e-05	CD109	3.18349	1
1192	RP11-22P6.2	0.252693	0.297376	HDAC9	1.68013	0.0156276	RP11-195F19.9	0.743773	0.661325	UBE2V2	0.4162	1.21819e-14	MAT2A	0.451749	0.315705	KIF5C	0.949831	0.000171148	NAPG	1.25085	1.35598e-18	HLA-DQA2	3.02131	1.37095e-14	DLG4	3.71222	0.999845	IAH1	1.26569	4.77833e-05	CARD17	3.27804	1
1193	RP11-578F21.6	2.27654	0.297566	CCDC28B	0.712702	0.015718	CNNM1	0.802194	0.661325	S100A4	0.216179	1.22663e-14	PPP3R1	0.46904	0.316577	HMGN1	0.141841	0.000175009	ACTR1A	1.07348	1.42536e-18	PSMD3	2.08223	1.17472e-14	EIF3K	0.314724	0.999845	UBALD2	1.14574	4.7802e-05	UQCRB	0.362691	1
1194	KLHDC2	0.064503	0.29775	DIAPH2	0.478904	0.0157197	RP11-532F6.4	2.57175	0.661325	IFRD2	0.671812	1.25717e-14	RHOH	0.16573	0.316805	ATP6V1A	0.754714	0.000179446	TAF12	0.784748	1.4683e-18	CCDC53	1.77337	1.19485e-14	MGAT4A	0.406483	0.999845	PRKCSH	1.36319	4.79641e-05	RASSF3	1.06357	1
1195	STX17	0.110808	0.297904	BRE	0.425316	0.0157342	RP11-839D17.3	0.732426	0.661325	ZC3HAV1	0.382899	1.29096e-14	TTC16	1.09265	0.318153	NXF1	0.431564	0.000182475	VOPP1	0.847927	1.52993e-18	RAB5C	1.3967	1.16893e-14	DPP9	1.37623	0.999845	TXLNG	1.61885	4.86605e-05	EIF1AX	0.68606	1
1196	RP11-260E18.1	0.813922	0.298328	FAM160A2	0.706356	0.0160539	ITGB1BP2	0.814284	0.661377	CARD8	0.482794	1.3299e-14	RNF5	0.303477	0.318661	RBM18	0.418273	0.000183051	CLN5	0.926163	1.62029e-18	PPP2R3C	1.84494	1.24546e-14	FAM127A	1.44689	0.999845	CD59	1.30983	4.86605e-05	RP11-799D4.4	1.7911	1
1197	RP11-575L7.8	0.41225	0.298341	ERBB2IP	0.292553	0.0160628	RP3-522J7.6	0.728292	0.661491	FYTTD1	0.464913	1.35393e-14	RP11-325F22.2	1.15057	0.319964	ATP2A2	0.635217	0.000183732	GGT1	2.10641	1.67579e-18	COMMD1	1.82874	1.38323e-14	CDKN1C	3.66551	0.999845	LAGE3	1.26282	4.86605e-05	NR2C1	1.32627	1
1198	FAM13A-AS1	0.360063	0.298512	LYPLA2	0.441907	0.0161247	THRA	0.0875635	0.661491	RUFY2	0.807789	1.36746e-14	ZNF267	0.300152	0.319964	TBPL1	0.291827	0.000189907	PDCL	1.04916	1.71418e-18	ALG5	1.74422	1.38629e-14	SLC9B2	1.37745	0.999845	ATP5G1	1.04147	4.91199e-05	ARRB2	0.691752	1
1199	NPAS2	0.737122	0.298587	TMEM258	0.191591	0.0161644	KIF9-AS1	0.337715	0.661491	ZNF721	0.564194	1.42659e-14	PLOD1	1.92724	0.319966	BCL6	0.878987	0.000191617	SHKBP1	0.73099	1.72985e-18	GBP4	1.84906	1.45305e-14	IPP	1.36424	0.999845	HEXIM1	1.71345	5.00686e-05	PSMD8	0.572001	1
1200	MTHFD2L	0.147471	0.298679	DDB1	0.443534	0.0161693	CBLC	2.56123	0.661572	CFP	1.01542	1.54059e-14	C12orf5	0.549197	0.319966	PKIG	0.990003	0.000194037	IQGAP2	0.666203	1.81722e-18	HTATSF1	1.58743	1.40661e-14	GPSM1	3.88418	0.999845	ODF2L	1.01793	5.00458e-05	RHOQ	3.11518	1
1201	ANKRD26	0.128394	0.298918	PLEKHJ1	0.295372	0.0162181	PRAM1	0.486747	0.661982	TP53TG1	0.531595	1.54808e-14	MYH9	0.213648	0.320763	RARA	0.680913	0.000197411	STX5	0.899298	1.84388e-18	C18orf56	7.43469	2.63263e-14	NUDT22	0.768529	0.999845	SDF2L1	1.18834	5.00458e-05	ANO9	1.66944	1
1202	AC109828.1	1.89695	0.30066	MAP4K1	0.44101	0.016223	FBXO41	0.31359	0.661982	SPCS2	0.297191	1.61741e-14	SETBP1	2.1167	0.32083	ORAI2	0.483844	0.000202371	ELOF1	0.811431	1.90058e-18	NSMCE4A	1.89351	1.4812e-14	VEGFA	4.04684	0.999845	SRSF11	0.895694	5.01636e-05	DGKE	1.27544	1
1203	RP11-314O13.1	3.19404	0.301326	FAM89B	0.434812	0.0163529	POU6F1	0.355182	0.662185	FAM159A	0.651076	1.64398e-14	FCRLB	1.4066	0.321157	GGCX	0.569447	0.000204561	MEAF6	0.544743	1.93996e-18	RPLP0	0.666564	1.66491e-14	C1orf52	0.714484	0.999845	CSNK1A1	0.94972	5.04401e-05	RP11-53I6.3	3.13378	1
1204	AC117395.1	3.12653	0.301445	DCAF7	0.452219	0.0164298	PPP1R42	2.55191	0.662185	ANKRD55	0.938925	1.71884e-14	SHFM1	0.193653	0.321346	BAK1	0.478029	0.000205885	FMNL1	0.757163	1.98997e-18	ACTR1A	2.2438	1.65168e-14	HCRT	3.72589	0.999845	ACAA2	1.44984	5.05216e-05	COL5A3	3.29811	1
1205	ZNF619	0.555979	0.301563	ADCY7	0.644286	0.0164308	COL6A1	0.419773	0.663038	TMEM147	0.404503	1.75123e-14	CRK	0.509282	0.321962	PRRG4	1.00714	0.000206705	ZNF80	3.05043	2.25983e-18	ARF6	1.19232	1.52418e-14	SERBP1	0.372893	0.999845	HNRNPA3	0.76931	5.13594e-05	XXbac-B135H6.18	3.15145	1
1206	RP11-54O7.11	2.05617	0.301563	UCP2	0.20717	0.0166957	AL136376.1	1.44978	0.663308	STX2	0.868893	1.77325e-14	FRMD4B	0.315882	0.321965	FAM71D	0.773791	0.000207713	SSNA1	0.609269	2.20487e-18	TXNL1	1.51919	1.55896e-14	TMEM156	0.985694	0.999845	TXNDC15	1.58835	5.09149e-05	MCL1	0.513085	1
1207	GUCA1B	1.1743	0.302159	DDOST	0.272183	0.016781	FOXRED2	0.509952	0.663523	TSR2	0.405614	1.79097e-14	RAB5C	0.219411	0.322185	SLC35E1	0.600072	0.000212178	TNIK	0.828929	2.25187e-18	TOR3A	2.35068	1.76695e-14	RP11-244H3.4	1.7453	0.999845	PDCD6	1.00362	5.21172e-05	TTC18	3.14776	1
1208	CSRP2BP	0.247373	0.302305	GLRX5	0.407726	0.0170082	RP11-218L14.4	2.53888	0.663523	EAPP	0.319232	1.86413e-14	DSEL	1.00057	0.322954	ARF5	0.242316	0.000214351	DPH3	0.993989	2.54523e-18	APITD1	3.78963	2.29493e-14	STPG1	1.99827	0.999845	AGO2	2.43651	5.47045e-05	WBP5	3.1079	1
1209	FAM184B	0.201588	0.302578	VIM-AS1	0.613617	0.017161	TP53TG5	2.53711	0.663681	RICTOR	0.437015	1.96406e-14	CCNYL1	0.990078	0.322954	ANKRD9	1.58802	0.00021543	PIN4	0.773009	2.54844e-18	DSTN	1.36152	1.64742e-14	PTGES2	0.883115	0.999845	HIAT1	1.05964	5.42193e-05	PDE8A	1.76577	1
1210	LPHN1	0.461665	0.302696	TGFBRAP1	1.06319	0.0173223	VSIG4	0.849675	0.664008	TRAPPC1	0.28698	1.98329e-14	CPOX	0.84902	0.322961	COPB1	0.315868	0.000218684	MBIP	0.88767	2.62603e-18	COX7A2L	1.0637	1.70714e-14	TMEM59	0.345435	0.999845	GTPBP4	1.35128	5.50835e-05	METAP1	1.28051	1
1211	DNTT	1.88129	0.302696	TCTEX1D2	0.543094	0.017513	OBSL1	2.53	0.664264	NOL9	0.823707	2.03009e-14	ZNRF2	1.07894	0.323825	VDAC2	0.199573	0.000218961	CCPG1	0.939605	2.70323e-18	FANCG	4.04141	2.54994e-14	NCBP2-AS2	0.496182	0.999845	CYSTM1	1.91823	5.56561e-05	RP11-950C14.3	3.18494	1
1212	ZFP3	0.663017	0.303284	DYNC1H1	0.327106	0.017513	RP11-106M3.3	2.52935	0.66429	DIDO1	0.635813	2.04892e-14	E2F4	0.379287	0.323963	TNS3	1.81614	0.000220205	ACADVL	0.706713	2.72639e-18	GMPS	1.85966	1.78554e-14	MAGOH	0.472979	0.999845	SERPINB1	0.938587	5.67775e-05	ASRGL1	3.16186	1
1213	ZNF135	0.946901	0.303284	ANKRD28	0.47589	0.0176143	PDZK1	2.52559	0.664638	NONO	0.446946	2.05839e-14	RASD1	0.934536	0.324702	SFXN1	0.236918	0.000225316	NUSAP1	1.44439	2.93018e-18	NCAPD2	3.54649	2.42303e-14	CAMKK1	3.58372	0.999845	RPS27L	0.878514	5.70179e-05	ABHD6	3.04471	1
1214	SOX8	0.726452	0.303284	ANAPC11	0.248501	0.017666	AC004463.6	0.341436	0.665029	SUSD4	1.49245	2.07576e-14	H3F3C	0.936796	0.32531	MTMR6	0.37541	0.000226541	CKAP2	0.958488	2.91518e-18	LAT	1.15235	1.73235e-14	TBC1D22A	0.983124	0.999845	FAM50A	1.38187	5.70632e-05	KCTD21	3.22266	1
1215	CTD-3185P2.1	0.287653	0.303424	RBBP4	0.299313	0.0178721	TUBG2	0.261212	0.665181	VPS35	0.534783	2.07848e-14	RNF114	0.230608	0.326496	NDUFA13	0.155975	0.000227831	TMEM167A	0.747027	3.17814e-18	DSN1	3.53796	2.40952e-14	RP11-713P17.3	3.54615	0.999845	CAPG	1.38067	5.749e-05	CCP110	1.27651	1
1216	CTB-161K23.1	0.985918	0.303424	HPS6	0.904038	0.0180921	RP11-295P9.8	1.05561	0.665205	LRCH4	0.469134	2.12336e-14	RC3H1	0.42154	0.326708	LSP1	0.15846	0.000231361	ARG2	2.9319	3.386e-18	NELFE	1.79298	1.87565e-14	CUL2	0.875645	0.999845	TWF2	1.24805	5.80731e-05	AURKB	2.99695	1
1217	CDH23	0.606137	0.303508	DVL3	1.25076	0.018187	TSPAN6	0.397969	0.66577	ATP6V0E2	0.459467	2.1938e-14	SLC15A4	1.03031	0.327892	IFI30	1.58117	0.000232426	NDUFS8	0.618819	3.45536e-18	ZWILCH	3.44418	2.49574e-14	RARG	1.7744	0.999845	PLEKHB2	1.53597	5.83842e-05	CD38	1.66398	1
1218	C12orf40	1.51349	0.303758	FBXO7	0.283951	0.0182155	CTD-2501E16.2	0.657656	0.665886	DNAJC10	0.615978	2.20477e-14	NAPG	0.472325	0.328931	RLF	0.346176	0.000232942	TNFRSF8	4.85905	4.00217e-18	ARL6IP5	0.955306	1.98402e-14	RP11-589C21.6	1.15269	0.999845	PHF5A	1.2453	5.83842e-05	RP11-486G15.2	3.11194	1
1219	C6orf229	0.892054	0.304954	BLVRA	0.406247	0.0183165	PCSK5	0.173125	0.665886	HELZ	0.470666	2.21687e-14	MGAT2	0.362345	0.329205	FFAR3	3.31606	0.000233966	RABGAP1L	0.827721	3.92328e-18	POLR1D	1.32156	1.96385e-14	RBM33	0.699682	0.999845	UROS	1.39544	5.97056e-05	RIOK1	1.08922	1
1220	MPHOSPH9	0.0899037	0.305647	CHSY1	1.4216	0.0185706	GCNT7	2.51039	0.666175	POLR2B	0.545566	2.22525e-14	DHRS7	0.18907	0.329564	COX14	0.205012	0.000235624	RCHY1	1.03033	3.9942e-18	UQCR11-1	0.897133	2.10154e-14	ARFGAP3	0.784573	0.999845	PSMD4	0.971743	5.99186e-05	MGST2	1.69011	1
1221	CTBP1-AS2	0.152925	0.305905	IDH3G	0.321245	0.0186323	RP4-622L5.7	0.728731	0.666185	PPIB	0.272414	2.23015e-14	CSNK1D	0.316123	0.329913	EMC6	0.252447	0.000238099	PPP4R2	0.672872	4.0908e-18	CFLAR	1.2416	2.03275e-14	ITGA1	1.79925	0.999845	ERN1	1.64252	6.02948e-05	USP30-AS1	1.31353	1
1222	RP11-533E19.7	0.40749	0.306453	YES1	0.765644	0.0187256	CLIC2	0.78404	0.666557	YY1	0.413409	2.35024e-14	GGACT	0.919594	0.329989	MLF2	0.301506	0.0002405	MTHFS	0.943612	4.12845e-18	PIGX	2.19399	2.25494e-14	FBF1	1.76777	0.999845	FUNDC2	1.30762	6.02515e-05	DBF4	0.763867	1
1223	PSD	0.505685	0.306528	DDA1	0.345555	0.0190192	RP11-63M22.2	1.38916	0.666557	KIAA2018	0.637368	2.36346e-14	SPTY2D1	0.3568	0.329989	PCNA	0.35963	0.000243007	GLCCI1	1.41757	4.26092e-18	ZNRD1	1.75556	2.16921e-14	ANKRD42	1.76927	0.999845	RDX	1.64633	6.04924e-05	ADRBK2	3.19002	1
1224	CARF	0.16499	0.307534	SETX	0.321859	0.019059	NRXN1	2.5041	0.666557	IL2RG	0.230363	2.47177e-14	PLEKHO2	0.858131	0.331306	ANKRD39	0.362891	0.000244068	RTCA	1.0154	4.27532e-18	COMT	1.85555	2.23104e-14	RP11-838N2.4	3.82189	0.999845	DCAF7	1.56334	6.04605e-05	HIF1AN	1.62432	1
1225	RP11-124N2.1	3.0677	0.308441	ZBTB7A	0.505937	0.019059	RP11-507M3.1	2.50353	0.666592	PPIA	0.262369	2.6707e-14	ZNF791	0.353865	0.331306	TMEM170A	0.314812	0.000244505	ACP6	1.81728	4.86396e-18	TMEM165	1.60116	2.17332e-14	PAPOLA	0.366488	0.999845	HLA-DQB1	1.42088	6.09872e-05	LINC00115	3.01715	1
1226	ATP9B	0.0995529	0.3086	HHEX	1.758	0.0191889	CLDN16	2.50318	0.666598	KPNA3	0.594101	2.67078e-14	SMS	0.2703	0.333324	PSMA3	0.238967	0.000249074	KIF20B	0.850509	4.85504e-18	PSMB5	1.78851	2.25494e-14	BAZ1A	0.438844	0.999845	SLC25A33	1.77565	6.1068e-05	IRF1	0.497696	1
1227	SNURF-1	0.311824	0.308875	EIF4EBP1	0.563706	0.0191937	C1QTNF3	0.434618	0.666816	IBTK	0.632002	2.71727e-14	AL592284.1	1.51857	0.333338	STK4	0.156465	0.000255319	ATG3	0.695767	5.0494e-18	NPM1	0.72165	2.40952e-14	ITM2B	0.270576	0.999845	AKR7A2	1.40844	6.13155e-05	ATP5G3	0.518122	1
1228	GYPC	0.0393272	0.309216	GCLM	0.523813	0.0193278	SHANK2-AS3	2.49996	0.666816	FERMT3	0.436179	2.75882e-14	PARD6A	0.579581	0.335316	RYBP	0.423116	0.000256915	PTPRN2	1.46983	5.17315e-18	IFI35	1.9864	2.3934e-14	NBEAL1	0.420704	0.999845	MIR142	1.25	6.12836e-05	WARS	1.67656	1
1229	RP11-122G18.8	3.10938	0.309508	MLC1	8.84621	0.0193915	RP11-358B23.1	1.36069	0.666816	PGLS	0.441046	2.87041e-14	CC2D1B	0.843644	0.33575	RNASEK	0.534292	0.000260761	UBALD1	1.41005	5.18079e-18	BAD	1.85502	2.32387e-14	FGFR1OP2	0.486791	0.999845	STK4	0.758804	6.36114e-05	C6orf132	3.09018	1
1230	GNA11	0.888155	0.309878	PRKD3	0.552486	0.019382	CDC14B	0.163413	0.667173	VPS4B	0.429777	2.94674e-14	RRAGC	0.41677	0.335865	CYTH3	1.25824	0.000263287	SYT11	1.29692	5.39295e-18	MGME1	2.8451	2.78963e-14	NAGS	3.5922	0.999845	ITM2A	0.766015	6.44458e-05	ZNFX1	1.24773	1
1231	ITPKB-AS1	0.47257	0.309878	CHST10	2.05627	0.0194084	RP11-542B15.1	2.49617	0.667187	DDX58	0.726903	2.94797e-14	TMED1	0.513173	0.336252	CD274	0.97449	0.000264717	ERH	0.446992	5.37628e-18	RPL22L1	1.60554	2.55257e-14	LPAR2	0.993465	0.999845	KCMF1	1.98251	6.48957e-05	PSMD10	1.69944	1
1232	SV2B	1.61676	0.309932	TPI1	0.187699	0.0194359	SGCD	1.40995	0.667277	HMGN3	0.354162	2.99253e-14	TGFBI	1.60463	0.336465	DCXR	0.223786	0.000267627	C7orf73	0.675454	5.55288e-18	NRM	3.82854	3.62788e-14	SNORD3A	3.7744	0.999845	RAB1B	1.83199	6.52706e-05	HERC2	1.04721	1
1233	GCNT4	0.29185	0.30995	MIDN	0.548769	0.0195651	LGALS4	0.457087	0.667277	IL27RA	0.499542	2.99404e-14	QSOX2	1.06219	0.336612	STARD3	0.413376	0.0002737	SNX20	0.96952	5.57552e-18	GADD45GIP1	1.23511	2.52284e-14	FUBP3	0.977553	0.999845	COPZ1	1.19089	6.52706e-05	TNFAIP8L1	1.63095	1
1234	FITM1	0.694599	0.310166	SH2D2A	0.336716	0.0198751	RP11-344P13.4	2.33685	0.6673	ZC3H7A	0.422492	2.99404e-14	DOCK7	1.02646	0.340817	IGFLR1	0.506444	0.000277261	GBP4	0.798557	5.83655e-18	MAPRE1	1.41208	2.55886e-14	C6orf52	3.49385	0.999845	PABPN1	1.41896	6.73788e-05	WWC2	3.0173	1
1235	RP11-493K19.3	1.60879	0.311079	ATG4A	0.682714	0.0199939	LINC00704	2.49098	0.667488	NOA1	0.608561	3.18254e-14	WWTR1	1.48962	0.340854	EIF1AD	0.612683	0.000284106	STOML2	0.748616	6.34289e-18	COA1	1.85396	2.7209e-14	C19orf43	0.354816	0.999845	BLOC1S1	0.907718	6.78242e-05	LINC00884	3.15468	1
1236	CTD-3025N20.3	1.55642	0.311592	COMMD2	0.31677	0.0200216	AC104667.3	2.48997	0.667602	ZNF708	0.597227	3.29331e-14	DUSP14	0.565754	0.340854	SLC2A14	1.13767	0.000297211	PRKAG1	0.970158	6.39509e-18	LRRC59	2.13583	2.8761e-14	EPB41L4A	3.65795	0.999845	EWSR1	0.964403	6.84935e-05	C16orf58	1.71887	1
1237	CTB-50L17.14	1.62589	0.311608	CDCA7	0.750996	0.0202265	RP11-505K9.1	0.203763	0.66765	VSIG1	0.917247	3.3025e-14	PPP4C	0.192948	0.340915	ZNF184	0.558302	0.000312307	ODF3B	1.62968	6.65173e-18	NAP1L4	1.36845	2.70704e-14	PLCB2	1.33408	0.999845	SEC22C	1.54932	6.86968e-05	B9D2	1.28524	1
1238	C21orf2	0.109252	0.313071	GALNT11	0.517467	0.0205364	PHYHD1	0.787271	0.66765	TUFM	0.339557	3.30792e-14	ITGAE	0.265513	0.340923	TXNL1	0.247409	0.000312543	MRPL54	0.590667	6.55582e-18	ARRB2	1.50205	2.89307e-14	RP11-504P24.6	3.58876	0.999845	CDK6	1.94615	6.94861e-05	TNFRSF14	0.682775	1
1239	COL7A1	2.29486	0.314256	ST3GAL5	0.600238	0.0205702	SPDEF	1.48515	0.66765	SARS	0.415097	3.30858e-14	CNPPD1	0.398511	0.341134	PSMB6	0.187002	0.000313012	MTFP1	0.922296	6.66689e-18	DPP3	2.64646	3.54268e-14	C12orf55	3.54684	0.999845	SLC1A4	3.10139	7.25128e-05	YIPF3	1.05216	1
1240	RP11-313F23.4	3.01435	0.314373	DOCK5	2.4164	0.0206049	RP4-657D16.6	1.10621	0.667707	UBA3	0.544751	3.3368e-14	KIF3A	0.386345	0.341281	SP140	0.314576	0.000321492	TMPRSS6	5.76743	7.42614e-18	PPIH	2.07032	3.31067e-14	KIAA1211L	3.69533	0.999845	NFU1	1.3701	6.93625e-05	HSPH1	0.743721	1
1241	KLHL32	0.506468	0.315199	PSMD8	0.231135	0.0206732	CTD-2035E11.5	0.327775	0.667965	MTPN	0.514851	3.49774e-14	PPP1R10	0.278486	0.341987	SUMO2	0.139008	0.000323453	ARHGDIA	0.521904	6.92921e-18	PTRHD1	1.59031	3.17952e-14	THEM4	0.633864	0.999845	STOML2	1.25774	6.95828e-05	AC092301.3	3.30332	1
1242	CTD-2516F10.2	1.14656	0.315256	ICMT	0.781635	0.0207662	WDR96	2.48317	0.668164	R3HDM4	0.47473	3.64298e-14	FKBP8	0.170507	0.342986	SEC11C	0.212568	0.00032419	RP11-275I4.2	2.93069	8.41555e-18	DEPDC1	9.21809	5.91257e-14	CCNH	0.459216	0.999845	CRK	2.03087	7.05449e-05	COX5A	0.564796	1
1243	SDR42E1	0.546259	0.315355	FAM46A	0.637387	0.02088	GHRLOS	0.45062	0.668164	RNF214	0.7478	3.68125e-14	ICAM1	0.772569	0.343935	C8orf76	0.446894	0.000324497	TRIM22	0.767926	8.14831e-18	PLEKHJ1	1.51781	3.40847e-14	RP11-147L13.8	3.58983	0.999845	MTPN	1.33712	6.98057e-05	USP48	0.765638	1
1244	ZNF835	1.20078	0.315681	GSR	0.721235	0.0210656	RP3-322G13.7	2.48189	0.668164	ACN9	0.568701	3.87813e-14	FBXO7	0.232719	0.344853	RCE1	0.488453	0.000325014	CCDC12	0.538384	8.15049e-18	TIMMDC1	2.02698	4.1846e-14	ZBTB8A	3.53075	0.999845	TIMM8B	1.27947	7.08764e-05	SLC7A6OS	1.07472	1
1245	EBPL	0.0735108	0.316263	DNAJC8	0.205056	0.0211505	ABCC6	1.09957	0.668513	CCNK	0.511851	3.92887e-14	GNB4	2.54426	0.346293	PIGT	0.334828	0.000325155	MRPS14	0.925418	8.56633e-18	NCOR1	1.11662	3.92731e-14	RP11-154H23.3	3.57416	0.999845	SLC16A3	2.01326	7.2519e-05	SH3TC1	1.72463	1
1246	DCAF8-1	1.26853	0.316351	C1QB	1.48298	0.021327	LYSMD1	1.3831	0.668619	UTP18	0.555655	3.95137e-14	MKNK2	0.417846	0.34677	MYLPF	1.20199	0.000328843	C14orf166	0.482169	8.56713e-18	SLMO2	1.63953	4.20428e-14	FTL	0.194437	0.999845	SAR1A	1.30553	7.25522e-05	NUDT6	3.0132	1
1247	NOC3L	0.135927	0.317302	C19orf12	0.62123	0.0213392	CNTN2	2.47539	0.668619	CREBRF	0.449423	3.95943e-14	GNAI3	0.259067	0.346929	B4GALT1	0.5057	0.0003293	RABAC1	0.471914	8.60753e-18	CD247	1.26852	4.16168e-14	AC010761.8	3.58282	0.999845	VPS37B	1.44138	7.32349e-05	GFER	1.04538	1
1248	SPAG8	0.59432	0.317488	PAFAH2	1.21528	0.0215568	HDAC11-AS1	2.47477	0.668619	SYPL1	0.433581	4.05003e-14	DERL2	0.246366	0.349504	BFSP2-AS1	1.67506	0.000330121	BTN3A2	0.690697	1.01763e-17	AAMP	1.90545	4.54111e-14	RP1-92O14.3	3.48554	0.999845	RFTN1	1.57722	7.44292e-05	FNBP4	0.616007	1
1249	DBNDD1	0.671274	0.317633	RHOF	0.311656	0.021712	RP5-968P14.2	1.06125	0.668619	MRPS21	0.307283	4.26885e-14	UQCR10	0.152455	0.351877	NOP10	0.188014	0.000332895	SNRPC	0.566646	1.01832e-17	DNAJC1	1.71043	4.48245e-14	KIF1B	1.33988	0.999845	BAX	0.958953	7.50896e-05	GMEB1	1.59383	1
1250	ZCWPW1	0.22979	0.318352	MAST3	0.958728	0.0217964	RP11-230C9.4	1.4147	0.668712	CHD8	0.620112	4.31085e-14	ZNF600	0.601588	0.351877	EDARADD	1.03363	0.000333463	MIR155HG	1.7399	1.15212e-17	CD320	1.643	4.68847e-14	TRIM7	3.59595	0.999845	IDH2	1.09631	7.56754e-05	ZNF577	3.01802	1
1251	CTD-2033C11.1	1.76106	0.318497	QDPR	0.4992	0.0218612	NRL	0.210039	0.66924	SVIL	0.926377	4.42142e-14	CDKN2B	1.60949	0.352083	GPM6B	0.533102	0.000336123	DCAF13	0.91154	1.16194e-17	TTK	7.06697	9.62064e-14	C19orf48	0.863626	0.999845	XBP1	0.858697	7.60781e-05	RP11-37C7.3	3.0266	1
1252	AC093627.9	0.459401	0.319934	PDZD11	0.477136	0.0223008	OSBP2	0.501993	0.669473	MRPL20	0.371956	4.85102e-14	AGO4	0.843161	0.353216	ECH1	0.188215	0.000337061	SNRPD3	0.640138	1.25932e-17	MAP1LC3B	1.20322	5.87308e-14	QRICH1	1.30171	0.999845	TNFRSF1B	1.21845	7.61902e-05	PIK3R3	2.96486	1
1253	ABCD2	0.145101	0.320807	AIM1L	1.95222	0.0223573	GALNT5	1.43212	0.669728	PAXBP1	0.719472	4.91162e-14	NCK1	0.269618	0.353216	KRTCAP2	0.214363	0.000343527	ETFB	0.560944	1.312e-17	LDHB	0.788557	6.53726e-14	CHP1	1.72948	0.999845	RIC8A	1.49266	7.72097e-05	SESN3	0.762498	1
1254	RP11-234K24.3	17.4133	0.321151	LRPAP1	0.246841	0.0226249	TMEM105	2.46414	0.669728	IRAK4	0.513068	4.94603e-14	CCDC47	0.338171	0.353527	SNHG12	0.510185	0.000343527	HNRNPA2B1	0.360954	1.33538e-17	COX7C	0.830002	6.64969e-14	GRHPR	0.791389	0.999845	AQP3	1.1695	7.72097e-05	SLC25A11	0.905034	1
1255	RP11-28H5.2	17.4897	0.321151	VPS13A	0.407237	0.022638	AC091814.2	2.46392	0.669728	RNF125	0.345825	5.08678e-14	MB21D1	0.388301	0.353527	RAB35	0.47635	0.000347702	OTUB1	0.712737	1.3745e-17	SMARCE1	1.5082	6.4728e-14	AC145212.1	3.472	0.999845	TUBB2A	1.87735	7.9296e-05	TCERG1	0.926026	1
1256	FAM198A	17.3593	0.321151	TPGS1	0.348179	0.0226796	RP11-246A10.1	0.476436	0.669751	PHIP	0.439961	5.10321e-14	PARP4	0.381744	0.354236	NDUFC2	0.180761	0.000353116	PEF1	0.884209	1.39752e-17	PHGDH	4.53225	1.00911e-13	DCTN4	1.30187	0.999845	CCDC47	1.43842	7.87606e-05	TRAPPC13	1.58008	1
1257	RP11-64K12.9	17.5125	0.321151	IL2RB	0.435909	0.0228605	SIGLEC1	1.78415	0.669905	CSGALNACT1	0.57343	5.46781e-14	ZCCHC6	0.318183	0.35502	HSD17B7	0.499321	0.00036108	TSPAN14	0.815663	1.48671e-17	CD2BP2	1.89956	7.02608e-14	PERP	0.865627	0.999845	WAC	1.21816	7.87606e-05	BCLAF1	0.497884	1
1258	PCDHGA6	17.3786	0.321222	LAMTOR5	0.226655	0.0228619	AC009120.10	0.473743	0.669982	CYP20A1	0.463249	5.59236e-14	MTHFD2	0.265702	0.35512	TAF1D	0.23539	0.000361976	CCR4	1.47122	1.74871e-17	EDF1	0.935939	6.91336e-14	OSGEPL1-AS1	3.53604	0.999845	NFKB1	1.52443	7.92989e-05	SH2D2A	0.817075	1
1259	PCDHGC3	17.4973	0.321332	NDUFA12	0.215294	0.0229751	PIWIL4	0.899124	0.669987	SNHG7	0.36424	6.38111e-14	AZI2	0.411815	0.356392	SEC14L1	0.382506	0.000367653	PPP2R1A	0.760128	1.83107e-17	FDFT1	1.72779	7.57783e-14	ESPN	3.41516	0.999845	CHCHD10	1.16581	7.96716e-05	POGK	1.58952	1
1260	CXorf36	17.4373	0.321332	STIM2	0.356085	0.0230441	TRIM61	0.494715	0.670062	TMEM161B-AS1	0.751322	6.42593e-14	DEDD2	0.255565	0.357005	CHPF	0.840242	0.000377875	CMC1	0.938755	1.86363e-17	SNAPIN	1.97156	7.82775e-14	ADAMTSL4-AS1	3.50099	0.999845	ANAPC16	0.702713	8.0713e-05	DNAJC13	1.63263	1
1261	C5orf58	17.3094	0.321341	KIAA1551	0.204921	0.0231738	FCER1A	2.45465	0.670377	MRPS5	0.466421	6.42593e-14	POP7	0.387565	0.357786	SYS1	0.361235	0.00039104	GPR132	1.18336	1.88364e-17	C4orf46	3.73586	1.0261e-13	PRKAA1	0.740015	0.999845	ZSCAN16-AS1	1.68132	8.07405e-05	HSPA4	1.03191	1
1262	C19orf71	17.4874	0.321651	ARRDC1	0.401092	0.0232297	POU4F1	1.0506	0.670879	MZT2B	0.281459	6.68391e-14	SELPLG	0.295658	0.358572	SPSB1	0.840648	0.000406021	METRNL	2.04413	2.11526e-17	SLC35B1	2.32655	8.34226e-14	ISPD	3.4625	0.999845	WSB1	1.16737	8.0713e-05	HDAC11	2.90493	1
1263	RP11-84D1.2	17.4331	0.321651	ADAM15	0.934526	0.023248	VEPH1	2.44715	0.671093	PTPN11	0.60852	7.03979e-14	CLPP	0.237023	0.359185	UBE2G1	0.280169	0.000406021	DYNLT1	0.514824	2.15752e-17	VPS25	2.37709	8.86259e-14	VAMP2	0.318038	0.999845	ZC3HAV1	1.03114	8.12411e-05	RP5-1092A3.4	2.9547	1
1264	TCFL5	0.526278	0.321763	EFTUD1	0.83859	0.023307	LIMS3	2.4435	0.671459	CHCHD10	0.425144	7.73847e-14	FXYD2	1.04874	0.359612	HNRNPAB	0.358049	0.000410802	CYB561D2	0.936897	2.55266e-17	C3orf14	3.71138	1.13939e-13	FASLG	1.94648	0.999845	AAED1	1.57124	8.20151e-05	NEDD1	1.01278	1
1265	SYT13	17.4714	0.321766	CLSTN3	0.955757	0.023343	CNKSR2	0.214782	0.671734	RB1CC1	0.424018	7.75011e-14	SPAG1	0.992491	0.36004	AC022182.3	0.72373	0.000410909	UFD1L	0.603665	2.54922e-17	IMPDH2	1.59178	8.24297e-14	ANKRD11	0.57197	0.999845	SMIM12	1.34344	8.22923e-05	DBI	0.496268	1
1266	GAL3ST1	17.1898	0.321789	PARVG	0.398213	0.0234767	SPIN2A	0.627843	0.671822	RBBP7	0.38725	7.8084e-14	MMP23B	1.66482	0.361428	ERF	0.809197	0.000410909	ZNF267	0.786811	2.62231e-17	C7orf73	1.5219	8.78747e-14	OTUD5	0.956629	0.999845	TM2D3	1.19739	8.2764e-05	MACF1	0.706669	1
1267	PLEKHH1	17.196	0.321984	TRIM33	0.489791	0.023492	DMRTA1	1.36167	0.672103	BBX	0.351523	8.29892e-14	NLRC5	0.413579	0.362641	NUDT4	0.438738	0.000423932	CCR5	1.97889	2.75215e-17	FAS	1.76806	9.37925e-14	TTC39C	0.480932	0.999845	MAP3K1	1.63711	8.33548e-05	OCIAD2	0.459686	1
1268	ACTN1-AS1	1.09269	0.322014	CPQ	0.519427	0.0237023	RP11-730K11.1	0.268438	0.672173	GIMAP6	0.687389	8.34081e-14	NTMT1	0.340387	0.363266	C16orf72	0.730567	0.000426532	PIGT	0.864136	2.73818e-17	KRT10	1.1013	9.24129e-14	PSMA6	0.890709	0.999845	C1orf86	1.04868	8.4842e-05	CASP3	1.05089	1
1269	RP11-685M7.3	17.3077	0.322126	AATF	0.333917	0.0237325	CYP2A6	2.27058	0.672662	TGFBR2	0.541092	8.4053e-14	TYROBP	0.815025	0.363266	CDV3	0.230782	0.000426532	CPE	5.4082	3.00125e-17	ALYREF	3.45807	1.24371e-13	BCR	1.73653	0.999845	NCDN	2.80252	8.75573e-05	C7orf13	2.93724	1
1270	GAS8	0.465614	0.322371	OSTM1	0.418056	0.0238816	LILRA2	2.3056	0.672662	VDAC2	0.32189	8.48766e-14	BDH2	0.51402	0.363266	LPXN	0.314479	0.000436229	COTL1	0.413622	2.88064e-17	2021-09-15	1.11364	9.96088e-14	CXorf24	1.7563	0.999845	PPAPDC1B	1.66986	8.56732e-05	EIF3D	0.449771	1
1271	FAM155B	17.3358	0.322504	ACOT4	1.02873	0.0238853	TRAF3IP1	0.161639	0.672756	TUBB	0.353839	8.50546e-14	ZBTB7A	0.409938	0.364143	RP11-18H21.1	0.419494	0.00044162	GPN1	0.873521	2.92931e-17	NEAT1	1.07017	1.03871e-13	RDX	0.849199	0.999845	PLEKHA3	1.60386	8.56732e-05	C22orf39	0.823384	1
1272	TBRG4	0.127762	0.322559	CHMP2A	0.240678	0.0240051	RALGAPA2	0.0985601	0.672933	ARHGEF3	0.571738	8.58938e-14	SNAP47	0.402218	0.366721	EIF4E	0.301605	0.000445393	LRRFIP2	1.02978	3.03321e-17	SNW1	1.33563	1.06346e-13	RGCC	0.423179	0.999845	MAP1LC3B2	1.90565	8.61429e-05	RP11-181C3.1	3.05725	1
1273	KIAA1467	1.0315	0.322667	KLRC2	4.17081	0.0243896	RP4-639F20.1	0.700393	0.673137	PTMA	0.0915719	8.65892e-14	RELT	0.798061	0.366878	SREBF2	0.602921	0.00044692	HNRNPH2	0.683232	3.06626e-17	MTF2	1.66968	1.10392e-13	TRIM13	0.953798	0.999845	QARS	1.36542	8.62927e-05	CTD-2287O16.5	2.87331	1
1274	MPI	0.140357	0.322988	MCRS1	0.483322	0.0243665	MIEF2	0.181727	0.673377	SIGMAR1	0.788543	8.99996e-14	LSMD1	0.226073	0.367933	RAP1B	0.186939	0.000450644	C10orf10	4.26215	3.30072e-17	NTAN1	1.90088	1.13946e-13	HIC1	3.44577	0.999845	SRA1	1.36697	8.66201e-05	RSPRY1	1.2372	1
1275	PGC	17.3588	0.323073	ATP1A3	1.50713	0.0244949	ZNF528	0.169903	0.673438	BCAP31	0.341091	9.0962e-14	RP11-357H14.17	1.69403	0.368786	HGSNAT	0.439517	0.000451058	HEXIM1	1.06411	3.11089e-17	WHSC1	2.87023	1.3307e-13	ZNF408	1.73108	0.999845	PAFAH1B1	1.08291	8.75093e-05	AL592284.1	3.07226	1
1276	FXYD3	1.6475	0.323254	MEA1	0.347094	0.0245195	MTSS1L	0.75501	0.673438	SURF1	0.410102	9.12243e-14	CNOT2	0.28888	0.369006	PHF1	0.297025	0.000452239	CD40	2.42823	3.26365e-17	CCT3	1.24531	1.15492e-13	PLEKHM1	1.35692	0.999845	PSMB8	0.784807	8.9166e-05	ZBTB5	2.95663	1
1277	ZNF573	0.286274	0.323558	LCORL	0.67041	0.0245616	AF127936.7	0.876411	0.673572	C21orf33	0.539921	9.19262e-14	RPS29	0.0812805	0.369006	PSMD7	0.193765	0.000456413	CHKB	1.28318	3.23467e-17	UBA2	1.6635	1.25256e-13	AMACR	3.30611	0.999845	UBE2J1	1.24183	9.03176e-05	METTL2A	1.61667	1
1278	RP11-798G7.5	17.2534	0.32393	GALNT6	1.16593	0.0246003	ATP6V1G2	0.330542	0.673802	ANXA11	0.339246	9.45853e-14	NHP2L1	0.154698	0.369006	HMGCS1	0.545764	0.000466229	CALM1	0.298889	3.24694e-17	RSU1	1.6719	1.25326e-13	RAD51D	1.90999	0.999845	RCL1	2.08862	9.14734e-05	RP11-545I5.3	2.91919	1
1279	MLXIP	0.128102	0.324011	CTC-241F20.3	0.563096	0.0246168	CSF1R	1.35834	0.674446	SAFB	0.45277	9.56037e-14	NDUFC2	0.17237	0.371027	DPP7	0.190821	0.000466381	HIGD1A	0.826011	3.30085e-17	PDCD10	1.52287	1.24352e-13	ITPRIPL2	3.36164	0.999845	ATP6V1D	1.5271	9.14734e-05	RHOH	0.473649	1
1280	RP11-434H14.1	1.30917	0.32421	CRNDE	2.56407	0.0248716	MEF2A	0.0768831	0.674537	DYNC1H1	0.450167	9.78199e-14	ENPP4	0.610218	0.371154	AGPAT2	0.507238	0.000470537	FGFR1OP2	0.569287	3.46094e-17	COMTD1	2.42258	1.39832e-13	ZMAT1	1.38321	0.999845	RNF139	1.07445	9.14734e-05	RAD54B	3.03945	1
1281	RRAGB	0.1487	0.324215	RAC1	0.221869	0.0249079	RP11-75C10.9	2.40833	0.674754	MBTPS1	0.555001	9.87516e-14	SNRNP27	0.276777	0.37142	THBS1	2.28868	0.000473565	SNX3	0.470078	3.49184e-17	PARPBP	4.3135	1.8395e-13	PIK3CG	1.2955	0.999845	TMED9	0.912399	9.18683e-05	ZNF236	1.57009	1
1282	IFT140	0.480703	0.324504	SEC24D	0.755226	0.0250611	RP11-707M3.3	0.429786	0.674807	MAP4	0.580108	9.99899e-14	BMF	1.77497	0.372081	DHRS7	0.187159	0.000487395	SEC13	0.970648	3.57997e-17	PLK4	5.08451	2.0863e-13	EVC	3.56095	0.999845	CAPZA2	0.990493	9.22192e-05	RP11-46H11.12	2.95829	1
1283	LRRC27	0.416682	0.326003	CHCHD5	0.320752	0.0251761	PLEKHD1	1.04615	0.675168	HOOK1	1.02336	1.00954e-13	PREX1	0.415528	0.372394	FSD1	1.40439	0.000496948	VWA5A	1.98243	3.66491e-17	SPN	1.87099	1.37662e-13	KDM1B	1.72655	0.999845	PRKAR1A	1.02992	9.2524e-05	STT3B	0.701144	1
1284	RP13-216E22.4	0.953785	0.326043	MESDC2	0.282033	0.0252048	RP11-787I22.3	1.35337	0.675168	HCLS1	0.30007	1.01444e-13	APOC1	1.30702	0.374838	OST4	0.117921	0.000496948	ZMAT2	0.625421	3.95858e-17	MLEC	1.87776	1.44006e-13	RNPS1	0.407574	0.999845	DNAJA2	1.15419	9.27113e-05	LMBRD2	1.62811	1
1285	RP11-543C4.1	0.737219	0.326555	RP11-254F7.2	1.45975	0.0252915	GPR61	1.38391	0.675168	NDUFB8-1	0.248214	1.15311e-13	LYPLA2	0.350244	0.374867	PLEKHF1	0.461865	0.000550154	IDS	0.532181	4.06776e-17	POLR3GL	1.24234	1.39832e-13	STRIP1	1.29876	0.999845	IP6K1	1.75732	9.40882e-05	RP11-426C22.5	3.00406	1
1286	WFDC1	17.1698	0.326618	CD27-AS1	0.993688	0.0255933	CLGN	2.40244	0.675168	DYNLT3	0.40422	1.15522e-13	NR1H2	0.240695	0.375547	LRRC2	1.24849	0.00055259	NDUFB10	0.492617	4.3062e-17	E2F8	8.96854	2.52583e-13	NRROS	1.72047	0.999845	HTATSF1	1.12599	9.45308e-05	DHX29	0.771202	1
1287	RP11-554F20.1	17.5273	0.326882	ERP44	0.283463	0.0257197	LINC00381	1.05111	0.675349	KIAA2026	0.616275	1.23404e-13	FAM160B1	0.425437	0.37701	FBXO34	0.378035	0.000566563	MIIP	1.10218	4.3896e-17	SUCLA2	2.38108	1.66808e-13	KCNMB3	3.30195	0.999845	NDNL2	1.04879	9.46302e-05	PARK2	2.98317	1
1288	KANK1	0.311823	0.327081	RP11-809O17.1	1.80309	0.0259896	AC023590.1	0.16685	0.675621	PARP1	0.377325	1.28991e-13	IL9R	2.80138	0.377281	CLTA	0.246109	0.000567845	RUNX3	0.805117	5.32635e-17	ARF3	2.07128	1.62283e-13	WDR83OS	0.42443	0.999845	POR	1.92502	9.60392e-05	AMMECR1L	2.83978	1
1289	AC006547.13	2.19983	0.327328	ATP10D	1.08461	0.0260283	UBE2E2	0.177761	0.675621	TRAF5	0.625915	1.30623e-13	NFKBID	0.670909	0.378825	FEM1C	0.681662	0.000569606	GNAS	0.494338	5.7176e-17	HDAC2	1.81583	1.66185e-13	MMP9	3.26184	0.999845	LLPH	1.21664	9.53777e-05	PRDX6	0.553819	1
1290	RP11-499F3.2	1.50819	0.327338	KANK3	1.40688	0.0262483	RP11-296I10.3	2.39677	0.675621	PDCD6IP	0.510511	1.31419e-13	PHTF1	0.496851	0.379596	CMTM7	0.225016	0.000572021	BTN2A2	1.83421	6.02564e-17	POLA1	3.3743	2.24336e-13	MXD1	0.978461	0.999845	BAK1	1.81777	9.64779e-05	CLINT1	0.704482	1
1291	RP11-31F15.2	0.780002	0.327338	ADAM17	0.611562	0.0262514	SLC25A13	0.178564	0.675621	RPL39	0.254848	1.31479e-13	SMC6	0.376313	0.37997	TMPRSS3	1.25052	0.000582222	NUBP1	1.08836	5.96512e-17	HSPA1B	1.96667	1.92495e-13	RP11-484K9.4	3.43644	0.999845	ORAI1	1.31926	9.79959e-05	CDKL1	2.87448	1
1292	NOL9	0.131295	0.327377	RBM42	0.40761	0.0264034	THY1	1.34365	0.675621	PPA2	0.480928	1.32272e-13	BAX	0.188281	0.37997	TXNDC11	0.350793	0.000584527	EXOSC3	1.15026	6.04837e-17	GLIPR1	1.44024	1.75902e-13	RP11-73O6.3	3.27473	0.999845	OSBPL8	0.897769	9.86941e-05	PHF1	0.817016	1
1293	RP11-377D9.3	1.54191	0.328061	RAB4B	0.458177	0.0265103	RP11-737O24.5	2.39176	0.676153	EEA1	0.596552	1.38686e-13	GABRE	5.59444	0.38059	TXNDC15	0.360144	0.000596294	STXBP2	0.734903	6.07851e-17	PRDX4	1.9945	1.96455e-13	RP5-1074L1.4	3.38508	0.999845	RNF34	1.5598	9.86941e-05	POLR1D	0.576709	1
1294	TCEAL3	0.142556	0.329893	CD2BP2	0.378351	0.0267394	CRYM	2.39105	0.676153	LCP2	0.542898	1.39885e-13	BID	0.313705	0.380826	COL5A3	1.74622	0.000597476	TSPO	0.423736	6.2395e-17	PSMC3IP	5.3515	2.97129e-13	BCO2	3.36208	0.999845	TNFSF8	1.77828	9.90929e-05	FCHO2	2.92236	1
1295	RP11-488L18.8	0.522912	0.330057	GOLPH3	0.458752	0.0268169	RP11-482M8.1	2.38703	0.67656	HMOX2	0.387744	1.56406e-13	FRG1	0.227999	0.382316	PLAGL2	0.941505	0.000602212	ZC3H12D	1.11022	6.37162e-17	TMEM237	4.00085	2.70962e-13	COPS2	0.630571	0.999845	AMICA1	1.2129	0.000100568	HCFC1	1.28751	1
1296	C22orf23	17.3359	0.330207	MRPL27	0.427499	0.0271147	RP11-114M1.1	2.38584	0.676694	MRPL34	0.378649	1.59951e-13	2021-09-11	0.37826	0.383199	CENPM	0.396809	0.000602543	MYO5C	3.98534	6.80317e-17	PSIP1	1.14729	2.09342e-13	YPEL4	3.28785	0.999845	LSM2	1.18352	0.000102512	PPP1R18	0.656139	1
1297	DCDC2	1.77281	0.330724	HCLS1	0.20619	0.0271948	U47924.31	0.410133	0.676909	SMARCC2	0.489875	1.60115e-13	IMPA1	0.452888	0.383574	SIPA1L2	2.02271	0.000610649	COMMD5	1.08584	8.1386e-17	CPSF6	1.60867	2.16873e-13	COPG2	1.67387	0.999845	UBE2D1	1.43391	0.000103182	MRPL37	1.04078	1
1298	ZNF793	0.29895	0.330724	HDGF	0.531427	0.0273156	RP11-245P10.6	2.38315	0.676909	MAN1A2	0.510483	1.63181e-13	RP11-244H3.4	0.734065	0.384261	PAFAH1B1	0.234232	0.000610514	ST6GALNAC6	1.09183	8.14556e-17	DCAF13	1.93708	2.30888e-13	PDCD1	0.965956	0.999845	YIPF6	1.65343	0.000105354	ZFP37	2.97357	1
1299	CD164L2	17.4299	0.331328	TBC1D31	0.776746	0.0276749	C9orf24	0.415129	0.677011	PRKCB	0.536999	1.68319e-13	SCD5	1.98801	0.384425	MOSPD3	0.35551	0.000642588	TIPRL	0.75429	8.1386e-17	SF3B4	1.86084	2.35166e-13	HCG11	1.69749	0.999845	UBE2G1	1.22042	0.000108154	RP11-72M17.1	2.88347	1
1300	IL6R	0.10583	0.331328	PMS1	0.582957	0.0278751	RP11-61E11.2	2.22005	0.677011	SKIV2L2	0.615308	1.70827e-13	SLC35E1	0.545817	0.3845	CLECL1	1.33858	0.000671411	TPGS2	0.82415	8.14556e-17	TAF9	1.27735	2.29257e-13	KIAA1430	0.515533	0.999845	TCEA1	0.891606	0.00010934	SNX1	0.927239	1
1301	AGMAT	0.16303	0.331366	RSRC1	0.319513	0.0281636	SLC1A3	2.37901	0.677011	ARPC2	0.198339	1.7154e-13	TM9SF1	0.83213	0.385823	LHFP	2.45332	0.000687006	GRAMD3	1.65802	1.00027e-16	BARD1	3.3538	3.06849e-13	SLC4A10	3.25046	0.999845	CCDC124	1.30404	0.000110007	UNC119	1.03507	1
1302	TRPM8	2.2058	0.331721	LRRC16B	3.93588	0.0285568	RP11-390P2.4	1.03008	0.677011	REPIN1	0.769886	1.76e-13	ERAP2	0.295599	0.386525	TWISTNB	0.288721	0.000689114	DAPP1	1.18074	1.0223e-16	FAM207A	2.14536	2.53851e-13	ZNF358	3.33785	0.999845	IP6K2	1.33518	0.000110661	RPS29	0.234655	1
1303	RP11-658F2.8	0.222304	0.331737	SLC25A24	0.512578	0.0285967	RP11-552F3.13	2.21774	0.677045	MLLT3	0.533338	1.76145e-13	ABCG1	0.521701	0.386725	RAB18	0.242896	0.000691696	HSPA4	0.94092	1.07666e-16	PTBP1	1.70299	2.42048e-13	SMIM7	0.643998	0.999845	GPBP1	0.733961	0.000112244	FBXO46	2.90994	1
1304	RP11-382A18.2	1.25408	0.331819	HYLS1	1.00217	0.0288759	OR2L2	2.37542	0.677399	MDS2	0.836242	1.79665e-13	PCMT1	0.215969	0.386725	PEA15	0.634117	0.000693442	FKBP4	1.04479	1.18113e-16	CCDC12	1.23034	2.54793e-13	DLG5	3.34439	0.999845	ANKRD37	1.81514	0.000112244	BPNT1	1.5684	1
1305	GPX2	1.49721	0.331928	MXRA7	1.90025	0.028994	KCNAB3	0.376145	0.677687	PARP11	0.753928	1.8172e-13	DNM2	0.352507	0.387453	C10orf128	0.711483	0.000695889	DAZAP2	0.421366	1.19657e-16	ZNRF1	2.75645	3.11934e-13	KIFC1	3.08439	0.999845	C11orf31	0.833109	0.000112822	CHSY1	2.84374	1
1306	CPLX4	17.2026	0.332182	HYOU1	0.574696	0.029391	ST6GALNAC5	1.34023	0.67783	STRADB	0.845141	1.82036e-13	SNIP1	0.688704	0.387662	SRP14	0.108466	0.000699783	PTP4A1	0.663665	1.20281e-16	AHCY	2.61128	3.03633e-13	TSHZ3	3.53185	0.999845	LAPTM4B	2.35429	0.000115807	SLC25A51	1.67329	1
1307	ZNF382	0.275881	0.332182	HERPUD2	0.338005	0.029391	RP1-60O19.2	2.36088	0.679245	MGST3	0.354436	1.83067e-13	CTB-31O20.2	0.414719	0.389116	PSMB3	0.163841	0.000708388	PGM2L1	1.28026	1.25828e-16	ERGIC3	1.35127	2.68542e-13	ST6GALNAC2	3.23803	0.999845	BRD4	1.36321	0.000113528	MRPS25	1.05832	1
1308	SLC7A6	0.133813	0.333606	UAP1	0.447091	0.0295928	ZBTB20-AS2	0.352681	0.679245	FKBP3	0.435687	1.85732e-13	RYR1	1.4141	0.389349	PRKAR1A	0.216433	0.000737531	ATP5G2	0.322402	1.26895e-16	UBE2D3	0.864819	2.7939e-13	ZNF304	3.27694	0.999845	NR1H2	1.09947	0.000114751	TNFSF13B	1.51309	1
1309	RP11-73K9.2	0.505621	0.3337	IRF1	0.196881	0.0297157	AP000442.4	2.36026	0.679253	ARL5A	0.355464	1.90626e-13	RAD51D	0.934284	0.389934	CLN8	0.453242	0.000754554	SLC16A3	1.23446	1.32926e-16	DLD	1.68351	2.74208e-13	ZBTB42	3.31088	0.999845	PFDN4	1.15371	0.000117305	DPY19L1	2.92103	1
1310	ASIC1	2.67666	0.333741	SMARCC2	0.335777	0.0301613	HM13-AS1	1.04828	0.679475	CBX3	0.288499	1.91569e-13	KSR1	1.20555	0.394008	TRIM13	0.415192	0.000763599	SLTM	0.53483	1.347e-16	FAM129A	1.93143	2.92314e-13	USP46-AS1	3.31504	0.999845	HAX1	1.03681	0.000117571	CARHSP1	0.805969	1
1311	RP1-150O5.3	1.75551	0.33446	PSMG3	0.428411	0.0301887	AKAP10	0.076779	0.679475	TAOK1	0.630947	1.93376e-13	PTRH1	0.493142	0.394008	ZNF250	0.73829	0.000784844	ITGAE	0.698835	1.41718e-16	GNB1	2.01245	3.04134e-13	FBXW4	1.26264	0.999845	ZNF593	1.81985	0.000118308	TRIM68	2.84611	1
1312	USP21	0.31954	0.335125	NAA20	0.293326	0.0304432	OSMR	1.33195	0.679552	FXN	0.603812	1.95865e-13	UBXN10-AS1	0.844225	0.394653	SRA1	0.297256	0.000830881	CALR	0.579207	1.44944e-16	PTPN7	1.47128	3.09595e-13	RP4-561L24.3	3.29871	0.999845	DAZAP1	1.25215	0.000117571	RP4-673M15.1	2.84082	1
1313	XXbac-BPG252P9.10	0.557927	0.335826	POLR2E	0.279026	0.0304826	S100A13	0.259205	0.679886	ENO1	0.23723	1.96835e-13	NMB	0.453017	0.394867	MVD	0.425426	0.000859291	SCAMP2	0.692327	1.47721e-16	DR1	1.69322	3.20659e-13	PLEKHG5	3.27471	0.999845	PREX1	1.69777	0.000117986	RANBP3	1.04751	1
1314	FAAH	0.700787	0.336212	PIK3AP1	2.5011	0.0305123	CTD-2258A20.5	2.35394	0.680052	ARL2BP	0.422276	1.98666e-13	IL12RB1	0.316158	0.396031	ICA1	0.377036	0.000860591	WHSC1L1	0.438851	1.50249e-16	MPG	1.61126	3.27605e-13	ESAM	3.28729	0.999845	WDR74	1.3088	0.000117985	TRAK2	1.23511	1
1315	TTC39B	0.121672	0.336384	RAB4A	0.339022	0.03065	RP5-1180C10.2	0.310707	0.680085	MYOM2	0.931109	1.99647e-13	SIAH2	0.25143	0.396414	GAS2L1	2.26594	0.000869801	IPCEF1	0.840123	1.54057e-16	MASTL	3.10806	4.19859e-13	CTSO	1.27326	0.999845	GOLGA4	1.02592	0.000118087	PRDX2	0.437496	1
1316	PM20D2	0.19174	0.336455	FBXO10	1.57353	0.0307356	RP11-464F9.22	2.24151	0.680125	NOL12	0.548739	2.13373e-13	FRMD4A	2.06889	0.397862	EIF4E2	0.273085	0.000888681	LRG1	4.89018	1.65197e-16	PNKD	1.56272	3.43346e-13	RP11-47A8.5	3.21242	0.999845	DPP3	1.97799	0.000119108	TRAF7	1.58457	1
1317	ZNF503-AS1	1.7688	0.336511	DPP3	0.576166	0.0309	LZTR1	0.217831	0.680553	NDUFB2	0.264523	2.15855e-13	CD86	1.81535	0.398857	ZNF791	0.338808	0.000897686	VPS25	1.1062	1.56412e-16	C11orf58	0.971281	3.47343e-13	YME1L1	0.542609	0.999845	RCAN3	0.873379	0.000120486	PGPEP1	1.55037	1
1318	GGPS1	0.0739192	0.336917	RP11-401F2.3	1.61115	0.0309367	SMCR8	0.29574	0.680663	PNKD	0.437195	2.20538e-13	MIR22HG	0.609035	0.399114	HMGB3	0.6037	0.000906228	GPBP1	0.398269	1.56631e-16	MRPS36	1.77496	3.55643e-13	TRAPPC3	0.557737	0.999845	RABGAP1L	1.32701	0.000120535	KRT86	2.92331	1
1319	AP001055.6	0.228095	0.336959	MAGED2	0.322349	0.0309367	TAS2R10	2.34689	0.680873	WAC	0.448518	2.2657e-13	UNC45A	0.504406	0.4004	MAD2L1BP	0.408293	0.000906261	CHURC1	0.485314	1.67801e-16	AKIP1	2.46874	3.99426e-13	PMF1	0.524276	0.999845	SP140	1.33222	0.000121305	AC005253.2	2.9108	1
1320	NLN	0.329413	0.3377	SMUG1	0.65335	0.030954	CTD-2525I3.6	2.34496	0.68107	CTDSP2	0.65895	2.29139e-13	JSRP1	1.40982	0.401684	CA10	3.62551	0.000910428	MTIF3	0.789722	1.70681e-16	FAM83D	4.09147	5.12452e-13	SPIN2A	3.6125	0.999845	TFRC	1.73981	0.000121842	RDX	1.01854	1
1321	WAC-AS1	0.100507	0.33889	ACSL5	0.606221	0.0311138	RP11-70C1.1	1.01706	0.681894	RNMT	0.372393	2.72495e-13	GML	3.2821	0.401684	TICAM1	0.747102	0.000924178	UQCC2	0.83023	1.71493e-16	RABIF	2.02594	3.95781e-13	LINC01125	3.18419	0.999845	ORMDL2	1.39747	0.000121638	TTC22	2.80582	1
1322	ZSCAN20	0.865693	0.339028	IL15	1.05467	0.031317	P2RY6	2.33461	0.682181	TSNAX	0.522893	2.73941e-13	IDH1	0.746736	0.401684	HSD11B1	1.70244	0.000932996	PRKAR1B	1.51289	1.75756e-16	RAD1	2.39584	4.37511e-13	AGAP1	3.3199	0.999845	XRCC5	0.829761	0.000123239	ZNF865	2.82329	1
1323	CFD	0.217406	0.339189	PSTPIP1	0.417833	0.031317	RP11-242D8.1	0.478902	0.682181	MED13L	0.924986	2.74031e-13	RHOA	0.158575	0.40179	PLEKHO2	0.858858	0.000935979	ARPC5	0.426341	1.75215e-16	SREK1	1.60287	4.15359e-13	TRMT10A	1.72449	0.999845	YPEL3	1.25019	0.000123133	HPS3	1.18847	1
1324	ISYNA1	0.194674	0.339189	ABCC5	0.743548	0.031361	RPTOR	0.180484	0.682181	PTAR1	0.49659	2.76763e-13	MAZ	0.352847	0.403411	AC069363.1	1.36153	0.000948685	GBP1	0.783521	1.83068e-16	PSMD6	1.46345	4.28851e-13	HAUS2	0.960608	0.999845	C17orf49	1.69883	0.000123539	SLC16A4	2.80389	1
1325	OARD1	0.0781425	0.339656	MARK4	1.21077	0.0315277	RP11-264E18.1	2.33253	0.682318	NME4	0.67816	2.78612e-13	RP1-8B1.4	1.25553	0.404557	PDE4A	0.897239	0.000950478	TAX1BP3	1.13996	1.95505e-16	TRNAU1AP	2.22142	4.64057e-13	MTA1	1.08551	0.999845	CUTA	0.722765	0.00012521	MASTL	1.58012	1
1326	RP11-362K14.7	0.906262	0.339782	ARIH2	0.285633	0.0317476	FAM71F2	0.590777	0.68245	VPS36	0.545873	2.81699e-13	VPS26A	0.251901	0.404557	CMIP	0.542975	0.000955778	CCL22	5.4736	2.11792e-16	SPAG5	5.23955	6.64451e-13	PLCB3	3.2554	0.999845	RPL36	0.307649	0.000132956	STAP1	2.81924	1
1327	RP5-894D12.3	0.69285	0.339893	USMG5	0.204618	0.0317942	SPNS2	2.33051	0.68246	SOS1	0.764766	2.91282e-13	WDR63	2.62836	0.4047	TMEM165	0.247131	0.000963546	MRPS36	0.786933	2.05513e-16	PSMD1	2.06866	4.64057e-13	PDLIM2	0.581108	0.999845	CD83	1.74092	0.00012925	FAM214B	2.81055	1
1328	ZNF814	0.223189	0.340021	SCAMP4	0.563321	0.0321724	SYDE2	0.181372	0.68246	EIF2S2	0.306467	2.91902e-13	MFAP1	0.382033	0.4047	DDRGK1	0.282059	0.000969516	C15orf53	2.67564	2.15759e-16	PGRMC1	2.22892	4.69644e-13	GYLTL1B	3.27599	0.999845	CUEDC2	1.38357	0.000128657	ARHGAP25	0.871836	1
1329	TRIM73	1.00879	0.340337	TXNDC9	0.361743	0.0321724	CTD-2072I24.1	1.28111	0.682978	ZZZ3	0.633489	2.97191e-13	ARFGAP3	0.332827	0.404782	LSM1	0.229214	0.00097544	CDC37	0.539468	2.29272e-16	GSTK1	0.945599	4.48805e-13	H2AFJ	0.637916	0.999845	NEK7	1.60772	0.000129787	GCDH	1.20295	1
1330	TBXA2R	0.718824	0.341471	PIGT	0.369491	0.032288	SLC13A3	2.32547	0.682978	TWF2	0.446336	3.00609e-13	EXOSC4	0.60456	0.405323	MUC12	1.40848	0.000985171	2021-09-15	0.445669	2.48184e-16	ACADM	1.95356	4.76957e-13	FANCL	1.77974	0.999845	RAPGEF1	2.00507	0.000131621	TMEM128	1.16454	1
1331	LRRIQ3	0.392665	0.341979	SGCE	2.77861	0.0323911	FLJ45079	0.730729	0.683029	SDCCAG8	0.576366	3.05756e-13	IFNL1	2.56756	0.405669	CERK	0.395959	0.000985171	LRRC59	0.966116	2.55918e-16	BRCA1	5.33028	7.02714e-13	CASP3	0.803729	0.999845	P2RY10	1.11906	0.000130418	SLC25A4	1.51874	1
1332	LRRC37A	1.1276	0.342045	IL18BP	1.07343	0.0326208	ANKAR	0.123917	0.683152	UQCR10	0.253529	3.07904e-13	GPI	0.340627	0.40841	CSRNP2	1.02212	0.000985878	SMC6	1.00199	2.62774e-16	RAB10	1.68044	4.70837e-13	FTSJ3	1.10299	0.999845	CD58	1.3581	0.000131682	FOXN3	0.645673	1
1333	ZNF433	0.690434	0.34338	GUSB	0.404269	0.0326208	ARHGAP39	1.30943	0.683152	FAM102A	0.599679	3.17728e-13	RNASEK	0.477489	0.40841	ATP1A1	0.186096	0.000999049	GLA	1.6124	2.69035e-16	GZMB	2.10865	5.30986e-13	JAKMIP1	0.938796	0.999845	NSMCE1	1.07216	0.000131759	MTRF1	1.61362	1
1334	RP4-738P15.1	1.11344	0.343714	MIS18BP1	0.335286	0.0329598	MYCBP2-AS1	0.885539	0.683253	API5	0.519909	3.19e-13	RAB18	0.233836	0.40841	RPA3	0.247851	0.00100979	SNF8	0.649324	2.79455e-16	EIF2S1	1.64699	4.70837e-13	SLC20A1	0.750391	0.999845	FUS	0.776621	0.000133132	GBAS	0.759112	1
1335	FRS2	0.186087	0.34399	PTGES2	0.443616	0.033082	RP11-457M11.5	0.607705	0.683464	BRWD1	0.458076	3.20123e-13	DDX24	0.138441	0.409747	ARC	2.27138	0.001012	RBM18	0.995196	3.13482e-16	SP140	1.76277	4.84748e-13	HNRNPU	0.328403	0.999845	IMPDH2	1.16815	0.000134507	BCL11B	0.648727	1
1336	GJB6	0.440938	0.344118	XKR8	0.839494	0.0337679	RP1-315G1.3	0.314041	0.683464	FKBP2	0.433719	3.30053e-13	ELMOD2	0.522422	0.410771	HIPK2	0.541869	0.001012	CCDC107	0.623202	3.14524e-16	SMARCB1	1.67288	5.00987e-13	EGOT	3.23557	0.999845	PFDN1	1.10076	0.000134771	HDAC2	0.872516	1
1337	GNPNAT1	0.148729	0.344324	MICAL2	0.798018	0.0337989	RP11-168K11.2	2.31524	0.684126	RGS14	0.582052	3.32445e-13	UBR2	0.313312	0.411275	JAG1	2.60953	0.00101614	ZNF259	0.962323	3.3851e-16	PPIG	1.15201	5.2542e-13	RPUSD1	1.23966	0.999845	RTFDC1	1.08711	0.00013943	RFC1	0.746664	1
1338	AC008964.1	0.259375	0.344469	STARD9	1.58827	0.0339979	CCDC149	2.31486	0.684145	ZNF33B	0.786182	3.36271e-13	ZNF12	0.69472	0.41143	ZDHHC6	0.307221	0.00103181	HIST1H3D	2.44745	3.91792e-16	RP11-620J15.3	2.62408	6.10585e-13	ARHGAP18	1.05847	0.999845	TRNAU1AP	1.7342	0.000140187	IL22	2.77454	1
1339	RP11-33B1.3	1.0591	0.344484	SLFN13	0.864108	0.0343127	DGKD	0.078228	0.684358	DDX60L	0.635214	3.4026e-13	ATP1A3	1.18128	0.411914	UTP11L	0.380107	0.00103568	CCT6A	0.600461	4.33734e-16	PRKAG1	1.99504	5.63497e-13	FDX1L	1.30847	0.999845	HM13	1.30522	0.000141015	UBP1	1.61319	1
1340	EPPK1	0.607027	0.344863	EIF4E2	0.318945	0.0343752	PTGER1	2.17666	0.684358	ZNF652	0.829438	3.4755e-13	PPP3CA	0.380209	0.411914	CDK17	0.344002	0.00103724	TMEM60	1.22607	4.45717e-16	BCAP31	1.26356	5.49484e-13	NDUFB7	0.433101	0.999845	SERINC3	1.27172	0.000142087	ADAMTS10	2.79774	1
1341	ACAD10	0.256594	0.344953	DUSP12	0.382189	0.0345748	C5orf42	0.155379	0.684371	LYRM7	0.624639	3.53122e-13	ORMDL2	0.310519	0.412055	DERL2	0.237665	0.00104944	POLR2J	0.527473	4.45852e-16	DOK2	1.22807	5.63792e-13	NFKBIB	0.942407	0.999845	C12orf44	1.6561	0.000143208	MRPL35	1.55214	1
1342	RP5-940J5.6	0.800703	0.345364	RP11-181E10.3	2.18818	0.0347547	RP11-532F6.5	2.30883	0.684677	TMEM66	0.17193	3.60032e-13	IRAK1	0.681827	0.413396	PPM1D	0.635842	0.00105438	WEE1	1.74146	4.59353e-16	SRM	1.72606	5.95025e-13	SCFD2	1.75471	0.999845	NOP16	1.91461	0.000143868	DYNLL1	0.534103	1
1343	DKFZP761J1410	0.636405	0.345364	MTERFD3	0.612826	0.0347937	SLC44A3	0.845176	0.685236	NGLY1	0.524188	3.60387e-13	ATG4D	0.53266	0.413602	FES	1.88231	0.00105654	RAB6A	0.778715	4.87384e-16	C4orf27	1.9533	6.10585e-13	MED19	0.923283	0.999845	POLR3GL	0.90107	0.000143936	MRPS27	1.20557	1
1344	C4BPB	0.971719	0.345521	CDC42SE1	0.270867	0.0353345	RP11-10K17.6	2.30452	0.685236	TBRG1	0.486011	4.01097e-13	PPP3CC	0.250179	0.413602	ERO1LB	0.412683	0.00109088	SDF2L1	0.657541	4.97461e-16	TXNDC9	1.80702	6.0911e-13	HHAT	3.21734	0.999845	YIPF4	1.22449	0.000143984	CDK5RAP3	0.867097	1
1345	A2ML1	2.74241	0.346615	SDHD	0.250422	0.0357728	CTB-114C7.4	2.14047	0.685434	CHMP3	0.451494	4.08647e-13	SIRPB1	1.42224	0.415468	ZNF131	0.249796	0.00109694	UQCRC2	0.506534	5.04081e-16	HRAS	2.95025	7.05937e-13	SRGAP3	1.70801	0.999845	STARD7	1.36399	0.000144006	LRPPRC	0.873572	1
1346	KDM4D	0.670271	0.346782	GALC	0.703722	0.0361341	GALNT8	2.301	0.685608	NMT2	0.508499	4.41661e-13	CTC-479C5.12	0.689294	0.417734	MAST4	0.402983	0.00111146	PRMT1	0.602461	5.42787e-16	ORMDL2	1.84699	6.17884e-13	RP4-657D16.3	3.14146	0.999845	ACTR3	0.785454	0.000145172	NUDT8	2.66526	1
1347	PHGDH	0.309662	0.346782	SRSF7	0.142955	0.0366413	GLIS1	2.13171	0.686537	PUM1	0.577065	4.52068e-13	STARD3NL	0.389759	0.418164	NEK7	0.383671	0.0011257	HIGD2A	0.386706	5.4547e-16	TNFRSF25	1.51281	6.24023e-13	LAPTM5	0.297435	0.999845	DGUOK	0.927681	0.000144957	BCAT1	2.85974	1
1348	AKAP6	0.75804	0.346803	RP11-640M9.1	0.84981	0.0367498	RP11-45M22.4	2.2941	0.686609	R3HDM2	0.611997	4.56285e-13	SH3BP2	0.634644	0.418164	PTPRN2	0.539827	0.00116041	SEC23B	1.24439	5.51522e-16	CUEDC2	1.83085	6.41877e-13	LZIC	0.763756	0.999845	LPXN	1.33471	0.000144957	COMTD1	1.20179	1
1349	RP11-455G16.1	1.30739	0.347692	CTNNBL1	0.339588	0.0367498	TRIM9	1.29151	0.686639	CTCF	0.578468	4.59825e-13	QPRT	1.3111	0.418327	KIAA1279	0.675331	0.00117383	FIBP	0.676738	5.57396e-16	CAPN1	1.94063	6.6542e-13	YTHDF3	1.03274	0.999845	PYCARD	1.18305	0.000147012	SYTL3	0.736714	1
1350	SCAPER	0.0881256	0.34772	UNC13D	0.45761	0.0368392	FSTL4	2.13084	0.687148	MRPS31	0.482913	4.75242e-13	MAP4K1	0.340891	0.421453	MKNK2	0.400826	0.00118872	PCNA	0.868285	5.65441e-16	TKT	1.43711	6.50748e-13	PPP2R5C	0.361957	0.999845	LIMS1	0.972566	0.000149038	TBC1D2	2.76512	1
1351	KISS1R	0.345057	0.349011	ACAP2	0.317843	0.0370249	FGF17	1.01908	0.687232	INO80D	0.656325	4.7792e-13	STK38L	0.46151	0.422589	ROGDI	0.589261	0.00119056	OAZ2	0.890341	6.08777e-16	GRB2	1.2511	6.64451e-13	NR1H3	3.16694	0.999845	MPG	1.19182	0.000149348	ZBTB39	2.75614	1
1352	RP5-1007H16.1	2.00178	0.349357	AC109826.1	0.747593	0.0370494	ATCAY	0.871401	0.687357	HIPK3	0.656558	4.90522e-13	KDELR2	0.225698	0.425163	CCDC6	0.395951	0.00119405	MGAT1	0.904018	6.24054e-16	SRPK1	1.87414	6.98747e-13	2021-09-01	0.39901	0.999845	PSMD12	1.18086	0.000150225	DDX18	0.493297	1
1353	KIAA0355	0.106618	0.349415	DNAJC3	0.316685	0.0371107	RP11-835E18.5	2.28691	0.687559	CCR10	1.19889	5.43718e-13	TMEM43	0.361169	0.426826	PTMS	0.478291	0.00119435	NMB	1.17923	6.26028e-16	TMUB1	1.67217	7.16418e-13	JMJD6	0.726354	0.999845	BOLA3	1.25355	0.000150352	ZSWIM6	2.75883	1
1354	RP1-315G1.3	0.450761	0.350048	PIH1D1	0.313259	0.0372795	BHMT	2.28676	0.687559	SUMO1	0.263351	5.45274e-13	CLSTN3	0.765888	0.426922	UBE2N	0.179009	0.00120246	RELB	0.928025	6.66904e-16	ANXA11	1.25787	7.07291e-13	EPC1	0.382076	0.999845	TMEM259	1.61348	0.000153051	GPR132	1.17923	1
1355	AC026202.3	1.46191	0.350185	MTCH2	0.399625	0.0374914	NID2	1.3056	0.688524	ZNF207	0.338446	5.49792e-13	NCOA1	0.455683	0.427636	SRP54	0.302027	0.00120262	SDHA	0.646167	6.69204e-16	GTF3A	0.937822	7.84029e-13	RANBP2	0.709655	0.999845	HMGB3	2.32668	0.000156215	C20orf96	2.82583	1
1356	GS1-124K5.4	0.184611	0.351779	C14orf159	0.520384	0.0375949	FAM228A	1.03917	0.688731	SMYD2	0.678317	5.57269e-13	MIB2	0.330423	0.428782	POLB	0.568365	0.00120792	FAM19A2	1.94317	6.90613e-16	SRSF11	1.13958	7.82404e-13	COQ10B	0.51673	0.999845	RBM7	1.15267	0.000154253	SNRPG	0.53661	1
1357	RP4-789D17.5	1.44613	0.352074	AKT1	0.783247	0.0380516	RP11-1223D19.1	2.27826	0.688777	SUCLG1	0.450973	5.84651e-13	IL15RA	0.710123	0.428782	BTLA	0.538466	0.00121246	RTF1	0.50108	7.29377e-16	ANAPC5	1.32399	7.98915e-13	ZNF525	1.65505	0.999845	RAB6A	1.31454	0.000155453	IGSF8	1.23692	1
1358	CRB3	0.31094	0.352074	C1QC	1.47882	0.038069	NPCDR1	0.83681	0.688962	TTC9	1.2809	5.99541e-13	C1QA	1.17684	0.428782	CTNNAL1	0.611923	0.00122947	DPP7	0.497208	7.44538e-16	CPNE1	1.53632	8.14902e-13	HSBP1L1	0.848708	0.999845	ACTR2	0.835911	0.000156697	SPATA13	1.00908	1
1359	RP11-11N7.4	0.381522	0.352625	HES6	1.3196	0.0383123	PLEKHG4	0.283379	0.689239	WNK1	0.428366	6.00177e-13	HOTAIRM1	0.366623	0.429595	ADSS	0.246378	0.00123832	ZNF282	2.32583	7.66361e-16	CTBP1	2.34312	8.99971e-13	GTPBP2	3.04108	0.999845	HNRNPAB	1.44832	0.000156697	RTCB	0.872459	1
1360	RP11-247A12.2	1.05127	0.352858	ATG12	0.270569	0.0385162	IL3RA	0.531725	0.68925	ASCC3	0.518852	6.03916e-13	PRRG4	0.829828	0.429595	DNAJC15	0.236917	0.00126085	PRPS1	0.742022	8.08249e-16	TXNDC15	1.95521	8.83208e-13	CDC16	1.02789	0.999845	MRPL37	1.58362	0.000157544	FLCN	1.59728	1
1361	AIPL1	1.94349	0.353006	CCR5	0.84153	0.0388965	KLHL8	0.111952	0.689272	HERC4	0.609554	6.17854e-13	NUGGC	1.09194	0.429595	MZT2B	0.155431	0.00127326	OBFC1	0.773838	8.09429e-16	HNRNPLL	1.78383	8.93803e-13	AC006942.4	3.09074	0.999845	GLS	1.28292	0.000157544	WDR3	1.51747	1
1362	RNF215	1.15314	0.353006	GSTM4	0.802947	0.0389156	LA16c-OS12.2	0.528805	0.689312	SCOC	0.598997	6.28103e-13	MARK4	0.989894	0.429604	TFG	0.298859	0.0012743	NDUFS5	0.364031	8.09429e-16	RTCB	1.81197	8.95992e-13	TGIF2	1.22918	0.999845	SLC39A8	1.61148	0.000158297	HMGB3	1.60152	1
1363	COL11A2	1.21739	0.353385	GLRX	0.216276	0.0389848	FAM229A	0.242102	0.689312	MED4	0.307511	6.3152e-13	BOLA3	0.267504	0.430038	SMAP1	0.253908	0.00127982	IDNK	1.18757	8.22931e-16	CD82	1.7266	9.06522e-13	GLS2	3.06601	0.999845	FRG1	1.06355	0.000158089	PCYT2	1.50814	1
1364	RAB13	0.851094	0.353443	SENCR	1.72518	0.0391486	CKMT2	2.10946	0.689446	COMMD9	0.589573	6.6741e-13	TIGD3	1.77893	0.43027	TOX4	0.244367	0.00129446	CCDC23	0.690402	8.22006e-16	SH3BGRL	1.08822	9.15446e-13	ATP6V1H	0.742892	0.999845	USP36	1.39513	0.000158337	CYLD	0.478242	1
1365	MNX1	16.8382	0.353825	RP3-395M20.12	0.601438	0.0396658	DLEC1	0.465254	0.689446	C19orf60	0.302027	6.81918e-13	SLC10A3	0.530724	0.430541	CTC-428H11.2	0.970496	0.00130128	PVALB	3.76358	8.78256e-16	HMGXB4	1.90214	9.75019e-13	MIR940	3.02381	0.999845	C16orf72	2.54617	0.000162761	SLC35E2	2.77871	1
1366	RP6-206I17.2	0.707023	0.353855	STK38	0.383075	0.0396745	MCF2L	0.288161	0.689547	BLOC1S5	0.666018	7.33433e-13	INO80C	0.417279	0.434716	CCPG1	0.327373	0.00132158	TMEM126A	0.794995	8.58453e-16	NDUFA3	1.15671	9.35918e-13	RP11-755F10.1	3.13289	0.999845	RAP1A	0.800304	0.000160032	DRAM1	2.7469	1
1367	HSF2	0.134278	0.355174	SPG21	0.294168	0.0398492	COL18A1	0.106733	0.689547	COPS6	0.325795	7.49501e-13	GLB1L2	1.69185	0.435205	ADPGK	0.285023	0.00134792	EFHD2	0.770502	8.84964e-16	TEX264	1.51157	1.01549e-12	WDR47	1.38922	0.999845	MMP24-AS1	1.28728	0.000161248	ZNF165	2.79641	1
1368	KB-1043D8.6	2.52805	0.355174	C1orf216	0.886171	0.0398651	MLH3	0.093344	0.689547	HEBP2	0.443955	7.65641e-13	GOT1	0.545032	0.435386	TP53RK	0.426793	0.00136961	SCO2	1.16235	8.92254e-16	MESDC2	1.43907	1.0219e-12	LRRC37B	1.24596	0.999845	RP11-403A21.2	2.02047	0.000164453	RBPJ	0.615355	1
1369	AC011484.1	0.648684	0.355709	PARP15	0.603813	0.0399226	CHI3L1	2.26857	0.689594	RFC1	0.44266	7.77326e-13	PMEPA1	0.7788	0.43621	PTTG1IP	0.313266	0.00138034	U2AF1	0.422527	9.64277e-16	ID2	1.17744	1.02562e-12	PIGS	0.950709	0.999845	NDUFA9	1.11998	0.000165038	TUBGCP6	1.51279	1
1370	AC005780.1	1.63037	0.355779	TCIRG1	0.455536	0.0400724	AGRP	2.26428	0.690329	TM9SF3	0.530846	7.93426e-13	EXOSC3	0.409444	0.436904	KIAA1324	0.772202	0.00139072	CBR1	0.971105	9.96666e-16	EIF5A	1.14232	1.02838e-12	SLC25A20	1.33334	0.999845	CEBPD	2.20653	0.000169313	ATG13	1.18342	1
1371	RP5-1142A6.9	2.52058	0.356057	CREB3L2	0.55412	0.040093	LAMC3	0.988314	0.690379	NUTF2	0.395868	7.94343e-13	TIMM50	0.413174	0.437381	EHD1	0.272952	0.0014014	PTPN1	0.594055	1.01847e-15	TSSC1	2.07753	1.17455e-12	TRMT10B	0.931624	0.999845	CCT2	1.1535	0.000166634	RRAGC	1.14192	1
1372	MPZL1	0.240455	0.356057	RP13-1032I1.7	0.590195	0.0403126	AL118506.1	2.26231	0.690596	UBE4A	0.583354	8.02846e-13	CIDEB	0.703102	0.439555	HEXB	0.300435	0.00141563	PRKCH	0.574657	1.04365e-15	WNK1	1.54761	1.14751e-12	SRSF5	0.271439	0.999845	MAGOH	0.910932	0.000167881	B3GALT2	2.80284	1
1373	UBQLN2	0.0781905	0.356057	TESK1	1.34372	0.0403126	CTD-3099C6.7	2.26203	0.690596	UBR5	0.511287	8.17473e-13	RP11-973H7.4	1.40476	0.439727	ANKRD32	0.320823	0.00141864	LGALS9	1.23123	1.07293e-15	ITPA	1.71674	1.17107e-12	MESP1	3.07303	0.999845	ADIPOR1	1.23669	0.00016829	PRDM8	2.68661	1
1374	RP11-138E2.1	0.82868	0.35666	NRM	0.932911	0.0403126	SMYD5	0.1658	0.691323	WDR48	0.562792	8.43195e-13	PAM	0.572715	0.439727	TNIP2	0.254945	0.00141864	MAPK13	1.2488	1.10071e-15	IDH3G	1.54479	1.16663e-12	MCUR1	0.922614	0.999845	PDHB	1.13209	0.000169313	HDAC8	1.49983	1
1375	HCG27	0.451595	0.35666	C7orf73	0.271843	0.0407068	TLR3	0.469636	0.691536	ATP11B	0.552045	8.53033e-13	SNTB2	0.701161	0.44022	TNFSF12	0.51349	0.0014266	LAMP2	0.81111	1.16533e-15	COQ5	2.5471	1.35969e-12	SLAMF1	0.834735	0.999845	BATF3	4.66032	0.000182901	KIAA0754	2.83886	1
1376	LRRC17	1.63664	0.356679	RP11-61A14.1	2.60865	0.0408191	TMEM40	1.31554	0.691634	MRPL11	0.421427	8.54346e-13	ACTG1	0.112793	0.44022	UBL5	0.137825	0.00143589	CD38	1.53691	1.1956e-15	2021-09-06	1.0996	1.22666e-12	KDM2A	0.663847	0.999845	HSPB11	1.23034	0.000170204	POR	1.21039	1
1377	FBF1	0.223021	0.357488	DTD1	0.359285	0.0408935	MID2	0.281544	0.691634	TMED4	0.449802	8.56715e-13	ESM1	2.21372	0.441708	TMX4	0.228052	0.00143704	TMEM14C	0.647341	1.24283e-15	HSPA1A	1.63774	1.31489e-12	G2E3	0.901981	0.999845	TMEM14C	1.12719	0.000170204	RP3-395M20.12	1.50444	1
1378	SLC25A21-AS1	2.69717	0.357707	MOGS	0.582943	0.0413744	ZNF470	0.273283	0.6919	TTC32	0.526083	8.61449e-13	RP11-383H13.1	1.12798	0.441803	EPSTI1	0.297434	0.00144723	GTF2H5	0.931513	1.24629e-15	TMBIM4-1	1.13183	1.32589e-12	CD27-AS1	1.65889	0.999845	BRD9	1.39988	0.000170744	KDM5C	1.49069	1
1379	C5orf55	0.244899	0.357989	SNX10	0.480965	0.0414936	GPR137C	0.645159	0.692372	LAPTM5	0.207012	8.92692e-13	TXNDC17	0.26441	0.441803	GSKIP	0.37337	0.00145112	ICAM1	1.93912	1.33331e-15	FBXO7	1.40502	1.33355e-12	RFC5	1.3169	0.999845	LYST	1.20035	0.000171522	C1orf63	0.431285	1
1380	SNCG	1.96791	0.358004	PAK1	0.792194	0.0416739	PARD3	2.08342	0.692405	TMEM203	0.625628	8.96899e-13	GPR18	0.514902	0.442005	ZNF394	0.227161	0.00145251	UCHL3	0.889692	1.33914e-15	ADK	1.83274	1.55133e-12	IGSF6	3.0819	0.999845	RPL13A	0.206347	0.000176212	RELA	1.14508	1
1381	FGF14-AS2	0.462915	0.358091	ZCCHC17	0.400091	0.041867	RP11-97C16.1	0.42621	0.692445	ZNF292	0.383227	8.97782e-13	PHEX	1.46083	0.442805	H3F3C	0.905076	0.00145992	HMOX1	2.71624	1.42035e-15	VPS28	1.18943	1.48552e-12	ZHX2	1.24511	0.999845	IER5	1.94522	0.000175796	TEP1	2.78322	1
1382	LRPPRC	0.0808957	0.358751	MED4	0.205774	0.0422577	RP11-138B4.1	2.24503	0.692632	FBXO21	0.463433	9.41009e-13	ADHFE1	0.858607	0.443753	LOH12CR1	0.330202	0.00146179	NCAPH	2.11473	1.44691e-15	DESI1	2.12468	1.62171e-12	FRA10AC1	0.750219	0.999845	HEXB	1.35706	0.000174819	NUPL2	1.18375	1
1383	RP11-422P24.11	0.444752	0.358811	SMAD7	0.685226	0.0427253	RP3-337D23.3	1.31263	0.692853	CREBBP	0.613618	9.63458e-13	DOCK5	1.77342	0.444951	MAP2K1	0.282455	0.00147432	ACSL4	1.27694	1.43024e-15	VKORC1	1.86021	1.61305e-12	GZMH	0.551884	0.999845	PARP1	1.01551	0.000175882	PARP8	0.682846	1
1384	ZNF609	0.136055	0.359494	ARHGEF28	5.19628	0.0428668	RAB3IL1	2.23953	0.693553	LGALS3BP	0.669576	9.6549e-13	TIMMDC1	0.325511	0.445124	TSEN54	0.301807	0.00148293	IRF7	0.871604	1.42768e-15	MYO1F	1.5894	1.58314e-12	POLH	1.60349	0.999845	SERINC1	1.15863	0.000176463	SLC9B1	2.69583	1
1385	RP11-44N21.1	0.698945	0.359906	ACBD5	0.51638	0.0428712	RP4-616B8.4	0.662517	0.693553	KDM3A	0.644024	9.73246e-13	REEP4	0.564232	0.44528	KIAA0247	0.594668	0.00148478	IFRD1	0.735211	1.44229e-15	PAK2	1.30155	1.56923e-12	PSMA8	3.01782	0.999845	MEI1	1.3265	0.000176761	ZBTB25	0.872867	1
1386	AC006486.1	0.966049	0.359985	MGAT1	0.385701	0.0431463	RP1-187B23.1	0.137578	0.693755	POLD4	0.345555	9.95097e-13	NDUFA6	0.17579	0.445413	IRF4	0.63603	0.0014934	BLOC1S2	0.58609	1.45632e-15	ABHD3	1.70165	1.62171e-12	PRPSAP1	0.796659	0.999845	PPP1R7	0.981232	0.000176974	EAF2	1.53501	1
1387	RP11-2B6.2	0.609848	0.361513	DYNC2H1	1.16081	0.0431821	RP13-20L14.1	1.313	0.69381	MLLT10	0.58904	1.01095e-12	VIPR2	2.11628	0.445603	KCNQ1OT1	0.437856	0.001523	MRPL4	0.894778	1.57678e-15	RCSD1	1.26858	1.70865e-12	ZCCHC4	1.61749	0.999845	MAP2K3	1.50358	0.000179332	ZNF45	2.73317	1
1388	SVOPL	0.689083	0.36172	CASC8	3.28794	0.0435059	U91328.22	2.07273	0.69381	KDM1A	0.790561	1.03328e-12	CASP8	0.196147	0.445603	PFKP	0.368837	0.00153337	GLRX3	0.706206	1.63315e-15	UBR7	2.75175	2.01175e-12	PPA2	0.618013	0.999845	TBCB	0.899246	0.000180655	DCAF10	1.49645	1
1389	PIFO	0.547231	0.362576	TFR2	1.99757	0.0435216	RAPSN	0.643121	0.694273	DNM1L	0.580078	1.06879e-12	EMD	0.303684	0.445603	SPATA2	0.719146	0.001572	POP4	0.847006	1.7302e-15	SUGT1	1.63523	1.79594e-12	AC104532.4	3.06519	0.999845	STK24	1.67091	0.00018057	KNTC1	2.63469	1
1390	RP11-65J3.14	2.49519	0.363481	SSR2	0.142974	0.0436571	BCL11A	0.958642	0.694765	NUMA1	0.63576	1.11718e-12	THEMIS2	0.415975	0.446517	TGFBI	1.55199	0.00159601	ZDHHC12	0.711631	1.76648e-15	LIMD2	0.916576	1.87561e-12	ABCA5	1.23625	0.999845	MRPL34	1.00862	0.000184307	RBM23	0.637825	1
1391	ATP7B	1.61905	0.363547	CCZ1	0.346131	0.0450564	FAM212B-AS1	2.22953	0.694795	KIAA1033	0.643807	1.12432e-12	C12orf49	0.512732	0.447694	GNAO1	1.02228	0.00159752	RPL26L1	0.885133	1.86964e-15	RBM25	1.21076	1.85377e-12	FASTKD2	1.01748	0.999845	COPB2	1.6289	0.000186554	CRELD2	0.799567	1
1392	SLC26A8	2.91957	0.364414	RPS19BP1	0.233931	0.0452498	C1orf101	0.601754	0.694865	IRF3	0.41821	1.12653e-12	ATG5	0.27335	0.447694	ABHD14B	0.226883	0.00161005	CRIP1	0.479893	1.94046e-15	BLM	3.06359	2.26539e-12	AREGB	3.04468	0.999845	SLC16A1	1.93644	0.000187434	REPIN1	1.18093	1
1393	AL592284.1	0.439624	0.364501	PUF60	0.25279	0.045302	RP11-387H17.4	0.976005	0.695079	DTX3L	0.7531	1.12852e-12	RP11-401F2.3	1.30846	0.447711	LRP10	0.252431	0.00161077	TGIF1	0.676209	1.96097e-15	AKIRIN2	1.49767	1.95162e-12	SEC14L1	0.773104	0.999845	GLB1	1.74591	0.000186686	PAPSS1	1.19774	1
1394	ENO1-AS1	0.267172	0.364817	ZNF595	1.18984	0.0454728	LMO1	2.22248	0.695802	EFCAB2	0.891487	1.13108e-12	PBDC1	0.271251	0.447966	RRS1	0.318456	0.00161576	GPR108	0.722715	1.98246e-15	TSTA3	1.70788	2.01175e-12	RP11-348N5.7	3.04586	0.999845	ERAP2	1.29186	0.000187785	NBPF20	2.7045	1
1395	ZNF107	0.11173	0.365227	FAM172A	0.336588	0.0457161	MLLT3	0.0562783	0.696265	PRIM1	0.671907	1.15712e-12	ENSA	0.160124	0.450693	WEE1	0.661856	0.00162392	COMMD7	0.585964	1.996e-15	CDK2	3.77621	2.60838e-12	C1orf61	2.9902	0.999845	SNRPC	0.954791	0.000188378	RBM17	0.570781	1
1396	RP11-77H9.8	0.306708	0.365383	FRG1	0.257015	0.0458123	U91328.19	0.429051	0.696265	TMEM243	0.329389	1.15722e-12	GOLGA4	0.197356	0.450761	RABGGTB	0.257941	0.00162412	SAMD9L	0.885374	2.03968e-15	HDDC2	1.43154	2.0174e-12	BCKDHB	1.01246	0.999845	PTPRC	0.560353	0.000193847	ZNF80	2.65496	1
1397	CTD-2192J16.20	17.2368	0.365862	EDRF1	0.414539	0.0463205	UXT-AS1	0.993975	0.696388	UBL3	0.412724	1.16041e-12	AC006129.4	0.710104	0.451225	CDC42EP4	1.55486	0.001644	CD80	3.82742	2.16161e-15	SMARCA5	1.31246	2.14591e-12	MYO6	1.59329	0.999845	HMGXB4	1.40252	0.000189321	FABP5	1.05139	1
1398	IFNAR1	0.0674436	0.365862	SERPINI1	0.745999	0.0466317	CXorf58	0.726769	0.696388	SMARCAD1	0.644246	1.16489e-12	ZEB2-AS1	2.41851	0.451342	RALGAPA1	0.326843	0.00164446	SIK1	1.24068	2.13741e-15	SELPLG	1.68537	2.22601e-12	COMTD1	0.927756	0.999845	INSIG1	1.3386	0.000191301	RAB11FIP1	0.866134	1
[truncated: 18,609 more rows]

## Sheet: cell_calls_DE_CD8_top_gene_list
	Naive_n	Naive_l	Naive_p	GZMB+_n	GZMB+_l	GZMB+_p	Mito_n	Mito_l	Mito_p	CM_n	CM_l	CM_p	GZMK+_n	GZMK+_l	GZMK+_p	CXCL13+_n	CXCL13+_l	CXCL13+_p	Tregs_n	Tregs_l	Tregs_p	Prolif_n	Prolif_l	Prolif_p	MAIT_n	MAIT_l	MAIT_p	EA_n	EA_l	EA_p	IFN_n	IFN_l	IFN_p
[truncated: 20,008 more rows]
