# Supplementary material for: Identification and regulation of circulating tumor-TCR-matched cytotoxic CD4+ lymphocytes by KLRG1 in bladder cancer
Source: JCI Insight. 2025 Apr 29;10(11):e177373. doi: 10.1172/jci.insight.177373 (PMC12220972; doi:10.1172/jci.insight.177373)
Supplement: Supplemental data set 4 [file jciinsight-10-177373-s098.xlsx]

## Sheet: Th1
Th1 up		Hollbacher B. et. al. ImmunoHorizons 2020, 4 (10): 585-596
ABHD17A
ABI3
ACRC
ACSL3
ADAMTS10
AGPAT5
AKNA
APMAP
APPBP2
ARAP2
ARHGAP26
ARPC5L
ASAH2B
ATP10A
BACH2
BBC3
BCR
BTBD11
BTN3A1
C9orf91
CARHSP1
CBLB
CCDC64
CCDC78
CCNDBP1
CDCA7L
CDK5R1
CLHC1
CLIC6
CLN8
CMC1
CMPK2
CNN3
COL6A2
CRTAM
CTSW
CXCR3
DFNB31
DIP2A
DKK3
DOCK3
DRAM1
DTHD1
E2F3
ENC1
ENG
ENTPD6
EOMES
EPB41L5
EXPH5
F2R
FCRL6
FGFBP2
FLT4
FOXJ1
FYN
GBP4
GBP5
GFOD1
GGT7
GNB3
GSE1
GZMK
GZMM
HAVCR1
HBEGF
HIC1
IFI27
IFNG
IGF1R
IGFBP3
IGFBP4
IL12RB2
INPP5A
IRF8
IVD
JAK2
KIAA1522
KIAA1671
L3MBTL4
LDLRAP1
LGR6
LITAF
LMO7
LPCAT1
LUZP1
LYAR
MAN2A1
MANBA
MAPRE3
MATK
MCTP2
ME3
MPP1
MZB1
NCALD
P3H3
PACSIN1
PDE9A
PDSS1
PDZD8
PHLPP1
PMAIP1
PMEPA1
PRF1
PRMT2
PSME4
PTK2B
PTPRE
PTPRJ
PWP2
QSOX2
RAB24
RASGEF1B
RASGRF2
RHBDF2
ROBO3
ROR2
RRAGD
RSAD2
RTP5
RUFY4
RUSC2
S100PBP
S1PR5
SAMD3
SAV1
SCD
SH2B3
SH3RF3
SIPA1
SIRT3
SLA2
SLAMF7
SLC4A4
SMAD3
SMAD7
SNTB1
SOS2
SPATA20
SRPK3
SYNM
TBKBP1
TBX21
TMEM109
TMEM62
TNS4
TRAPPC10
TRPS1
TSPAN33
TTC23
TULP4
UPP1
XCL1
YARS
YES1
ZBTB49
ZC4H2
ZCCHC18
ZIK1
ZNF135
ZNF541
ZNF618
ZNF629
ZNF711

## Sheet: Th2
Th2 up		Hollbacher B. et. al. ImmunoHorizons 2020; 4 (10): 585-596
ADGRE1
AEBP1
AKAP12
ALS2CL
ANKRD26
ARMCX4
ASAP1
AXIN2
BCAS4
BEND5
C1orf228
CACNA1I
CADM1
CCDC141
CCND1
CD55
CD8B
CDHR3
CDO1
CLECL1
CLIP3
CNKSR2
CRLF2
CYSLTR1
DBH
DCP2
DENND5A
DLX2
EDEM3
ENDOD1
EVI2A
FHIT
FNIP2
FXYD5
GALT
GATA3
GCNT4
GCOM1
GNA11
GNG8
GOLGA7
HEATR5B
HS3ST3B1
ICOS
IKZF2
IL11RA
IL16
IL4R
IL6ST
JAKMIP3
KCNQ1
KIF5B
KLF5
KLF7
KRT2
LAPTM4A
LEF1
LETM2
LPAR2
MAN1C1
MAP4K4
MASTL
MICU3
MRC2
NDFIP1
NDFIP2
NDUFAF7
NET1
NOL11
PASK
PKP2
PLXDC1
PPP1R9B
PRKCA
PTGDR2
PTK2
PUM1
R3HDM4
RBL1
RHBDD2
RILPL2
RIN3
S1PR1
SARAF
SBNO2
SELL
SESN3
SGSM3
SLC22A23
SLC25A33
SLC40A1
SLFN5
SNED1
SPINT2
STK4
TAB3
TESPA1
TMEM201
TNFSF11
TNNC1
TRIM16
UBXN2A
VIPR1
ZBED3

## Sheet: Trm
Trm up	Trm down		Kumar BV. Et. al. Cell Rep. 2017 Sep 19;20(12): 2921-2934
CA10	STK38		CD69+ vs CD69-
ITGA1	TTC16
ITGAE	SELL
IL2	KLF3
IL10	KLF2
CXCR6	D4S234E
CXCL13	SBK1
KCNK5	FAM65B
RGS1	TTYH2
CRTAM	NPDC1
DUSP6	KRT72
PDCD1	S1PR1
IL23R	SOX13
	KRT73
	TSPAN18
	PTGDS
	PRAP1GAP2
	CX3CR1
