# Supplementary material for: Identification and regulation of circulating tumor-TCR-matched cytotoxic CD4+ lymphocytes by KLRG1 in bladder cancer
Source: JCI Insight. 2025 Apr 29;10(11):e177373. doi: 10.1172/jci.insight.177373 (PMC12220972; doi:10.1172/jci.insight.177373)
Supplement: Supplemental data set 5 [file jciinsight-10-177373-s099.xlsx]

## Sheet: CD4 Th1
Pairwise comparison across all populations, combining blood and tumor
Estimate (95% CI, pvalue)	EA	CM	CXCL13+	GZMB+	GZMK+	IFN	MAIT	Mito	Naive	Prolif	Tregs		Pink	Positive coef, p.adj < 0.05
EA	0	-0.25 ( -0.27 , -0.23 p= 0 p.adj= 0 )	-0.27 ( -0.29 , -0.25 p= 0 p.adj= 0 )	-0.4 ( -0.43 , -0.38 p= 0 p.adj= 0 )	-0.4 ( -0.43 , -0.38 p= 0 p.adj= 0 )	-0.37 ( -0.44 , -0.3 p= 0 p.adj= 0 )	-0.35 ( -0.41 , -0.29 p= 0 p.adj= 0 )	-0.3 ( -0.32 , -0.27 p= 0 p.adj= 0 )	-0.29 ( -0.31 , -0.26 p= 0 p.adj= 0 )	-0.15 ( -0.18 , -0.13 p= 0 p.adj= 0 )	-0.26 ( -0.28 , -0.24 p= 0 p.adj= 0 )		Green	Negative coef, p.adj < 0.05
CM	0.25 ( 0.23 , 0.27 p= 0 p.adj= 0 )	0	-0.02 ( -0.03 , -0.02 p= 0 p.adj= 0 )	-0.15 ( -0.16 , -0.14 p= 0 p.adj= 0 )	-0.15 ( -0.16 , -0.14 p= 0 p.adj= 0 )	-0.12 ( -0.18 , -0.06 p= 0 p.adj= 0 )	-0.1 ( -0.15 , -0.04 p= 0.001 p.adj= 0.009 )	-0.05 ( -0.05 , -0.04 p= 0 p.adj= 0 )	-0.04 ( -0.04 , -0.03 p= 0 p.adj= 0 )	0.09 ( 0.08 , 0.11 p= 0 p.adj= 0 )	-0.01 ( -0.02 , 0 p= 0.003 p.adj= 0.003 )
CXCL13+	0.27 ( 0.25 , 0.29 p= 0 p.adj= 0 )	0.02 ( 0.02 , 0.03 p= 0 p.adj= 0 )	0	-0.13 ( -0.14 , -0.12 p= 0 p.adj= 0 )	-0.13 ( -0.14 , -0.12 p= 0 p.adj= 0 )	-0.1 ( -0.16 , -0.03 p= 0.003 p.adj= 0.021 )	-0.08 ( -0.13 , -0.02 p= 0.008 p.adj= 0.056 )	-0.03 ( -0.03 , -0.02 p= 0 p.adj= 0 )	-0.02 ( -0.02 , -0.01 p= 0 p.adj= 0 )	0.12 ( 0.1 , 0.13 p= 0 p.adj= 0 )	0.01 ( 0 , 0.02 p= 0.001 p.adj= 0.003 )
GZMB+	0.4 ( 0.38 , 0.43 p= 0 p.adj= 0 )	0.15 ( 0.14 , 0.16 p= 0 p.adj= 0 )	0.13 ( 0.12 , 0.14 p= 0 p.adj= 0 )	0	0 ( -0.01 , 0.01 p= 0.98 p.adj= 0.98 )	0.03 ( -0.03 , 0.1 p= 0.329 p.adj= 0.586 )	0.06 ( 0 , 0.11 p= 0.05 p.adj= 0.172 )	0.1 ( 0.1 , 0.11 p= 0 p.adj= 0 )	0.11 ( 0.11 , 0.12 p= 0 p.adj= 0 )	0.25 ( 0.23 , 0.26 p= 0 p.adj= 0 )	0.14 ( 0.13 , 0.15 p= 0 p.adj= 0 )
GZMK+	0.4 ( 0.38 , 0.43 p= 0 p.adj= 0 )	0.15 ( 0.14 , 0.16 p= 0 p.adj= 0 )	0.13 ( 0.12 , 0.14 p= 0 p.adj= 0 )	0 ( -0.01 , 0.01 p= 0.98 p.adj= 0.98 )	0	0.03 ( -0.03 , 0.1 p= 0.332 p.adj= 0.586 )	0.06 ( 0 , 0.11 p= 0.051 p.adj= 0.172 )	0.1 ( 0.09 , 0.11 p= 0 p.adj= 0 )	0.11 ( 0.1 , 0.12 p= 0 p.adj= 0 )	0.25 ( 0.23 , 0.26 p= 0 p.adj= 0 )	0.14 ( 0.13 , 0.15 p= 0 p.adj= 0 )
IFN	0.37 ( 0.3 , 0.44 p= 0 p.adj= 0 )	0.12 ( 0.06 , 0.18 p= 0 p.adj= 0 )	0.1 ( 0.03 , 0.16 p= 0.003 p.adj= 0.006 )	-0.03 ( -0.1 , 0.03 p= 0.329 p.adj= 0.658 )	-0.03 ( -0.1 , 0.03 p= 0.332 p.adj= 0.664 )	0	0.02 ( -0.06 , 0.11 p= 0.586 p.adj= 0.586 )	0.07 ( 0.01 , 0.14 p= 0.028 p.adj= 0.084 )	0.08 ( 0.02 , 0.15 p= 0.013 p.adj= 0.039 )	0.21 ( 0.15 , 0.28 p= 0 p.adj= 0 )	0.11 ( 0.05 , 0.17 p= 0.001 p.adj= 0.003 )
MAIT	0.35 ( 0.29 , 0.41 p= 0 p.adj= 0 )	0.1 ( 0.04 , 0.15 p= 0.001 p.adj= 0.002 )	0.08 ( 0.02 , 0.13 p= 0.008 p.adj= 0.008 )	-0.06 ( -0.11 , 0 p= 0.05 p.adj= 0.15 )	-0.06 ( -0.11 , 0 p= 0.051 p.adj= 0.153 )	-0.02 ( -0.11 , 0.06 p= 0.586 p.adj= 0.586 )	0	0.05 ( -0.01 , 0.1 p= 0.086 p.adj= 0.172 )	0.06 ( 0 , 0.11 p= 0.04 p.adj= 0.08 )	0.19 ( 0.13 , 0.25 p= 0 p.adj= 0 )	0.09 ( 0.03 , 0.14 p= 0.002 p.adj= 0.003 )
Mito	0.3 ( 0.27 , 0.32 p= 0 p.adj= 0 )	0.05 ( 0.04 , 0.05 p= 0 p.adj= 0 )	0.03 ( 0.02 , 0.03 p= 0 p.adj= 0 )	-0.1 ( -0.11 , -0.1 p= 0 p.adj= 0 )	-0.1 ( -0.11 , -0.09 p= 0 p.adj= 0 )	-0.07 ( -0.14 , -0.01 p= 0.028 p.adj= 0.112 )	-0.05 ( -0.1 , 0.01 p= 0.086 p.adj= 0.172 )	0	0.01 ( 0 , 0.02 p= 0.001 p.adj= 0.004 )	0.14 ( 0.13 , 0.16 p= 0 p.adj= 0 )	0.04 ( 0.03 , 0.04 p= 0 p.adj= 0 )
Naive	0.29 ( 0.26 , 0.31 p= 0 p.adj= 0 )	0.04 ( 0.03 , 0.04 p= 0 p.adj= 0 )	0.02 ( 0.01 , 0.02 p= 0 p.adj= 0 )	-0.11 ( -0.12 , -0.11 p= 0 p.adj= 0 )	-0.11 ( -0.12 , -0.1 p= 0 p.adj= 0 )	-0.08 ( -0.15 , -0.02 p= 0.013 p.adj= 0.078 )	-0.06 ( -0.11 , 0 p= 0.04 p.adj= 0.172 )	-0.01 ( -0.02 , 0 p= 0.001 p.adj= 0.004 )	0	0.13 ( 0.12 , 0.15 p= 0 p.adj= 0 )	0.03 ( 0.02 , 0.03 p= 0 p.adj= 0 )
Prolif	0.15 ( 0.13 , 0.18 p= 0 p.adj= 0 )	-0.09 ( -0.11 , -0.08 p= 0 p.adj= 0 )	-0.12 ( -0.13 , -0.1 p= 0 p.adj= 0 )	-0.25 ( -0.26 , -0.23 p= 0 p.adj= 0 )	-0.25 ( -0.26 , -0.23 p= 0 p.adj= 0 )	-0.21 ( -0.28 , -0.15 p= 0 p.adj= 0 )	-0.19 ( -0.25 , -0.13 p= 0 p.adj= 0 )	-0.14 ( -0.16 , -0.13 p= 0 p.adj= 0 )	-0.13 ( -0.15 , -0.12 p= 0 p.adj= 0 )	0	-0.1 ( -0.12 , -0.09 p= 0 p.adj= 0 )
Tregs	0.26 ( 0.24 , 0.28 p= 0 p.adj= 0 )	0.01 ( 0 , 0.02 p= 0.003 p.adj= 0.003 )	-0.01 ( -0.02 , 0 p= 0.001 p.adj= 0.003 )	-0.14 ( -0.15 , -0.13 p= 0 p.adj= 0 )	-0.14 ( -0.15 , -0.13 p= 0 p.adj= 0 )	-0.11 ( -0.17 , -0.05 p= 0.001 p.adj= 0.008 )	-0.09 ( -0.14 , -0.03 p= 0.002 p.adj= 0.016 )	-0.04 ( -0.04 , -0.03 p= 0 p.adj= 0 )	-0.03 ( -0.03 , -0.02 p= 0 p.adj= 0 )	0.1 ( 0.09 , 0.12 p= 0 p.adj= 0 )	0

## Sheet: CD4 Th2
Pairwise comparison across all populations, combining blood and tumor
Estimate (95% CI, pvalue)	EA	CM	CXCL13+	GZMB+	GZMK+	IFN	MAIT	Mito	Naive	Prolif	Tregs		Pink	Positive coef, p.adj < 0.05
EA	0	-0.11 ( -0.14 , -0.09 p= 0 p.adj= 0 )	-0.05 ( -0.08 , -0.03 p= 0 p.adj= 0 )	0.01 ( -0.02 , 0.03 p= 0.454 p.adj= 0.885 )	-0.02 ( -0.04 , 0.01 p= 0.17 p.adj= 0.484 )	0.01 ( -0.06 , 0.09 p= 0.691 p.adj= 0.885 )	0.08 ( 0.02 , 0.15 p= 0.01 p.adj= 0.04 )	-0.05 ( -0.08 , -0.03 p= 0 p.adj= 0 )	-0.08 ( -0.11 , -0.06 p= 0 p.adj= 0 )	0 ( -0.03 , 0.03 p= 0.865 p.adj= 0.865 )	-0.08 ( -0.1 , -0.05 p= 0 p.adj= 0 )		Green	Negative coef, p.adj < 0.05
CM	0.11 ( 0.09 , 0.14 p= 0 p.adj= 0 )	0	0.06 ( 0.05 , 0.07 p= 0 p.adj= 0 )	0.12 ( 0.11 , 0.13 p= 0 p.adj= 0 )	0.09 ( 0.08 , 0.1 p= 0 p.adj= 0 )	0.13 ( 0.06 , 0.19 p= 0 p.adj= 0 )	0.19 ( 0.14 , 0.25 p= 0 p.adj= 0 )	0.06 ( 0.05 , 0.07 p= 0 p.adj= 0 )	0.03 ( 0.02 , 0.03 p= 0 p.adj= 0 )	0.11 ( 0.09 , 0.13 p= 0 p.adj= 0 )	0.03 ( 0.03 , 0.04 p= 0 p.adj= 0 )
CXCL13+	0.05 ( 0.03 , 0.08 p= 0 p.adj= 0 )	-0.06 ( -0.07 , -0.05 p= 0 p.adj= 0 )	0	0.06 ( 0.05 , 0.07 p= 0 p.adj= 0 )	0.03 ( 0.02 , 0.05 p= 0 p.adj= 0 )	0.07 ( 0 , 0.13 p= 0.053 p.adj= 0.44 )	0.14 ( 0.08 , 0.19 p= 0 p.adj= 0 )	0 ( -0.01 , 0.01 p= 0.9 p.adj= 0.9 )	-0.03 ( -0.04 , -0.02 p= 0 p.adj= 0 )	0.05 ( 0.03 , 0.07 p= 0 p.adj= 0 )	-0.02 ( -0.03 , -0.02 p= 0 p.adj= 0 )
GZMB+	-0.01 ( -0.03 , 0.02 p= 0.454 p.adj= 0.865 )	-0.12 ( -0.13 , -0.11 p= 0 p.adj= 0 )	-0.06 ( -0.07 , -0.05 p= 0 p.adj= 0 )	0	-0.03 ( -0.04 , -0.02 p= 0 p.adj= 0 )	0.01 ( -0.06 , 0.07 p= 0.885 p.adj= 0.885 )	0.07 ( 0.01 , 0.13 p= 0.014 p.adj= 0.042 )	-0.06 ( -0.07 , -0.05 p= 0 p.adj= 0 )	-0.09 ( -0.1 , -0.08 p= 0 p.adj= 0 )	-0.01 ( -0.03 , 0.01 p= 0.186 p.adj= 0.744 )	-0.09 ( -0.1 , -0.08 p= 0 p.adj= 0 )
GZMK+	0.02 ( -0.01 , 0.04 p= 0.17 p.adj= 0.85 )	-0.09 ( -0.1 , -0.08 p= 0 p.adj= 0 )	-0.03 ( -0.05 , -0.02 p= 0 p.adj= 0 )	0.03 ( 0.02 , 0.04 p= 0 p.adj= 0 )	0	0.03 ( -0.04 , 0.1 p= 0.356 p.adj= 0.885 )	0.1 ( 0.04 , 0.16 p= 0.001 p.adj= 0.006 )	-0.03 ( -0.04 , -0.02 p= 0 p.adj= 0 )	-0.07 ( -0.08 , -0.06 p= 0 p.adj= 0 )	0.02 ( 0 , 0.03 p= 0.108 p.adj= 0.54 )	-0.06 ( -0.07 , -0.05 p= 0 p.adj= 0 )
IFN	-0.01 ( -0.09 , 0.06 p= 0.691 p.adj= 0.865 )	-0.13 ( -0.19 , -0.06 p= 0 p.adj= 0 )	-0.07 ( -0.13 , 0 p= 0.053 p.adj= 0.159 )	-0.01 ( -0.07 , 0.06 p= 0.885 p.adj= 0.885 )	-0.03 ( -0.1 , 0.04 p= 0.356 p.adj= 0.484 )	0	0.07 ( -0.02 , 0.16 p= 0.133 p.adj= 0.266 )	-0.07 ( -0.13 , 0 p= 0.055 p.adj= 0.165 )	-0.1 ( -0.17 , -0.03 p= 0.005 p.adj= 0.015 )	-0.02 ( -0.09 , 0.05 p= 0.631 p.adj= 0.865 )	-0.09 ( -0.16 , -0.02 p= 0.009 p.adj= 0.027 )
MAIT	-0.08 ( -0.15 , -0.02 p= 0.01 p.adj= 0.07 )	-0.19 ( -0.25 , -0.14 p= 0 p.adj= 0 )	-0.14 ( -0.19 , -0.08 p= 0 p.adj= 0 )	-0.07 ( -0.13 , -0.01 p= 0.014 p.adj= 0.07 )	-0.1 ( -0.16 , -0.04 p= 0.001 p.adj= 0.006 )	-0.07 ( -0.16 , 0.02 p= 0.133 p.adj= 0.885 )	0	-0.13 ( -0.19 , -0.08 p= 0 p.adj= 0 )	-0.17 ( -0.22 , -0.11 p= 0 p.adj= 0 )	-0.09 ( -0.15 , -0.02 p= 0.006 p.adj= 0.042 )	-0.16 ( -0.22 , -0.1 p= 0 p.adj= 0 )
Mito	0.05 ( 0.03 , 0.08 p= 0 p.adj= 0 )	-0.06 ( -0.07 , -0.05 p= 0 p.adj= 0 )	0 ( -0.01 , 0.01 p= 0.9 p.adj= 0.9 )	0.06 ( 0.05 , 0.07 p= 0 p.adj= 0 )	0.03 ( 0.02 , 0.04 p= 0 p.adj= 0 )	0.07 ( 0 , 0.13 p= 0.055 p.adj= 0.44 )	0.13 ( 0.08 , 0.19 p= 0 p.adj= 0 )	0	-0.03 ( -0.04 , -0.03 p= 0 p.adj= 0 )	0.05 ( 0.03 , 0.07 p= 0 p.adj= 0 )	-0.02 ( -0.03 , -0.02 p= 0 p.adj= 0 )
Naive	0.08 ( 0.06 , 0.11 p= 0 p.adj= 0 )	-0.03 ( -0.03 , -0.02 p= 0 p.adj= 0 )	0.03 ( 0.02 , 0.04 p= 0 p.adj= 0 )	0.09 ( 0.08 , 0.1 p= 0 p.adj= 0 )	0.07 ( 0.06 , 0.08 p= 0 p.adj= 0 )	0.1 ( 0.03 , 0.17 p= 0.005 p.adj= 0.055 )	0.17 ( 0.11 , 0.22 p= 0 p.adj= 0 )	0.03 ( 0.03 , 0.04 p= 0 p.adj= 0 )	0	0.08 ( 0.06 , 0.1 p= 0 p.adj= 0 )	0.01 ( 0 , 0.01 p= 0.037 p.adj= 0.074 )
Prolif	0 ( -0.03 , 0.03 p= 0.865 p.adj= 0.865 )	-0.11 ( -0.13 , -0.09 p= 0 p.adj= 0 )	-0.05 ( -0.07 , -0.03 p= 0 p.adj= 0 )	0.01 ( -0.01 , 0.03 p= 0.186 p.adj= 0.744 )	-0.02 ( -0.03 , 0 p= 0.108 p.adj= 0.484 )	0.02 ( -0.05 , 0.09 p= 0.631 p.adj= 0.885 )	0.09 ( 0.02 , 0.15 p= 0.006 p.adj= 0.03 )	-0.05 ( -0.07 , -0.03 p= 0 p.adj= 0 )	-0.08 ( -0.1 , -0.06 p= 0 p.adj= 0 )	0	-0.07 ( -0.09 , -0.06 p= 0 p.adj= 0 )
Tregs	0.08 ( 0.05 , 0.1 p= 0 p.adj= 0 )	-0.03 ( -0.04 , -0.03 p= 0 p.adj= 0 )	0.02 ( 0.02 , 0.03 p= 0 p.adj= 0 )	0.09 ( 0.08 , 0.1 p= 0 p.adj= 0 )	0.06 ( 0.05 , 0.07 p= 0 p.adj= 0 )	0.09 ( 0.02 , 0.16 p= 0.009 p.adj= 0.09 )	0.16 ( 0.1 , 0.22 p= 0 p.adj= 0 )	0.02 ( 0.02 , 0.03 p= 0 p.adj= 0 )	-0.01 ( -0.01 , 0 p= 0.037 p.adj= 0.074 )	0.07 ( 0.06 , 0.09 p= 0 p.adj= 0 )	0

## Sheet: CD4 Trm
Pairwise comparison across all populations, combining blood and tumor
Estimate (95% CI, pvalue)	EA	CM	CXCL13+	GZMB+	GZMK+	IFN	MAIT	Mito	Naive	Prolif	Tregs		Pink	Positive coef, p.adj < 0.05
EA	0	0.13 ( 0.07 , 0.19 p= 0 p.adj= 0 )	0 ( -0.06 , 0.06 p= 0.962 p.adj= 0.962 )	0.08 ( 0.02 , 0.14 p= 0.012 p.adj= 0.048 )	-0.09 ( -0.15 , -0.02 p= 0.006 p.adj= 0.03 )	0.1 ( -0.08 , 0.28 p= 0.288 p.adj= 0.839 )	-0.26 ( -0.42 , -0.1 p= 0.001 p.adj= 0.005 )	0 ( -0.06 , 0.06 p= 0.906 p.adj= 0.906 )	0.06 ( 0 , 0.12 p= 0.047 p.adj= 0.188 )	-0.06 ( -0.14 , 0.01 p= 0.079 p.adj= 0.237 )	0.06 ( 0 , 0.12 p= 0.064 p.adj= 0.192 )		Green	Negative coef, p.adj < 0.05
CM	-0.13 ( -0.19 , -0.07 p= 0 p.adj= 0 )	0	-0.13 ( -0.15 , -0.11 p= 0 p.adj= 0 )	-0.05 ( -0.07 , -0.03 p= 0 p.adj= 0 )	-0.22 ( -0.24 , -0.19 p= 0 p.adj= 0 )	-0.03 ( -0.2 , 0.14 p= 0.695 p.adj= 0.839 )	-0.39 ( -0.54 , -0.24 p= 0 p.adj= 0 )	-0.14 ( -0.15 , -0.12 p= 0 p.adj= 0 )	-0.07 ( -0.08 , -0.06 p= 0 p.adj= 0 )	-0.2 ( -0.24 , -0.15 p= 0 p.adj= 0 )	-0.07 ( -0.09 , -0.06 p= 0 p.adj= 0 )
CXCL13+	0 ( -0.06 , 0.06 p= 0.962 p.adj= 0.962 )	0.13 ( 0.11 , 0.15 p= 0 p.adj= 0 )	0	0.08 ( 0.06 , 0.1 p= 0 p.adj= 0 )	-0.09 ( -0.11 , -0.06 p= 0 p.adj= 0 )	0.1 ( -0.07 , 0.27 p= 0.269 p.adj= 0.839 )	-0.26 ( -0.41 , -0.11 p= 0.001 p.adj= 0.005 )	-0.01 ( -0.02 , 0.01 p= 0.576 p.adj= 0.906 )	0.06 ( 0.04 , 0.08 p= 0 p.adj= 0 )	-0.07 ( -0.11 , -0.02 p= 0.002 p.adj= 0.014 )	0.06 ( 0.04 , 0.07 p= 0 p.adj= 0 )
GZMB+	-0.08 ( -0.14 , -0.02 p= 0.012 p.adj= 0.096 )	0.05 ( 0.03 , 0.07 p= 0 p.adj= 0 )	-0.08 ( -0.1 , -0.06 p= 0 p.adj= 0 )	0	-0.17 ( -0.2 , -0.14 p= 0 p.adj= 0 )	0.02 ( -0.15 , 0.19 p= 0.839 p.adj= 0.839 )	-0.34 ( -0.49 , -0.19 p= 0 p.adj= 0 )	-0.08 ( -0.11 , -0.06 p= 0 p.adj= 0 )	-0.02 ( -0.04 , 0 p= 0.077 p.adj= 0.231 )	-0.14 ( -0.19 , -0.1 p= 0 p.adj= 0 )	-0.02 ( -0.05 , 0 p= 0.061 p.adj= 0.192 )
GZMK+	0.09 ( 0.02 , 0.15 p= 0.006 p.adj= 0.054 )	0.22 ( 0.19 , 0.24 p= 0 p.adj= 0 )	0.09 ( 0.06 , 0.11 p= 0 p.adj= 0 )	0.17 ( 0.14 , 0.2 p= 0 p.adj= 0 )	0	0.19 ( 0.01 , 0.36 p= 0.034 p.adj= 0.34 )	-0.17 ( -0.32 , -0.02 p= 0.024 p.adj= 0.024 )	0.08 ( 0.06 , 0.11 p= 0 p.adj= 0 )	0.15 ( 0.12 , 0.17 p= 0 p.adj= 0 )	0.02 ( -0.02 , 0.07 p= 0.32 p.adj= 0.64 )	0.14 ( 0.12 , 0.17 p= 0 p.adj= 0 )
IFN	-0.1 ( -0.28 , 0.08 p= 0.288 p.adj= 0.864 )	0.03 ( -0.14 , 0.2 p= 0.695 p.adj= 0.695 )	-0.1 ( -0.27 , 0.07 p= 0.269 p.adj= 0.807 )	-0.02 ( -0.19 , 0.15 p= 0.839 p.adj= 0.839 )	-0.19 ( -0.36 , -0.01 p= 0.034 p.adj= 0.102 )	0	-0.36 ( -0.58 , -0.13 p= 0.002 p.adj= 0.008 )	-0.1 ( -0.27 , 0.07 p= 0.244 p.adj= 0.732 )	-0.04 ( -0.21 , 0.13 p= 0.674 p.adj= 0.674 )	-0.16 ( -0.34 , 0.01 p= 0.07 p.adj= 0.237 )	-0.04 ( -0.21 , 0.13 p= 0.641 p.adj= 0.645 )
MAIT	0.26 ( 0.1 , 0.42 p= 0.001 p.adj= 0.01 )	0.39 ( 0.24 , 0.54 p= 0 p.adj= 0 )	0.26 ( 0.11 , 0.41 p= 0.001 p.adj= 0.005 )	0.34 ( 0.19 , 0.49 p= 0 p.adj= 0 )	0.17 ( 0.02 , 0.32 p= 0.024 p.adj= 0.096 )	0.36 ( 0.13 , 0.58 p= 0.002 p.adj= 0.022 )	0	0.25 ( 0.11 , 0.4 p= 0.001 p.adj= 0.005 )	0.32 ( 0.17 , 0.47 p= 0 p.adj= 0 )	0.19 ( 0.04 , 0.35 p= 0.013 p.adj= 0.065 )	0.31 ( 0.17 , 0.46 p= 0 p.adj= 0 )
Mito	0 ( -0.06 , 0.06 p= 0.906 p.adj= 0.962 )	0.14 ( 0.12 , 0.15 p= 0 p.adj= 0 )	0.01 ( -0.01 , 0.02 p= 0.576 p.adj= 0.962 )	0.08 ( 0.06 , 0.11 p= 0 p.adj= 0 )	-0.08 ( -0.11 , -0.06 p= 0 p.adj= 0 )	0.1 ( -0.07 , 0.27 p= 0.244 p.adj= 0.839 )	-0.25 ( -0.4 , -0.11 p= 0.001 p.adj= 0.005 )	0	0.06 ( 0.05 , 0.08 p= 0 p.adj= 0 )	-0.06 ( -0.1 , -0.02 p= 0.005 p.adj= 0.03 )	0.06 ( 0.04 , 0.08 p= 0 p.adj= 0 )
Naive	-0.06 ( -0.12 , 0 p= 0.047 p.adj= 0.306 )	0.07 ( 0.06 , 0.08 p= 0 p.adj= 0 )	-0.06 ( -0.08 , -0.04 p= 0 p.adj= 0 )	0.02 ( 0 , 0.04 p= 0.077 p.adj= 0.154 )	-0.15 ( -0.17 , -0.12 p= 0 p.adj= 0 )	0.04 ( -0.13 , 0.21 p= 0.674 p.adj= 0.839 )	-0.32 ( -0.47 , -0.17 p= 0 p.adj= 0 )	-0.06 ( -0.08 , -0.05 p= 0 p.adj= 0 )	0	-0.13 ( -0.17 , -0.08 p= 0 p.adj= 0 )	0 ( -0.02 , 0.01 p= 0.645 p.adj= 0.645 )
Prolif	0.06 ( -0.01 , 0.14 p= 0.079 p.adj= 0.316 )	0.2 ( 0.15 , 0.24 p= 0 p.adj= 0 )	0.07 ( 0.02 , 0.11 p= 0.002 p.adj= 0.008 )	0.14 ( 0.1 , 0.19 p= 0 p.adj= 0 )	-0.02 ( -0.07 , 0.02 p= 0.32 p.adj= 0.32 )	0.16 ( -0.01 , 0.34 p= 0.07 p.adj= 0.56 )	-0.19 ( -0.35 , -0.04 p= 0.013 p.adj= 0.024 )	0.06 ( 0.02 , 0.1 p= 0.005 p.adj= 0.02 )	0.13 ( 0.08 , 0.17 p= 0 p.adj= 0 )	0	0.12 ( 0.08 , 0.16 p= 0 p.adj= 0 )
Tregs	-0.06 ( -0.12 , 0 p= 0.064 p.adj= 0.316 )	0.07 ( 0.06 , 0.09 p= 0 p.adj= 0 )	-0.06 ( -0.07 , -0.04 p= 0 p.adj= 0 )	0.02 ( 0 , 0.05 p= 0.061 p.adj= 0.154 )	-0.14 ( -0.17 , -0.12 p= 0 p.adj= 0 )	0.04 ( -0.13 , 0.21 p= 0.641 p.adj= 0.839 )	-0.31 ( -0.46 , -0.17 p= 0 p.adj= 0 )	-0.06 ( -0.08 , -0.04 p= 0 p.adj= 0 )	0 ( -0.01 , 0.02 p= 0.645 p.adj= 0.674 )	-0.12 ( -0.16 , -0.08 p= 0 p.adj= 0 )	0

## Sheet: CD8 Th1
Pairwise comparison across all populations, combining blood and tumor
Estimate (95% CI, pvalue)	EA	CM	CXCL13+	GZMB+	GZMK+	IFN	MAIT	Mito	Naive	Prolif	Tregs		Pink	Positive coef, p.adj < 0.05
EA	0	0.28 ( 0.22 , 0.33 p= 0 p.adj= 0 )	0.26 ( 0.2 , 0.31 p= 0 p.adj= 0 )	0.16 ( 0.11 , 0.22 p= 0 p.adj= 0 )	0.17 ( 0.11 , 0.22 p= 0 p.adj= 0 )	0.16 ( 0.06 , 0.27 p= 0.002 p.adj= 0.02 )	0.21 ( 0.15 , 0.27 p= 0 p.adj= 0 )	0.21 ( 0.16 , 0.27 p= 0 p.adj= 0 )	0.23 ( 0.17 , 0.28 p= 0 p.adj= 0 )	0.21 ( 0.15 , 0.26 p= 0 p.adj= 0 )	0.32 ( 0.26 , 0.38 p= 0 p.adj= 0 )		Green	Negative coef, p.adj < 0.05
CM	-0.28 ( -0.33 , -0.22 p= 0 p.adj= 0 )	0	-0.02 ( -0.03 , -0.01 p= 0.002 p.adj= 0.004 )	-0.12 ( -0.12 , -0.11 p= 0 p.adj= 0 )	-0.11 ( -0.12 , -0.1 p= 0 p.adj= 0 )	-0.11 ( -0.2 , -0.03 p= 0.011 p.adj= 0.099 )	-0.07 ( -0.09 , -0.05 p= 0 p.adj= 0 )	-0.07 ( -0.08 , -0.05 p= 0 p.adj= 0 )	-0.05 ( -0.06 , -0.04 p= 0 p.adj= 0 )	-0.07 ( -0.09 , -0.06 p= 0 p.adj= 0 )	0.04 ( 0.02 , 0.07 p= 0.002 p.adj= 0.002 )
CXCL13+	-0.26 ( -0.31 , -0.2 p= 0 p.adj= 0 )	0.02 ( 0.01 , 0.03 p= 0.002 p.adj= 0.004 )	0	-0.09 ( -0.11 , -0.08 p= 0 p.adj= 0 )	-0.09 ( -0.1 , -0.08 p= 0 p.adj= 0 )	-0.09 ( -0.18 , -0.01 p= 0.038 p.adj= 0.304 )	-0.05 ( -0.07 , -0.02 p= 0 p.adj= 0 )	-0.04 ( -0.06 , -0.03 p= 0 p.adj= 0 )	-0.03 ( -0.05 , -0.02 p= 0 p.adj= 0 )	-0.05 ( -0.07 , -0.04 p= 0 p.adj= 0 )	0.07 ( 0.04 , 0.09 p= 0 p.adj= 0 )
GZMB+	-0.16 ( -0.22 , -0.11 p= 0 p.adj= 0 )	0.12 ( 0.11 , 0.12 p= 0 p.adj= 0 )	0.09 ( 0.08 , 0.11 p= 0 p.adj= 0 )	0	0 ( 0 , 0.01 p= 0.428 p.adj= 0.856 )	0 ( -0.09 , 0.09 p= 0.985 p.adj= 0.985 )	0.05 ( 0.03 , 0.07 p= 0 p.adj= 0 )	0.05 ( 0.04 , 0.06 p= 0 p.adj= 0 )	0.06 ( 0.05 , 0.07 p= 0 p.adj= 0 )	0.04 ( 0.03 , 0.05 p= 0 p.adj= 0 )	0.16 ( 0.13 , 0.19 p= 0 p.adj= 0 )
GZMK+	-0.17 ( -0.22 , -0.11 p= 0 p.adj= 0 )	0.11 ( 0.1 , 0.12 p= 0 p.adj= 0 )	0.09 ( 0.08 , 0.1 p= 0 p.adj= 0 )	0 ( -0.01 , 0 p= 0.428 p.adj= 0.856 )	0	0 ( -0.09 , 0.09 p= 0.978 p.adj= 0.985 )	0.05 ( 0.03 , 0.07 p= 0 p.adj= 0 )	0.05 ( 0.04 , 0.06 p= 0 p.adj= 0 )	0.06 ( 0.05 , 0.07 p= 0 p.adj= 0 )	0.04 ( 0.03 , 0.05 p= 0 p.adj= 0 )	0.16 ( 0.13 , 0.19 p= 0 p.adj= 0 )
IFN	-0.16 ( -0.27 , -0.06 p= 0.002 p.adj= 0.002 )	0.11 ( 0.03 , 0.2 p= 0.011 p.adj= 0.011 )	0.09 ( 0.01 , 0.18 p= 0.038 p.adj= 0.038 )	0 ( -0.09 , 0.09 p= 0.985 p.adj= 0.985 )	0 ( -0.09 , 0.09 p= 0.978 p.adj= 0.978 )	0	0.05 ( -0.04 , 0.14 p= 0.298 p.adj= 0.894 )	0.05 ( -0.04 , 0.14 p= 0.276 p.adj= 0.568 )	0.06 ( -0.03 , 0.15 p= 0.175 p.adj= 0.192 )	0.04 ( -0.05 , 0.13 p= 0.35 p.adj= 0.611 )	0.16 ( 0.07 , 0.25 p= 0.001 p.adj= 0.002 )
MAIT	-0.21 ( -0.27 , -0.15 p= 0 p.adj= 0 )	0.07 ( 0.05 , 0.09 p= 0 p.adj= 0 )	0.05 ( 0.02 , 0.07 p= 0 p.adj= 0 )	-0.05 ( -0.07 , -0.03 p= 0 p.adj= 0 )	-0.05 ( -0.07 , -0.03 p= 0 p.adj= 0 )	-0.05 ( -0.14 , 0.04 p= 0.298 p.adj= 0.985 )	0	0 ( -0.02 , 0.02 p= 0.895 p.adj= 0.895 )	0.01 ( -0.01 , 0.03 p= 0.192 p.adj= 0.192 )	-0.01 ( -0.03 , 0.02 p= 0.611 p.adj= 0.611 )	0.11 ( 0.08 , 0.14 p= 0 p.adj= 0 )
Mito	-0.21 ( -0.27 , -0.16 p= 0 p.adj= 0 )	0.07 ( 0.05 , 0.08 p= 0 p.adj= 0 )	0.04 ( 0.03 , 0.06 p= 0 p.adj= 0 )	-0.05 ( -0.06 , -0.04 p= 0 p.adj= 0 )	-0.05 ( -0.06 , -0.04 p= 0 p.adj= 0 )	-0.05 ( -0.14 , 0.04 p= 0.276 p.adj= 0.985 )	0 ( -0.02 , 0.02 p= 0.895 p.adj= 0.895 )	0	0.01 ( 0 , 0.02 p= 0.02 p.adj= 0.06 )	-0.01 ( -0.02 , 0.01 p= 0.284 p.adj= 0.611 )	0.11 ( 0.08 , 0.14 p= 0 p.adj= 0 )
Naive	-0.23 ( -0.28 , -0.17 p= 0 p.adj= 0 )	0.05 ( 0.04 , 0.06 p= 0 p.adj= 0 )	0.03 ( 0.02 , 0.05 p= 0 p.adj= 0 )	-0.06 ( -0.07 , -0.05 p= 0 p.adj= 0 )	-0.06 ( -0.07 , -0.05 p= 0 p.adj= 0 )	-0.06 ( -0.15 , 0.03 p= 0.175 p.adj= 0.985 )	-0.01 ( -0.03 , 0.01 p= 0.192 p.adj= 0.824 )	-0.01 ( -0.02 , 0 p= 0.02 p.adj= 0.1 )	0	-0.02 ( -0.03 , -0.01 p= 0.003 p.adj= 0.015 )	0.1 ( 0.07 , 0.13 p= 0 p.adj= 0 )
Prolif	-0.21 ( -0.26 , -0.15 p= 0 p.adj= 0 )	0.07 ( 0.06 , 0.09 p= 0 p.adj= 0 )	0.05 ( 0.04 , 0.07 p= 0 p.adj= 0 )	-0.04 ( -0.05 , -0.03 p= 0 p.adj= 0 )	-0.04 ( -0.05 , -0.03 p= 0 p.adj= 0 )	-0.04 ( -0.13 , 0.05 p= 0.35 p.adj= 0.985 )	0.01 ( -0.02 , 0.03 p= 0.611 p.adj= 0.895 )	0.01 ( -0.01 , 0.02 p= 0.284 p.adj= 0.568 )	0.02 ( 0.01 , 0.03 p= 0.003 p.adj= 0.012 )	0	0.12 ( 0.09 , 0.15 p= 0 p.adj= 0 )
Tregs	-0.32 ( -0.38 , -0.26 p= 0 p.adj= 0 )	-0.04 ( -0.07 , -0.02 p= 0.002 p.adj= 0.004 )	-0.07 ( -0.09 , -0.04 p= 0 p.adj= 0 )	-0.16 ( -0.19 , -0.13 p= 0 p.adj= 0 )	-0.16 ( -0.19 , -0.13 p= 0 p.adj= 0 )	-0.16 ( -0.25 , -0.07 p= 0.001 p.adj= 0.011 )	-0.11 ( -0.14 , -0.08 p= 0 p.adj= 0 )	-0.11 ( -0.14 , -0.08 p= 0 p.adj= 0 )	-0.1 ( -0.13 , -0.07 p= 0 p.adj= 0 )	-0.12 ( -0.15 , -0.09 p= 0 p.adj= 0 )	0

## Sheet: CD8 Th2
Pairwise comparison across all populations, combining blood and tumor
Estimate (95% CI, pvalue)	EA	CM	CXCL13+	GZMB+	GZMK+	IFN	MAIT	Mito	Naive	Prolif	Tregs		Pink	Positive coef, p.adj < 0.05
EA	0	-0.13 ( -0.18 , -0.07 p= 0 p.adj= 0 )	-0.06 ( -0.11 , 0 p= 0.058 p.adj= 0.1 )	0.01 ( -0.04 , 0.07 p= 0.612 p.adj= 0.612 )	0 ( -0.06 , 0.06 p= 0.999 p.adj= 0.999 )	0.09 ( -0.01 , 0.2 p= 0.091 p.adj= 0.278 )	0.05 ( -0.01 , 0.11 p= 0.134 p.adj= 0.268 )	-0.04 ( -0.1 , 0.02 p= 0.196 p.adj= 0.196 )	-0.08 ( -0.14 , -0.02 p= 0.006 p.adj= 0.024 )	0.02 ( -0.03 , 0.08 p= 0.427 p.adj= 0.427 )	-0.1 ( -0.16 , -0.03 p= 0.003 p.adj= 0.018 )		Green	Negative coef, p.adj < 0.05
CM	0.13 ( 0.07 , 0.18 p= 0 p.adj= 0 )	0	0.07 ( 0.06 , 0.08 p= 0 p.adj= 0 )	0.14 ( 0.13 , 0.15 p= 0 p.adj= 0 )	0.13 ( 0.12 , 0.14 p= 0 p.adj= 0 )	0.22 ( 0.13 , 0.31 p= 0 p.adj= 0 )	0.17 ( 0.15 , 0.19 p= 0 p.adj= 0 )	0.09 ( 0.08 , 0.1 p= 0 p.adj= 0 )	0.05 ( 0.03 , 0.06 p= 0 p.adj= 0 )	0.15 ( 0.14 , 0.16 p= 0 p.adj= 0 )	0.03 ( 0 , 0.06 p= 0.052 p.adj= 0.2 )
CXCL13+	0.06 ( 0 , 0.11 p= 0.058 p.adj= 0.58 )	-0.07 ( -0.08 , -0.06 p= 0 p.adj= 0 )	0	0.07 ( 0.06 , 0.08 p= 0 p.adj= 0 )	0.06 ( 0.04 , 0.07 p= 0 p.adj= 0 )	0.15 ( 0.06 , 0.24 p= 0.002 p.adj= 0.02 )	0.1 ( 0.08 , 0.12 p= 0 p.adj= 0 )	0.02 ( 0 , 0.03 p= 0.009 p.adj= 0.036 )	-0.03 ( -0.04 , -0.01 p= 0 p.adj= 0 )	0.08 ( 0.06 , 0.09 p= 0 p.adj= 0 )	-0.04 ( -0.07 , -0.01 p= 0.009 p.adj= 0.045 )
GZMB+	-0.01 ( -0.07 , 0.04 p= 0.612 p.adj= 0.999 )	-0.14 ( -0.15 , -0.13 p= 0 p.adj= 0 )	-0.07 ( -0.08 , -0.06 p= 0 p.adj= 0 )	0	-0.01 ( -0.02 , -0.01 p= 0 p.adj= 0 )	0.08 ( -0.01 , 0.17 p= 0.094 p.adj= 0.278 )	0.03 ( 0.01 , 0.05 p= 0.002 p.adj= 0.012 )	-0.05 ( -0.06 , -0.04 p= 0 p.adj= 0 )	-0.1 ( -0.1 , -0.09 p= 0 p.adj= 0 )	0.01 ( 0 , 0.02 p= 0.122 p.adj= 0.278 )	-0.11 ( -0.14 , -0.08 p= 0 p.adj= 0 )
GZMK+	0 ( -0.06 , 0.06 p= 0.999 p.adj= 0.999 )	-0.13 ( -0.14 , -0.12 p= 0 p.adj= 0 )	-0.06 ( -0.07 , -0.04 p= 0 p.adj= 0 )	0.01 ( 0.01 , 0.02 p= 0 p.adj= 0 )	0	0.09 ( 0 , 0.18 p= 0.046 p.adj= 0.278 )	0.05 ( 0.03 , 0.07 p= 0 p.adj= 0 )	-0.04 ( -0.05 , -0.03 p= 0 p.adj= 0 )	-0.08 ( -0.09 , -0.07 p= 0 p.adj= 0 )	0.02 ( 0.01 , 0.03 p= 0 p.adj= 0 )	-0.1 ( -0.13 , -0.07 p= 0 p.adj= 0 )
IFN	-0.09 ( -0.2 , 0.01 p= 0.091 p.adj= 0.7 )	-0.22 ( -0.31 , -0.13 p= 0 p.adj= 0 )	-0.15 ( -0.24 , -0.06 p= 0.002 p.adj= 0.012 )	-0.08 ( -0.17 , 0.01 p= 0.094 p.adj= 0.244 )	-0.09 ( -0.18 , 0 p= 0.046 p.adj= 0.23 )	0	-0.05 ( -0.14 , 0.05 p= 0.324 p.adj= 0.324 )	-0.13 ( -0.22 , -0.04 p= 0.005 p.adj= 0.025 )	-0.17 ( -0.27 , -0.08 p= 0 p.adj= 0 )	-0.07 ( -0.16 , 0.02 p= 0.139 p.adj= 0.278 )	-0.19 ( -0.29 , -0.09 p= 0 p.adj= 0 )
MAIT	-0.05 ( -0.11 , 0.01 p= 0.134 p.adj= 0.804 )	-0.17 ( -0.19 , -0.15 p= 0 p.adj= 0 )	-0.1 ( -0.12 , -0.08 p= 0 p.adj= 0 )	-0.03 ( -0.05 , -0.01 p= 0.002 p.adj= 0.012 )	-0.05 ( -0.07 , -0.03 p= 0 p.adj= 0 )	0.05 ( -0.05 , 0.14 p= 0.324 p.adj= 0.324 )	0	-0.08 ( -0.1 , -0.06 p= 0 p.adj= 0 )	-0.13 ( -0.15 , -0.11 p= 0 p.adj= 0 )	-0.02 ( -0.04 , 0 p= 0.047 p.adj= 0.278 )	-0.14 ( -0.18 , -0.11 p= 0 p.adj= 0 )
Mito	0.04 ( -0.02 , 0.1 p= 0.196 p.adj= 0.98 )	-0.09 ( -0.1 , -0.08 p= 0 p.adj= 0 )	-0.02 ( -0.03 , 0 p= 0.009 p.adj= 0.036 )	0.05 ( 0.04 , 0.06 p= 0 p.adj= 0 )	0.04 ( 0.03 , 0.05 p= 0 p.adj= 0 )	0.13 ( 0.04 , 0.22 p= 0.005 p.adj= 0.045 )	0.08 ( 0.06 , 0.1 p= 0 p.adj= 0 )	0	-0.04 ( -0.05 , -0.03 p= 0 p.adj= 0 )	0.06 ( 0.05 , 0.07 p= 0 p.adj= 0 )	-0.06 ( -0.09 , -0.03 p= 0 p.adj= 0 )
Naive	0.08 ( 0.02 , 0.14 p= 0.006 p.adj= 0.066 )	-0.05 ( -0.06 , -0.03 p= 0 p.adj= 0 )	0.03 ( 0.01 , 0.04 p= 0 p.adj= 0 )	0.1 ( 0.09 , 0.1 p= 0 p.adj= 0 )	0.08 ( 0.07 , 0.09 p= 0 p.adj= 0 )	0.17 ( 0.08 , 0.27 p= 0 p.adj= 0 )	0.13 ( 0.11 , 0.15 p= 0 p.adj= 0 )	0.04 ( 0.03 , 0.05 p= 0 p.adj= 0 )	0	0.1 ( 0.09 , 0.12 p= 0 p.adj= 0 )	-0.02 ( -0.05 , 0.01 p= 0.292 p.adj= 0.292 )
Prolif	-0.02 ( -0.08 , 0.03 p= 0.427 p.adj= 0.999 )	-0.15 ( -0.16 , -0.14 p= 0 p.adj= 0 )	-0.08 ( -0.09 , -0.06 p= 0 p.adj= 0 )	-0.01 ( -0.02 , 0 p= 0.122 p.adj= 0.244 )	-0.02 ( -0.03 , -0.01 p= 0 p.adj= 0 )	0.07 ( -0.02 , 0.16 p= 0.139 p.adj= 0.278 )	0.02 ( 0 , 0.04 p= 0.047 p.adj= 0.235 )	-0.06 ( -0.07 , -0.05 p= 0 p.adj= 0 )	-0.1 ( -0.12 , -0.09 p= 0 p.adj= 0 )	0	-0.12 ( -0.15 , -0.09 p= 0 p.adj= 0 )
Tregs	0.1 ( 0.03 , 0.16 p= 0.003 p.adj= 0.036 )	-0.03 ( -0.06 , 0 p= 0.052 p.adj= 0.1 )	0.04 ( 0.01 , 0.07 p= 0.009 p.adj= 0.036 )	0.11 ( 0.08 , 0.14 p= 0 p.adj= 0 )	0.1 ( 0.07 , 0.13 p= 0 p.adj= 0 )	0.19 ( 0.09 , 0.29 p= 0 p.adj= 0 )	0.14 ( 0.11 , 0.18 p= 0 p.adj= 0 )	0.06 ( 0.03 , 0.09 p= 0 p.adj= 0 )	0.02 ( -0.01 , 0.05 p= 0.292 p.adj= 0.292 )	0.12 ( 0.09 , 0.15 p= 0 p.adj= 0 )	0

## Sheet: CD8 Trm
Pairwise comparison across all populations, combining blood and tumor
Estimate (95% CI, pvalue)	EA	CM	CXCL13+	GZMB+	GZMK+	IFN	MAIT	Mito	Naive	Prolif	Tregs		Pink	Positive coef, p.adj < 0.05
EA	0	-0.74 ( -0.89 , -0.59 p= 0 p.adj= 0 )	-0.88 ( -1.03 , -0.73 p= 0 p.adj= 0 )	-0.88 ( -1.02 , -0.73 p= 0 p.adj= 0 )	-0.95 ( -1.09 , -0.8 p= 0 p.adj= 0 )	-0.75 ( -1.03 , -0.47 p= 0 p.adj= 0 )	-1 ( -1.16 , -0.85 p= 0 p.adj= 0 )	-0.92 ( -1.07 , -0.77 p= 0 p.adj= 0 )	-0.85 ( -1 , -0.71 p= 0 p.adj= 0 )	-0.96 ( -1.11 , -0.81 p= 0 p.adj= 0 )	-0.85 ( -1.02 , -0.69 p= 0 p.adj= 0 )		Green	Negative coef, p.adj < 0.05
CM	0.74 ( 0.59 , 0.89 p= 0 p.adj= 0 )	0	-0.15 ( -0.18 , -0.11 p= 0 p.adj= 0 )	-0.14 ( -0.16 , -0.12 p= 0 p.adj= 0 )	-0.21 ( -0.23 , -0.19 p= 0 p.adj= 0 )	-0.01 ( -0.25 , 0.23 p= 0.926 p.adj= 0.926 )	-0.27 ( -0.32 , -0.21 p= 0 p.adj= 0 )	-0.18 ( -0.21 , -0.15 p= 0 p.adj= 0 )	-0.12 ( -0.14 , -0.09 p= 0 p.adj= 0 )	-0.23 ( -0.26 , -0.19 p= 0 p.adj= 0 )	-0.12 ( -0.19 , -0.04 p= 0.003 p.adj= 0.027 )
CXCL13+	0.88 ( 0.73 , 1.03 p= 0 p.adj= 0 )	0.15 ( 0.11 , 0.18 p= 0 p.adj= 0 )	0	0.01 ( -0.02 , 0.04 p= 0.644 p.adj= 0.644 )	-0.06 ( -0.09 , -0.03 p= 0 p.adj= 0 )	0.14 ( -0.1 , 0.37 p= 0.266 p.adj= 0.806 )	-0.12 ( -0.18 , -0.06 p= 0 p.adj= 0 )	-0.04 ( -0.07 , 0 p= 0.037 p.adj= 0.148 )	0.03 ( 0 , 0.06 p= 0.086 p.adj= 0.344 )	-0.08 ( -0.12 , -0.04 p= 0 p.adj= 0 )	0.03 ( -0.05 , 0.11 p= 0.468 p.adj= 0.991 )
GZMB+	0.88 ( 0.73 , 1.02 p= 0 p.adj= 0 )	0.14 ( 0.12 , 0.16 p= 0 p.adj= 0 )	-0.01 ( -0.04 , 0.02 p= 0.644 p.adj= 0.644 )	0	-0.07 ( -0.08 , -0.06 p= 0 p.adj= 0 )	0.13 ( -0.11 , 0.37 p= 0.29 p.adj= 0.806 )	-0.13 ( -0.18 , -0.08 p= 0 p.adj= 0 )	-0.04 ( -0.07 , -0.02 p= 0 p.adj= 0 )	0.02 ( 0 , 0.04 p= 0.03 p.adj= 0.15 )	-0.09 ( -0.12 , -0.06 p= 0 p.adj= 0 )	0.02 ( -0.05 , 0.1 p= 0.559 p.adj= 0.991 )
GZMK+	0.95 ( 0.8 , 1.09 p= 0 p.adj= 0 )	0.21 ( 0.19 , 0.23 p= 0 p.adj= 0 )	0.06 ( 0.03 , 0.09 p= 0 p.adj= 0 )	0.07 ( 0.06 , 0.08 p= 0 p.adj= 0 )	0	0.2 ( -0.04 , 0.44 p= 0.101 p.adj= 0.806 )	-0.06 ( -0.11 , -0.01 p= 0.03 p.adj= 0.15 )	0.03 ( 0 , 0.05 p= 0.028 p.adj= 0.14 )	0.09 ( 0.07 , 0.11 p= 0 p.adj= 0 )	-0.02 ( -0.05 , 0.01 p= 0.252 p.adj= 0.332 )	0.09 ( 0.02 , 0.17 p= 0.015 p.adj= 0.105 )
IFN	0.75 ( 0.47 , 1.03 p= 0 p.adj= 0 )	0.01 ( -0.23 , 0.25 p= 0.926 p.adj= 0.926 )	-0.14 ( -0.37 , 0.1 p= 0.266 p.adj= 0.644 )	-0.13 ( -0.37 , 0.11 p= 0.29 p.adj= 0.644 )	-0.2 ( -0.44 , 0.04 p= 0.101 p.adj= 0.252 )	0	-0.26 ( -0.5 , -0.01 p= 0.038 p.adj= 0.152 )	-0.17 ( -0.41 , 0.07 p= 0.155 p.adj= 0.24 )	-0.11 ( -0.34 , 0.13 p= 0.385 p.adj= 0.77 )	-0.22 ( -0.45 , 0.02 p= 0.077 p.adj= 0.332 )	-0.11 ( -0.35 , 0.14 p= 0.403 p.adj= 0.991 )
MAIT	1 ( 0.85 , 1.16 p= 0 p.adj= 0 )	0.27 ( 0.21 , 0.32 p= 0 p.adj= 0 )	0.12 ( 0.06 , 0.18 p= 0 p.adj= 0 )	0.13 ( 0.08 , 0.18 p= 0 p.adj= 0 )	0.06 ( 0.01 , 0.11 p= 0.03 p.adj= 0.15 )	0.26 ( 0.01 , 0.5 p= 0.038 p.adj= 0.418 )	0	0.08 ( 0.03 , 0.14 p= 0.003 p.adj= 0.024 )	0.15 ( 0.1 , 0.2 p= 0 p.adj= 0 )	0.04 ( -0.02 , 0.1 p= 0.169 p.adj= 0.332 )	0.15 ( 0.06 , 0.24 p= 0.001 p.adj= 0.011 )
Mito	0.92 ( 0.77 , 1.07 p= 0 p.adj= 0 )	0.18 ( 0.15 , 0.21 p= 0 p.adj= 0 )	0.04 ( 0 , 0.07 p= 0.037 p.adj= 0.222 )	0.04 ( 0.02 , 0.07 p= 0 p.adj= 0 )	-0.03 ( -0.05 , 0 p= 0.028 p.adj= 0.15 )	0.17 ( -0.07 , 0.41 p= 0.155 p.adj= 0.806 )	-0.08 ( -0.14 , -0.03 p= 0.003 p.adj= 0.018 )	0	0.07 ( 0.04 , 0.09 p= 0 p.adj= 0 )	-0.04 ( -0.08 , -0.01 p= 0.013 p.adj= 0.078 )	0.07 ( -0.01 , 0.14 p= 0.088 p.adj= 0.528 )
Naive	0.85 ( 0.71 , 1 p= 0 p.adj= 0 )	0.12 ( 0.09 , 0.14 p= 0 p.adj= 0 )	-0.03 ( -0.06 , 0 p= 0.086 p.adj= 0.43 )	-0.02 ( -0.04 , 0 p= 0.03 p.adj= 0.15 )	-0.09 ( -0.11 , -0.07 p= 0 p.adj= 0 )	0.11 ( -0.13 , 0.34 p= 0.385 p.adj= 0.806 )	-0.15 ( -0.2 , -0.1 p= 0 p.adj= 0 )	-0.07 ( -0.09 , -0.04 p= 0 p.adj= 0 )	0	-0.11 ( -0.14 , -0.08 p= 0 p.adj= 0 )	0 ( -0.08 , 0.08 p= 0.991 p.adj= 0.991 )
Prolif	0.96 ( 0.81 , 1.11 p= 0 p.adj= 0 )	0.23 ( 0.19 , 0.26 p= 0 p.adj= 0 )	0.08 ( 0.04 , 0.12 p= 0 p.adj= 0 )	0.09 ( 0.06 , 0.12 p= 0 p.adj= 0 )	0.02 ( -0.01 , 0.05 p= 0.252 p.adj= 0.252 )	0.22 ( -0.02 , 0.45 p= 0.077 p.adj= 0.693 )	-0.04 ( -0.1 , 0.02 p= 0.169 p.adj= 0.48 )	0.04 ( 0.01 , 0.08 p= 0.013 p.adj= 0.078 )	0.11 ( 0.08 , 0.14 p= 0 p.adj= 0 )	0	0.11 ( 0.03 , 0.19 p= 0.007 p.adj= 0.056 )
Tregs	0.85 ( 0.69 , 1.02 p= 0 p.adj= 0 )	0.12 ( 0.04 , 0.19 p= 0.003 p.adj= 0.009 )	-0.03 ( -0.11 , 0.05 p= 0.468 p.adj= 0.644 )	-0.02 ( -0.1 , 0.05 p= 0.559 p.adj= 0.644 )	-0.09 ( -0.17 , -0.02 p= 0.015 p.adj= 0.105 )	0.11 ( -0.14 , 0.35 p= 0.403 p.adj= 0.806 )	-0.15 ( -0.24 , -0.06 p= 0.001 p.adj= 0.007 )	-0.07 ( -0.14 , 0.01 p= 0.088 p.adj= 0.24 )	0 ( -0.08 , 0.08 p= 0.991 p.adj= 0.991 )	-0.11 ( -0.19 , -0.03 p= 0.007 p.adj= 0.049 )	0
