# Supplementary material for: Identification and regulation of circulating tumor-TCR-matched cytotoxic CD4+ lymphocytes by KLRG1 in bladder cancer
Source: JCI Insight. 2025 Apr 29;10(11):e177373. doi: 10.1172/jci.insight.177373 (PMC12220972; doi:10.1172/jci.insight.177373)
Supplement: Supplemental data set 6 [file jciinsight-10-177373-s100.xlsx]

## Sheet: CD4 blood all TCR 
Coef (95% CI, p-value)	EA	CM	CXCL13+	GZMB+	GZMK+	IFN	Mito	Naive	Prolif	Tregs	MAIT
EA	NA	-2.43 ( -2.92 , -1.95 p= 0 )	-1.92 ( -2.34 , -1.49 p= 0 )	-1.45 ( -1.8 , -1.1 p= 0 )	-1.16 ( -1.58 , -0.75 p= 0 )	-0.11 ( -0.29 , 0.07 p= 0.239 )	-2.27 ( -2.71 , -1.82 p= 0 )	-2.49 ( -2.89 , -2.09 p= 0 )	-0.85 ( -1.19 , -0.51 p= 0 )	-1.63 ( -2.07 , -1.2 p= 0 )	0.07 ( -0.37 , 0.5 p= 0.758 )		Pink	Positive coef, p < 0.05
CM	NA	NA	0.5 ( 0.23 , 0.77 p= 0 )	0.88 ( 0.51 , 1.25 p= 0 )	1.21 ( 0.91 , 1.52 p= 0 )	2.54 ( 2.25 , 2.83 p= 0 )	0.17 ( -0.14 , 0.47 p= 0.288 )	-0.06 ( -0.33 , 0.22 p= 0.685 )	1.56 ( 1.23 , 1.88 p= 0 )	0.79 ( 0.51 , 1.07 p= 0 )	2.47 ( 2.16 , 2.78 p= 0 )		Green	Negative coef, p < 0.05
CXCL13+	NA	NA	NA	0.38 ( 0.06 , 0.7 p= 0.02 )	0.71 ( 0.49 , 0.94 p= 0 )	2.04 ( 1.83 , 2.25 p= 0 )	-0.33 ( -0.58 , -0.09 p= 0.008 )	-0.56 ( -0.77 , -0.35 p= 0 )	1.06 ( 0.82 , 1.29 p= 0 )	0.29 ( 0.1 , 0.48 p= 0.003 )	1.95 ( 1.77 , 2.14 p= 0 )
GZMB+	NA	NA	NA	NA	0.33 ( 0.05 , 0.61 p= 0.023 )	1.54 ( 1.27 , 1.82 p= 0 )	-0.72 ( -1.08 , -0.35 p= 0 )	-0.94 ( -1.29 , -0.59 p= 0 )	0.67 ( 0.37 , 0.98 p= 0 )	-0.09 ( -0.42 , 0.23 p= 0.567 )	1.69 ( 1.38 , 2 p= 0 )
GZMK+	NA	NA	NA	NA	NA	1.31 ( 1.03 , 1.58 p= 0 )	-1.04 ( -1.33 , -0.76 p= 0 )	-1.27 ( -1.54 , -0.99 p= 0 )	0.35 ( 0.09 , 0.6 p= 0.008 )	-0.42 ( -0.65 , -0.2 p= 0 )	1.28 ( 1.05 , 1.51 p= 0 )
IFN	NA	NA	NA	NA	NA	NA	-2.37 ( -2.62 , -2.13 p= 0 )	-2.6 ( -2.78 , -2.41 p= 0 )	-0.92 ( -1.16 , -0.69 p= 0 )	-1.75 ( -1.97 , -1.53 p= 0 )	-0.07 ( -0.2 , 0.06 p= 0.296 )
Mito	NA	NA	NA	NA	NA	NA	NA	-0.22 ( -0.47 , 0.02 p= 0.071 )	1.39 ( 1.11 , 1.67 p= 0 )	0.62 ( 0.37 , 0.87 p= 0 )	2.3 ( 2.03 , 2.57 p= 0 )
Naive	NA	NA	NA	NA	NA	NA	NA	NA	1.61 ( 1.35 , 1.87 p= 0 )	0.84 ( 0.62 , 1.07 p= 0 )	2.52 ( 2.3 , 2.74 p= 0 )
Prolif	NA	NA	NA	NA	NA	NA	NA	NA	NA	-0.77 ( -1.01 , -0.53 p= 0 )	0.92 ( 0.66 , 1.18 p= 0 )
Tregs	NA	NA	NA	NA	NA	NA	NA	NA	NA	NA	1.67 ( 1.48 , 1.87 p= 0 )
MAIT	NA	NA	NA	NA	NA	NA	NA	NA	NA	NA	NA

## Sheet: CD4 blood expanded TCR
Coef (95% CI, p-value)	CM	CXCL13+	GZMB+	GZMK+	Mito	Naive	Tregs	Prolif	MAIT
CM	NA	0.22 ( -0.01 , 0.46 p= 0.064 )	-0.12 ( -0.53 , 0.28 p= 0.547 )	0.46 ( 0.08 , 0.84 p= 0.018 )	0.08 ( -0.21 , 0.37 p= 0.592 )	0.32 ( 0.05 , 0.58 p= 0.019 )	0.6 ( 0.26 , 0.94 p= 0.001 )	0.76 ( 0.36 , 1.17 p= 0 )	1.51 ( 0.96 , 2.07 p= 0 )		Pink	Positive coef, p < 0.05
CXCL13+	NA	NA	-0.35 ( -0.75 , 0.05 p= 0.088 )	0.23 ( -0.15 , 0.61 p= 0.228 )	-0.15 ( -0.42 , 0.13 p= 0.299 )	0.09 ( -0.15 , 0.33 p= 0.458 )	0.38 ( 0.09 , 0.66 p= 0.01 )	0.52 ( 0.13 , 0.92 p= 0.01 )	1.2 ( 0.75 , 1.65 p= 0 )		Green	Negative coef, p < 0.05
GZMB+	NA	NA	NA	0.58 ( 0.16 , 1 p= 0.007 )	0.2 ( -0.14 , 0.54 p= 0.247 )	0.44 ( 0.1 , 0.78 p= 0.012 )	0.75 ( 0.31 , 1.19 p= 0.001 )	0.89 ( 0.46 , 1.32 p= 0 )	1.74 ( 1.03 , 2.45 p= 0 )
GZMK+	NA	NA	NA	NA	-0.38 ( -0.7 , -0.05 p= 0.023 )	-0.14 ( -0.46 , 0.19 p= 0.408 )	0.17 ( -0.27 , 0.6 p= 0.451 )	0.31 ( -0.12 , 0.73 p= 0.158 )	1.17 ( 0.47 , 1.87 p= 0.001 )
Mito	NA	NA	NA	NA	NA	0.24 ( 0.02 , 0.46 p= 0.032 )	0.54 ( 0.21 , 0.86 p= 0.001 )	0.69 ( 0.42 , 0.96 p= 0 )	1.55 ( 1.12 , 1.99 p= 0 )
Naive	NA	NA	NA	NA	NA	NA	0.3 ( -0.01 , 0.6 p= 0.055 )	0.45 ( 0.17 , 0.72 p= 0.001 )	1.24 ( 0.86 , 1.63 p= 0 )
Tregs	NA	NA	NA	NA	NA	NA	NA	0.08 ( -0.34 , 0.51 p= 0.701 )	0.92 ( 0.35 , 1.5 p= 0.002 )
Prolif	NA	NA	NA	NA	NA	NA	NA	NA	0.85 ( 0.46 , 1.23 p= 0 )
MAIT	NA	NA	NA	NA	NA	NA	NA	NA	NA

## Sheet: CD4 blood shared TCR
Coef (95% CI, p-value)	CXCL13+	GZMB+	GZMK+	Naive	CM	Mito	Prolif	Tregs	MAIT
CXCL13+	NA	-1.07 ( -1.55 , -0.59 p= 0 )	-0.44 ( -0.89 , 0.01 p= 0.057 )	-0.01 ( -0.39 , 0.37 p= 0.948 )	-0.43 ( -0.81 , -0.04 p= 0.03 )	-0.51 ( -0.91 , -0.12 p= 0.011 )	-0.24 ( -0.58 , 0.11 p= 0.178 )	-0.12 ( -0.46 , 0.23 p= 0.516 )	0.79 ( -0.02 , 1.6 p= 0.056 )		Pink	Positive coef, p < 0.05
GZMB+	NA	NA	0.67 ( 0.17 , 1.18 p= 0.009 )	1.19 ( 0.66 , 1.73 p= 0 )	0.81 ( 0.3 , 1.32 p= 0.002 )	0.83 ( 0.32 , 1.34 p= 0.001 )	1 ( 0.48 , 1.52 p= 0 )	1.34 ( 0.89 , 1.8 p= 0 )	2.19 ( 1.38 , 3 p= 0 )		Green	Negative coef, p < 0.05
GZMK+	NA	NA	NA	0.51 ( 0 , 1.02 p= 0.051 )	0.12 ( -0.44 , 0.68 p= 0.674 )	0.11 ( -0.39 , 0.61 p= 0.659 )	0.26 ( -0.33 , 0.85 p= 0.39 )	0.44 ( -0.16 , 1.04 p= 0.147 )	1.52 ( 0.33 , 2.7 p= 0.012 )
Naive	NA	NA	NA	NA	-0.38 ( -0.86 , 0.1 p= 0.118 )	-0.46 ( -0.95 , 0.02 p= 0.06 )	-0.26 ( -0.82 , 0.3 p= 0.355 )	0.04 ( -0.37 , 0.45 p= 0.846 )	0.67 ( -0.39 , 1.73 p= 0.218 )
CM	NA	NA	NA	NA	NA	-0.05 ( -0.59 , 0.5 p= 0.865 )	0.2 ( -0.27 , 0.67 p= 0.395 )	0.33 ( -0.05 , 0.71 p= 0.085 )	1.21 ( 0.14 , 2.29 p= 0.027 )
Mito	NA	NA	NA	NA	NA	NA	0.23 ( -0.1 , 0.56 p= 0.169 )	0.55 ( 0.18 , 0.92 p= 0.003 )	1.28 ( 0.53 , 2.03 p= 0.001 )
Prolif	NA	NA	NA	NA	NA	NA	NA	0.06 ( -0.29 , 0.41 p= 0.731 )	1.04 ( 1.04 , 1.04 p= 0 )
Tregs	NA	NA	NA	NA	NA	NA	NA	NA	0.68 ( 0.23 , 1.12 p= 0.003 )
MAIT	NA	NA	NA	NA	NA	NA	NA	NA	NA

## Sheet: CD4 tumor all TCR
Coef (95% CI, p-value)	EA	CM	CXCL13+	GZMB+	GZMK+	MAIT	Mito	Naive	Prolif	Tregs	IFN
EA	NA	-0.79 ( -1.29 , -0.29 p= 0.002 )	-2.02 ( -2.53 , -1.51 p= 0 )	-0.86 ( -1.33 , -0.4 p= 0 )	-1.36 ( -1.87 , -0.85 p= 0 )	0.44 ( -0.15 , 1.03 p= 0.142 )	-1.06 ( -1.57 , -0.56 p= 0 )	-1.77 ( -2.29 , -1.24 p= 0 )	-0.9 ( -1.39 , -0.42 p= 0 )	-2.08 ( -2.6 , -1.56 p= 0 )	-0.3 ( -0.3 , -0.3 p= 0 )		Pink	Positive coef, p < 0.05
CM	NA	NA	-1.23 ( -1.36 , -1.09 p= 0 )	-0.03 ( -0.23 , 0.17 p= 0.758 )	-0.57 ( -0.68 , -0.45 p= 0 )	1.21 ( 1.1 , 1.32 p= 0 )	-0.26 ( -0.39 , -0.14 p= 0 )	-0.97 ( -1.06 , -0.88 p= 0 )	-0.05 ( -0.32 , 0.22 p= 0.726 )	-1.28 ( -1.41 , -1.15 p= 0 )	1.08 ( 0.8 , 1.36 p= 0 )		Green	Negative coef, p < 0.05
CXCL13+	NA	NA	NA	1.19 ( 1 , 1.39 p= 0 )	0.66 ( 0.56 , 0.76 p= 0 )	2.41 ( 2.25 , 2.57 p= 0 )	0.96 ( 0.79 , 1.14 p= 0 )	0.25 ( 0.13 , 0.38 p= 0 )	1.18 ( 0.94 , 1.41 p= 0 )	-0.06 ( -0.18 , 0.07 p= 0.361 )	2.3 ( 2.03 , 2.58 p= 0 )
GZMB+	NA	NA	NA	NA	-0.53 ( -0.72 , -0.35 p= 0 )	1.23 ( 1.02 , 1.43 p= 0 )	-0.23 ( -0.41 , -0.05 p= 0.012 )	-0.94 ( -1.14 , -0.74 p= 0 )	-0.02 ( -0.2 , 0.17 p= 0.866 )	-1.25 ( -1.43 , -1.07 p= 0 )	1.1 ( 0.78 , 1.42 p= 0 )
GZMK+	NA	NA	NA	NA	NA	1.75 ( 1.62 , 1.88 p= 0 )	0.3 ( 0.14 , 0.46 p= 0 )	-0.4 ( -0.51 , -0.3 p= 0 )	0.52 ( 0.27 , 0.77 p= 0 )	-0.72 ( -0.81 , -0.62 p= 0 )	1.65 ( 1.39 , 1.9 p= 0 )
MAIT	NA	NA	NA	NA	NA	NA	-1.51 ( -1.58 , -1.44 p= 0 )	-2.14 ( -2.26 , -2.02 p= 0 )	-1.23 ( -1.56 , -0.9 p= 0 )	-2.46 ( -2.59 , -2.32 p= 0 )	-0.11 ( -0.45 , 0.24 p= 0.544 )
Mito	NA	NA	NA	NA	NA	NA	NA	-0.71 ( -0.89 , -0.53 p= 0 )	0.22 ( -0.08 , 0.51 p= 0.146 )	-1.02 ( -1.19 , -0.84 p= 0 )	1.34 ( 1.03 , 1.66 p= 0 )
Naive	NA	NA	NA	NA	NA	NA	NA	NA	0.92 ( 0.66 , 1.19 p= 0 )	-0.31 ( -0.44 , -0.19 p= 0 )	2.05 ( 1.78 , 2.32 p= 0 )
Prolif	NA	NA	NA	NA	NA	NA	NA	NA	NA	-1.24 ( -1.5 , -0.97 p= 0 )	1.04 ( 0.74 , 1.35 p= 0 )
Tregs	NA	NA	NA	NA	NA	NA	NA	NA	NA	NA	2.37 ( 2.18 , 2.56 p= 0 )
IFN	NA	NA	NA	NA	NA	NA	NA	NA	NA	NA	NA

## Sheet: CD4 tumor expanded TCR
Coef (95% CI, p-value)	EA	CM	CXCL13+	GZMB+	GZMK+	MAIT	Mito	Naive	Prolif	Tregs	IFN
EA	NA	-0.27 ( -0.53 , -0.01 p= 0.046 )	-1.7 ( -2.2 , -1.2 p= 0 )	-0.9 ( -1.33 , -0.47 p= 0 )	-1.11 ( -1.38 , -0.84 p= 0 )	0.34 ( 0.18 , 0.49 p= 0 )	-0.97 ( -1.42 , -0.51 p= 0 )	-1.41 ( -1.71 , -1.11 p= 0 )	-0.67 ( -0.89 , -0.44 p= 0 )	-1.88 ( -2.19 , -1.57 p= 0 )	NA		Pink	Positive coef, p < 0.05
CM	NA	NA	-1.53 ( -1.79 , -1.28 p= 0 )	-0.73 ( -0.98 , -0.48 p= 0 )	-1.01 ( -1.27 , -0.74 p= 0 )	0.66 ( 0.49 , 0.82 p= 0 )	-0.58 ( -0.89 , -0.27 p= 0 )	-1.17 ( -1.41 , -0.92 p= 0 )	-0.65 ( -0.96 , -0.35 p= 0 )	-1.74 ( -1.99 , -1.5 p= 0 )	0.15 ( -0.05 , 0.35 p= 0.137 )		Green	Negative coef, p < 0.05
CXCL13+	NA	NA	NA	0.83 ( 0.63 , 1.04 p= 0 )	0.53 ( 0.34 , 0.71 p= 0 )	2.15 ( 1.9 , 2.41 p= 0 )	0.95 ( 0.69 , 1.22 p= 0 )	0.37 ( 0.12 , 0.62 p= 0.004 )	0.88 ( 0.68 , 1.08 p= 0 )	-0.21 ( -0.46 , 0.04 p= 0.102 )	1.66 ( 1.43 , 1.88 p= 0 )
GZMB+	NA	NA	NA	NA	-0.28 ( -0.54 , -0.02 p= 0.037 )	1.33 ( 1.16 , 1.5 p= 0 )	0.11 ( -0.16 , 0.38 p= 0.429 )	-0.42 ( -0.62 , -0.22 p= 0 )	0.08 ( -0.21 , 0.37 p= 0.603 )	-1.01 ( -1.25 , -0.78 p= 0 )	0.95 ( 0.62 , 1.27 p= 0 )
GZMK+	NA	NA	NA	NA	NA	1.57 ( 1.38 , 1.76 p= 0 )	0.42 ( 0.23 , 0.61 p= 0 )	-0.16 ( -0.41 , 0.09 p= 0.207 )	0.35 ( 0.05 , 0.65 p= 0.02 )	-0.74 ( -0.98 , -0.49 p= 0 )	1.23 ( 0.86 , 1.59 p= 0 )
MAIT	NA	NA	NA	NA	NA	NA	-1.21 ( -1.53 , -0.89 p= 0 )	-1.73 ( -1.86 , -1.6 p= 0 )	-1.24 ( -1.59 , -0.89 p= 0 )	-2.33 ( -2.58 , -2.08 p= 0 )	-0.37 ( -0.63 , -0.11 p= 0.005 )
Mito	NA	NA	NA	NA	NA	NA	NA	-0.58 ( -0.88 , -0.28 p= 0 )	-0.07 ( -0.42 , 0.28 p= 0.696 )	-1.16 ( -1.46 , -0.86 p= 0 )	0.91 ( 0.84 , 0.99 p= 0 )
Naive	NA	NA	NA	NA	NA	NA	NA	NA	0.51 ( 0.23 , 0.8 p= 0 )	-0.58 ( -0.7 , -0.46 p= 0 )	1.38 ( 1.07 , 1.7 p= 0 )
Prolif	NA	NA	NA	NA	NA	NA	NA	NA	NA	-1.09 ( -1.37 , -0.81 p= 0 )	0.87 ( 0.43 , 1.32 p= 0 )
Tregs	NA	NA	NA	NA	NA	NA	NA	NA	NA	NA	2.03 ( 1.77 , 2.29 p= 0 )
IFN	NA	NA	NA	NA	NA	NA	NA	NA	NA	NA	NA

## Sheet: CD4 tumor shared TCR
Coef (95% CI, p-value)	CXCL13+	GZMB+	GZMK+	Naive	CM	Mito	Prolif	Tregs	IFN
CXCL13+	NA	0.15 ( -0.14 , 0.44 p= 0.314 )	0.09 ( -0.07 , 0.25 p= 0.248 )	0.47 ( 0.04 , 0.89 p= 0.032 )	0.95 ( 0.63 , 1.28 p= 0 )	1.15 ( 0.93 , 1.37 p= 0 )	0.8 ( 0.52 , 1.09 p= 0 )	0.1 ( -0.35 , 0.55 p= 0.674 )	0.98 ( 0.77 , 1.19 p= 0 )		Pink	Positive coef, p < 0.05
GZMB+	NA	NA	-0.05 ( -0.26 , 0.15 p= 0.594 )	0.32 ( -0.24 , 0.87 p= 0.261 )	0.7 ( 0.7 , 0.7 p= 0 )	1 ( 0.73 , 1.26 p= 0 )	0.66 ( 0.33 , 0.98 p= 0 )	0.07 ( -0.31 , 0.45 p= 0.71 )	0.96 ( 0.45 , 1.46 p= 0 )		Green	Negative coef, p < 0.05
GZMK+	NA	NA	NA	0.37 ( 0.03 , 0.72 p= 0.034 )	0.86 ( 0.67 , 1.05 p= 0 )	1.02 ( 0.97 , 1.08 p= 0 )	0.71 ( 0.61 , 0.8 p= 0 )	0 ( -0.41 , 0.42 p= 0.989 )	0.98 ( 0.86 , 1.11 p= 0 )
Naive	NA	NA	NA	NA	0.57 ( 0.18 , 0.95 p= 0.004 )	0.62 ( 0.17 , 1.08 p= 0.007 )	0.44 ( 0.36 , 0.51 p= 0 )	-0.37 ( -0.97 , 0.23 p= 0.23 )	0.69 ( 0.35 , 1.04 p= 0 )
CM	NA	NA	NA	NA	NA	0.19 ( -0.05 , 0.43 p= 0.123 )	-0.15 ( -0.45 , 0.14 p= 0.317 )	-0.77 ( -1.33 , -0.2 p= 0.008 )	NA
Mito	NA	NA	NA	NA	NA	NA	-0.3 ( -0.3 , -0.3 p= 0 )	-1.05 ( -1.6 , -0.49 p= 0 )	-0.01 ( -0.1 , 0.08 p= 0.831 )
Prolif	NA	NA	NA	NA	NA	NA	NA	-0.71 ( -1.41 , -0.01 p= 0.047 )	NA
Tregs	NA	NA	NA	NA	NA	NA	NA	NA	1.14 ( 0.26 , 2.02 p= 0.011 )
IFN	NA	NA	NA	NA	NA	NA	NA	NA	NA

## Sheet: CD8 blood all TCR
Coef (95% CI, p-value)	CM	CXCL13+	GZMB+	GZMK+	MAIT	Mito	Naive	Prolif	Tregs	EA	IFN
CM	NA	0.46 ( 0.2 , 0.73 p= 0.001 )	-0.76 ( -1.06 , -0.47 p= 0 )	-0.43 ( -0.75 , -0.11 p= 0.008 )	0.69 ( 0.4 , 0.97 p= 0 )	-0.09 ( -0.38 , 0.2 p= 0.547 )	-0.14 ( -0.44 , 0.16 p= 0.366 )	0.47 ( 0.04 , 0.9 p= 0.032 )	1.1 ( 0.84 , 1.36 p= 0 )	1.42 ( 0.87 , 1.97 p= 0 )	1.74 ( 1.17 , 2.3 p= 0 )	Pink	Positive coef, p < 0.05
CXCL13+	NA	NA	-1.22 ( -1.51 , -0.93 p= 0 )	-0.89 ( -1.13 , -0.65 p= 0 )	0.23 ( -0.01 , 0.46 p= 0.056 )	-0.55 ( -0.78 , -0.32 p= 0 )	-0.6 ( -0.81 , -0.39 p= 0 )	0.01 ( -0.43 , 0.45 p= 0.964 )	0.64 ( 0.49 , 0.78 p= 0 )	0.96 ( 0.38 , 1.53 p= 0.001 )	1.57 ( 1.22 , 1.91 p= 0 )	Green	Negative coef, p < 0.05
GZMB+	NA	NA	NA	0.33 ( 0.02 , 0.65 p= 0.037 )	1.45 ( 1.16 , 1.74 p= 0 )	0.67 ( 0.38 , 0.97 p= 0 )	0.63 ( 0.31 , 0.94 p= 0 )	1.23 ( 0.8 , 1.67 p= 0 )	1.86 ( 1.58 , 2.14 p= 0 )	2.18 ( 1.63 , 2.73 p= 0 )	2.5 ( 1.93 , 3.07 p= 0 )
GZMK+	NA	NA	NA	NA	1.13 ( 0.82 , 1.43 p= 0 )	0.34 ( 0.03 , 0.65 p= 0.031 )	0.29 ( -0.02 , 0.61 p= 0.071 )	0.9 ( 0.49 , 1.32 p= 0 )	1.53 ( 1.27 , 1.79 p= 0 )	1.85 ( 1.23 , 2.47 p= 0 )	2.4 ( 1.83 , 2.97 p= 0 )
MAIT	NA	NA	NA	NA	NA	-0.78 ( -1.06 , -0.49 p= 0 )	-0.82 ( -1.09 , -0.55 p= 0 )	-0.22 ( -0.66 , 0.23 p= 0.338 )	0.41 ( 0.19 , 0.64 p= 0 )	0.73 ( 0.19 , 1.28 p= 0.008 )	1.26 ( 0.85 , 1.67 p= 0 )
Mito	NA	NA	NA	NA	NA	NA	-0.05 ( -0.32 , 0.22 p= 0.73 )	0.56 ( 0.13 , 0.99 p= 0.011 )	1.19 ( 0.96 , 1.42 p= 0 )	1.51 ( 0.96 , 2.06 p= 0 )	1.83 ( 1.25 , 2.4 p= 0 )
Naive	NA	NA	NA	NA	NA	NA	NA	0.61 ( 0.16 , 1.05 p= 0.007 )	1.24 ( 1.03 , 1.44 p= 0 )	1.56 ( 0.97 , 2.15 p= 0 )	1.92 ( 1.36 , 2.49 p= 0 )
Prolif	NA	NA	NA	NA	NA	NA	NA	NA	0.63 ( 0.2 , 1.05 p= 0.004 )	0.95 ( 0.14 , 1.76 p= 0.022 )	1.26 ( 0.33 , 2.19 p= 0.008 )
Tregs	NA	NA	NA	NA	NA	NA	NA	NA	NA	0.32 ( -0.21 , 0.85 p= 0.233 )	0.75 ( 0.33 , 1.18 p= 0.001 )
EA	NA	NA	NA	NA	NA	NA	NA	NA	NA	NA	0.32 ( -0.91 , 1.54 p= 0.613 )
IFN	NA	NA	NA	NA	NA	NA	NA	NA	NA	NA	NA

## Sheet: CD8 blood expanded TCR
Coef (95% CI, p-value)	CM	CXCL13+	GZMB+	GZMK+	MAIT	Mito	Naive	Prolif	Tregs	EA	IFN
CM	NA	0.57 ( 0.13 , 1 p= 0.01 )	-1.25 ( -1.61 , -0.89 p= 0 )	-0.76 ( -1.19 , -0.33 p= 0.001 )	0.5 ( 0.13 , 0.87 p= 0.008 )	-0.13 ( -0.53 , 0.27 p= 0.526 )	0.26 ( -0.21 , 0.72 p= 0.276 )	-0.06 ( -0.52 , 0.4 p= 0.806 )	1.24 ( 0.86 , 1.63 p= 0 )	0.88 ( 0.15 , 1.62 p= 0.019 )	1.52 ( 0.66 , 2.37 p= 0.001 )		Pink	Positive coef, p < 0.05
CXCL13+	NA	NA	-1.81 ( -2.18 , -1.44 p= 0 )	-1.32 ( -1.67 , -0.96 p= 0 )	-0.05 ( -0.42 , 0.32 p= 0.775 )	-0.68 ( -1.04 , -0.32 p= 0 )	-0.3 ( -0.74 , 0.14 p= 0.183 )	-0.62 ( -1.09 , -0.14 p= 0.011 )	0.69 ( 0.31 , 1.08 p= 0 )	0.2 ( -0.6 , 0.99 p= 0.628 )	1.31 ( 0.56 , 2.07 p= 0.001 )		Green	Negative coef, p < 0.05
GZMB+	NA	NA	NA	0.49 ( 0.11 , 0.87 p= 0.011 )	1.75 ( 1.42 , 2.08 p= 0 )	1.12 ( 0.76 , 1.48 p= 0 )	1.51 ( 1.09 , 1.92 p= 0 )	1.19 ( 0.78 , 1.6 p= 0 )	2.49 ( 2.15 , 2.83 p= 0 )	2.13 ( 1.49 , 2.78 p= 0 )	2.77 ( 2.02 , 3.52 p= 0 )
GZMK+	NA	NA	NA	NA	1.26 ( 0.85 , 1.68 p= 0 )	0.62 ( 0.24 , 1.01 p= 0.002 )	1.01 ( 0.57 , 1.45 p= 0 )	0.7 ( 0.23 , 1.18 p= 0.004 )	2.02 ( 1.64 , 2.41 p= 0 )	1.64 ( 0.82 , 2.46 p= 0 )	2.31 ( 1.28 , 3.34 p= 0 )
MAIT	NA	NA	NA	NA	NA	-0.63 ( -1.01 , -0.25 p= 0.001 )	-0.24 ( -0.7 , 0.21 p= 0.299 )	-0.56 ( -1 , -0.11 p= 0.014 )	0.74 ( 0.47 , 1.02 p= 0 )	0.38 ( -0.26 , 1.03 p= 0.244 )	1.02 ( 0.38 , 1.66 p= 0.002 )
Mito	NA	NA	NA	NA	NA	NA	0.39 ( -0.06 , 0.84 p= 0.091 )	0.07 ( -0.38 , 0.53 p= 0.754 )	1.37 ( 0.99 , 1.76 p= 0 )	1.01 ( 0.27 , 1.76 p= 0.008 )	1.65 ( 0.75 , 2.54 p= 0 )
Naive	NA	NA	NA	NA	NA	NA	NA	-0.32 ( -0.83 , 0.19 p= 0.224 )	0.99 ( 0.52 , 1.45 p= 0 )	0.62 ( -0.26 , 1.51 p= 0.168 )	1.26 ( 0.13 , 2.39 p= 0.029 )
Prolif	NA	NA	NA	NA	NA	NA	NA	NA	1.3 ( 0.85 , 1.75 p= 0 )	0.94 ( 0.07 , 1.81 p= 0.034 )	1.58 ( 0.49 , 2.66 p= 0.004 )
Tregs	NA	NA	NA	NA	NA	NA	NA	NA	NA	-0.36 ( -1.03 , 0.31 p= 0.291 )	0.27 ( -0.41 , 0.96 p= 0.435 )
EA	NA	NA	NA	NA	NA	NA	NA	NA	NA	NA	NA
IFN	NA	NA	NA	NA	NA	NA	NA	NA	NA	NA	NA

## Sheet: CD8 blood shared TCR
Coef (95% CI, p-value)	CM	GZMB+	GZMK+	MAIT	Mito	Naive	Prolif	CXCL13+	Tregs	EA
CM	NA	-1.4 ( -1.85 , -0.95 p= 0 )	-0.99 ( -1.54 , -0.44 p= 0 )	0.4 ( 0 , 0.79 p= 0.051 )	-0.21 ( -0.7 , 0.29 p= 0.413 )	0.04 ( -0.45 , 0.53 p= 0.879 )	-0.38 ( -0.92 , 0.15 p= 0.158 )	0.41 ( -0.03 , 0.84 p= 0.067 )	0.78 ( 0.37 , 1.19 p= 0 )	0.05 ( -0.73 , 0.84 p= 0.894 )		Pink	Positive coef, p < 0.05
GZMB+	NA	NA	0.41 ( -0.11 , 0.93 p= 0.123 )	1.8 ( 1.37 , 2.23 p= 0 )	1.2 ( 0.72 , 1.67 p= 0 )	1.44 ( 0.96 , 1.91 p= 0 )	1.02 ( 0.5 , 1.53 p= 0 )	1.8 ( 1.34 , 2.27 p= 0 )	2.18 ( 1.7 , 2.65 p= 0 )	1.45 ( 0.51 , 2.4 p= 0.002 )		Green	Negative coef, p < 0.05
GZMK+	NA	NA	NA	1.38 ( 0.89 , 1.87 p= 0 )	0.79 ( 0.33 , 1.24 p= 0.001 )	1.03 ( 0.52 , 1.53 p= 0 )	0.65 ( 0.15 , 1.15 p= 0.01 )	1.48 ( 0.98 , 1.98 p= 0 )	1.84 ( 1.3 , 2.38 p= 0 )	0.97 ( -0.18 , 2.13 p= 0.097 )
MAIT	NA	NA	NA	NA	-0.6 ( -1.08 , -0.13 p= 0.013 )	-0.36 ( -0.83 , 0.12 p= 0.142 )	-0.78 ( -1.27 , -0.29 p= 0.002 )	-0.02 ( -0.38 , 0.33 p= 0.9 )	0.31 ( -0.01 , 0.63 p= 0.058 )	-0.39 ( -1.07 , 0.29 p= 0.266 )
Mito	NA	NA	NA	NA	NA	0.24 ( -0.27 , 0.76 p= 0.358 )	-0.16 ( -0.68 , 0.36 p= 0.545 )	0.64 ( 0.16 , 1.12 p= 0.009 )	0.98 ( 0.44 , 1.52 p= 0 )	0.26 ( -0.82 , 1.34 p= 0.639 )
Naive	NA	NA	NA	NA	NA	NA	-0.42 ( -0.99 , 0.14 p= 0.143 )	0.36 ( -0.15 , 0.88 p= 0.162 )	0.74 ( 0.21 , 1.27 p= 0.007 )	0.02 ( -1.05 , 1.08 p= 0.978 )
Prolif	NA	NA	NA	NA	NA	NA	NA	0.8 ( 0.28 , 1.32 p= 0.002 )	1.16 ( 0.57 , 1.75 p= 0 )	0.44 ( -0.75 , 1.63 p= 0.471 )
CXCL13+	NA	NA	NA	NA	NA	NA	NA	NA	0.34 ( -0.09 , 0.78 p= 0.12 )	-0.49 ( -1.27 , 0.28 p= 0.213 )
Tregs	NA	NA	NA	NA	NA	NA	NA	NA	NA	-0.78 ( -0.78 , -0.78 p= 0 )
EA	NA	NA	NA	NA	NA	NA	NA	NA	NA	NA

## Sheet: CD8 tumor all TCR 
Coef (95% CI, p-value)	EA	CXCL13+	GZMB+	GZMK+	MAIT	Mito	Naive	Prolif	Tregs	CM	IFN
EA	NA	-1.35 ( -1.69 , -1 p= 0 )	-1.46 ( -1.77 , -1.16 p= 0 )	-2.32 ( -2.58 , -2.07 p= 0 )	-0.43 ( -1.43 , 0.57 p= 0.4 )	-0.71 ( -1.36 , -0.05 p= 0.034 )	-1.33 ( -1.74 , -0.91 p= 0 )	-1.12 ( -1.62 , -0.62 p= 0 )	-0.2 ( -0.75 , 0.36 p= 0.49 )	-0.18 ( -0.18 , -0.17 p= 0 )	-0.01 ( -0.7 , 0.68 p= 0.976 )		Pink	Positive coef, p < 0.05
CXCL13+	NA	NA	-0.11 ( -0.27 , 0.05 p= 0.177 )	-0.97 ( -1.13 , -0.82 p= 0 )	0.92 ( 0.39 , 1.46 p= 0.001 )	0.65 ( 0.3 , 0.99 p= 0 )	0.02 ( -0.05 , 0.1 p= 0.532 )	0.23 ( -0.04 , 0.5 p= 0.092 )	1.16 ( 0.86 , 1.46 p= 0 )	1.1 ( 0.91 , 1.3 p= 0 )	1.4 ( 1.3 , 1.51 p= 0 )		Green	Negative coef, p < 0.05
GZMB+	NA	NA	NA	-0.86 ( -0.95 , -0.77 p= 0 )	1.03 ( 0.55 , 1.52 p= 0 )	0.76 ( 0.5 , 1.02 p= 0 )	0.14 ( -0.04 , 0.31 p= 0.125 )	0.34 ( 0.11 , 0.58 p= 0.004 )	1.27 ( 1.02 , 1.51 p= 0 )	1.18 ( 0.97 , 1.4 p= 0 )	1.45 ( 1.24 , 1.67 p= 0 )
GZMK+	NA	NA	NA	NA	1.9 ( 1.38 , 2.41 p= 0 )	1.62 ( 1.29 , 1.95 p= 0 )	1 ( 0.82 , 1.18 p= 0 )	1.21 ( 0.97 , 1.44 p= 0 )	2.13 ( 1.86 , 2.4 p= 0 )	2.04 ( 1.84 , 2.24 p= 0 )	2.32 ( 2.12 , 2.51 p= 0 )
MAIT	NA	NA	NA	NA	NA	-0.27 ( -0.69 , 0.15 p= 0.206 )	-0.88 ( -1.36 , -0.4 p= 0 )	-0.73 ( -1.15 , -0.31 p= 0.001 )	0.22 ( -0.32 , 0.77 p= 0.422 )	-0.28 ( -0.57 , 0.02 p= 0.067 )	0 ( -0.01 , 0.01 p= 0.995 )
Mito	NA	NA	NA	NA	NA	NA	-0.62 ( -0.95 , -0.29 p= 0 )	-0.41 ( -0.79 , -0.04 p= 0.031 )	0.51 ( 0.24 , 0.78 p= 0 )	0.42 ( -0.09 , 0.94 p= 0.103 )	0.69 ( 0.52 , 0.86 p= 0 )
Naive	NA	NA	NA	NA	NA	NA	NA	0.21 ( -0.08 , 0.49 p= 0.154 )	1.13 ( 0.82 , 1.45 p= 0 )	1.06 ( 0.82 , 1.3 p= 0 )	1.36 ( 1.16 , 1.56 p= 0 )
Prolif	NA	NA	NA	NA	NA	NA	NA	NA	0.93 ( 0.58 , 1.27 p= 0 )	0.82 ( 0.45 , 1.18 p= 0 )	1.11 ( 0.66 , 1.56 p= 0 )
Tregs	NA	NA	NA	NA	NA	NA	NA	NA	NA	-0.09 ( -0.52 , 0.34 p= 0.691 )	0.19 ( -0.33 , 0.7 p= 0.478 )
CM	NA	NA	NA	NA	NA	NA	NA	NA	NA	NA	0.18 ( 0.18 , 0.18 p= 0 )
IFN	NA	NA	NA	NA	NA	NA	NA	NA	NA	NA	NA

[truncated: 2 more sheets: CD8 tumor expanded TCR, CD8 tumor shared TCR]
