# Supplementary material for: Identification and regulation of circulating tumor-TCR-matched cytotoxic CD4+ lymphocytes by KLRG1 in bladder cancer
Source: JCI Insight. 2025 Apr 29;10(11):e177373. doi: 10.1172/jci.insight.177373 (PMC12220972; doi:10.1172/jci.insight.177373)
Supplement: Supplemental data set 7 [file jciinsight-10-177373-s101.xlsx]

## Sheet: CLuster number
Comparison of number of clusters within expanded (cluster size > 1)
CD4 T cells	Cell Type	Coef (95% CI, p-value)	FDR
Non-shared vs. Shared within blood	CM	-0.16 ( -0.4 , 0.08 p= 0.186 )	0.372
	CXCL13+	-0.12 ( -0.43 , 0.19 p= 0.445 )	0.445
	GZMB+	0.21 ( 0.03 , 0.39 p= 0.021 )	0.042
	GZMK+	0.67 ( 0.43 , 0.9 p= 0 )	<0.001
	MAIT	0.14 ( NaN , NaN p= NaN )	NA
	Mito	-0.18 ( -0.35 , -0.02 p= 0.027 )	0.027
	Naive	-0.2 ( -0.41 , 0 p= 0.055 )	0.11
	Prolif GZMK+	0.29 ( -0.08 , 0.66 p= 0.125 )	0.247
	Tregs	0.24 ( -0.13 , 0.61 p= 0.209 )	0.418
CD8 T cells	Cell Type	Coef (95% CI, p-value)	FDR
Non-shared vs. Shared within blood	CM	0.02 ( -0.25 , 0.29 p= 0.881 )	0.881
	CXCL13+	0.28 ( 0.02 , 0.54 p= 0.034 )	0.068
	GZMB+	-0.18 ( -0.26 , -0.11 p= 0 )	<0.001
	GZMK+	0.11 ( 0.03 , 0.2 p= 0.008 )	0.016
	MAIT	0.31 ( 0.1 , 0.53 p= 0.004 )	0.008
	Mito	0.09 ( -0.05 , 0.23 p= 0.193 )	0.386
	Naive	0.24 ( -0.06 , 0.54 p= 0.119 )	0.232
	Prolif GZMK+	0.33 ( -0.04 , 0.71 p= 0.081 )	0.162
	Tregs	0.76 ( 0.44 , 1.08 p= 0 )	<0.001
