# Supplementary material for: Identification and regulation of circulating tumor-TCR-matched cytotoxic CD4+ lymphocytes by KLRG1 in bladder cancer
Source: JCI Insight. 2025 Apr 29;10(11):e177373. doi: 10.1172/jci.insight.177373 (PMC12220972; doi:10.1172/jci.insight.177373)
Supplement: Supplemental data set 8 [file jciinsight-10-177373-s102.xlsx]

## Sheet: CD4 Blood shared vs non-shared
Differential expression (DE) gene analysis of cells with shared verus non-shared TCR
CD4 Blood
Gene	Pr(>Chisq)	coef	FDR
B2M	0	15.2648	0
CCL5	0	2.80946	0
GNLY	0	1.66051	0
GZMA	0	0.483801	0
GZMH	0	0.386399	0
LTB	0	-3.46759	0
NKG7	0	2.57019	0
CST7	1.42397e-234	0.207905	2.74914e-231
FGFBP2	1.68179e-216	0.217667	2.88613e-213
HOPX	5.56149e-138	0.0805011	8.58971e-135
CCL4	4.20076e-128	0.0604916	5.89824e-125
PRF1	4.57309e-125	0.185352	5.88595e-122
HLA-C	1.58665e-118	1.57776	1.88506e-115
LDHB	2.3896e-113	-1.11648	2.63624e-110
GZMB	9.83567e-112	0.156692	1.01275e-108
PABPC1	4.30845e-108	-1.29655	4.159e-105
S100A4	2.89939e-106	2.15885	2.63418e-103
EEF1A1	8.81741e-105	-1.41831	7.56583e-102
CCR7	2.38992e-104	-0.507993	1.94275e-101
PFN1	3.86678e-97	1.89921	2.98612e-94
SH3BGRL3	3.93979e-92	0.904095	2.89762e-89
SOCS3	7.74311e-91	-0.0763176	5.43602e-88
HLA-DPB1	3.16205e-90	0.200819	2.12338e-87
LGALS1	2.90793e-84	0.289446	1.87137e-81
PLEK	1.0954e-83	0.0925644	6.76736e-81
CTSW	2.60443e-83	0.376115	1.54713e-80
LYAR	2.63041e-76	0.118192	1.50469e-73
KLRG1	3.54254e-74	0.0860553	1.95409e-71
C12orf75	7.26118e-73	0.116938	3.8672e-70
CD27	1.97889e-72	-0.479506	1.0188e-69
SPON2	1.37231e-71	0.0911746	6.83722e-69
TPT1	2.08762e-70	-1.24892	1.0076e-67
SELL	2.55712e-70	-0.654021	1.19681e-67
HLA-B	1.88094e-69	1.48249	8.54445e-67
EEF1B2	4.58927e-69	-0.784438	2.02518e-66
CYBA	6.73646e-69	0.78337	2.89013e-66
MYC	1.19209e-68	-0.229869	4.97618e-66
IL32	8.81136e-68	1.38634	3.58135e-65
HCST	2.05259e-54	0.467191	8.12877e-52
CD52	7.86806e-54	1.28105	3.03806e-51
FAU	7.67244e-53	-1.20205	2.89026e-50
ID2	1.49619e-52	0.158924	5.50207e-50
SAMD3	2.42997e-51	0.128912	8.72812e-49
ACTB	6.97007e-51	3.30907	2.44665e-48
EFHD2	5.48665e-50	0.0570591	1.88314e-47
JUNB	3.60488e-49	-0.926782	1.21038e-46
GNB2L1	6.3734e-49	-0.978205	2.09441e-46
CLIC1	6.99252e-49	0.446749	2.24999e-46
HLA-DPA1	1.21968e-48	0.0870946	3.84447e-46
BIRC3	1.65015e-48	-0.192824	5.0973e-46
EEF2	6.81915e-48	-0.649556	2.06513e-45
APOBEC3G	1.20518e-47	0.147286	3.57963e-45
MYL6	4.31724e-47	0.693279	1.25811e-44
NPM1	8.07707e-47	-0.672292	2.31019e-44
PIK3IP1	1.00416e-46	-0.374676	2.81987e-44
GZMM	2.21178e-46	0.268597	6.10016e-44
MYO1F	4.48372e-46	0.0767561	1.21493e-43
ITGB2	7.46056e-46	0.339194	1.9867e-43
ZEB2	7.87475e-46	0.0217151	2.06145e-43
MAL	1.01678e-45	-0.191052	2.61735e-43
HLA-A	1.12428e-45	0.998527	2.84664e-43
EIF3E	4.26809e-45	-0.410152	1.06324e-42
MT-CO1	1.15395e-44	1.65295	2.829e-42
MYL12A	1.54116e-44	0.74596	3.71924e-42
ARPC2	8.27572e-44	0.595658	1.96644e-41
UBA52	1.3227e-43	-0.805084	3.09532e-41
ARHGEF10	6.84222e-43	0.0114479	1.57728e-40
RCAN3	9.93453e-43	-0.266464	2.25645e-40
MATK	8.33685e-42	0.0681528	1.86613e-39
NOSIP	3.37573e-40	-0.398244	7.44831e-38
C6orf48	5.12489e-40	-0.359995	1.11484e-37
TMEM66	1.85968e-39	-0.568237	3.98927e-37
CD99	1.47448e-38	0.210557	3.11964e-36
S1PR5	8.07319e-38	0.016631	1.68501e-35
PATL2	9.131e-38	0.0672284	1.88038e-35
TSHZ2	1.24364e-37	-0.165213	2.52737e-35
FCRL6	2.05204e-37	0.0236794	4.11607e-35
TCF7	8.30163e-37	-0.258008	1.64383e-34
PTMA	2.2832e-36	-1.17296	4.4638e-34
CTSC	1.26394e-35	0.14132	2.44019e-33
C1orf21	5.42937e-35	0.0120076	1.03527e-32
PPP1CA	1.96434e-34	0.286849	3.69991e-32
CD7	8.91527e-34	-0.330954	1.65899e-31
PASK	3.21753e-33	-0.0284196	5.91604e-31
IFITM2	1.63032e-32	0.330986	2.96238e-30
NACA	6.91001e-32	-0.617698	1.24099e-29
YWHAQ	7.14486e-32	0.159362	1.26842e-29
IL7R	8.80747e-32	-0.37054	1.54581e-29
GLTSCR2	2.32473e-31	-0.473966	4.03432e-29
AC092580.4	2.94582e-31	0.0503315	5.05536e-29
CHST12	1.41366e-30	0.0650511	2.39934e-28
ZNF683	3.60759e-30	0.00814649	6.05644e-28
HLA-DRB1	3.77812e-30	0.0280537	6.27453e-28
APMAP	6.59511e-30	0.120366	1.08363e-27
HINT1	8.07551e-30	-0.318118	1.31291e-27
TMEM123	2.29626e-29	-0.30067	3.69435e-27
CD2	2.87132e-29	0.290316	4.5719e-27
GPR183	1.34454e-28	-0.090613	2.11902e-26
LEF1	5.25436e-28	-0.208224	8.19734e-26
ADRB2	7.4427e-28	0.01643	1.14952e-25
PTPRC	2.54394e-27	0.437278	3.89021e-25
CFL1	4.14317e-27	0.594031	6.27365e-25
GPR56	8.74919e-27	0.00632054	1.31195e-24
DBI	2.15158e-26	0.174588	3.1953e-24
PRSS23	2.34287e-26	0.0132579	3.44625e-24
ABI3	2.63146e-26	0.049402	3.79841e-24
FGR	2.61196e-26	0.0158629	3.79841e-24
MT2A	2.92481e-26	0.0606851	4.18276e-24
SYNE1	6.60956e-26	0.10179	9.36557e-24
PLP2	1.26887e-25	-0.122486	1.78161e-23
SLAMF7	3.15858e-25	0.0118717	4.39498e-23
MYBL1	5.56256e-25	0.0378563	7.67088e-23
CD3D	1.92e-24	0.386357	2.62428e-22
TBX21	2.53962e-24	0.00393674	3.44074e-22
FLNA	2.97031e-24	0.0718957	3.98926e-22
FXYD5	3.43558e-24	-0.290707	4.57436e-22
ANXA1	3.82504e-24	0.455368	5.04938e-22
NAP1L1	5.9348e-24	-0.281393	7.76805e-22
UBB	9.04899e-24	0.362073	1.17447e-21
SRGN	1.03167e-23	0.103976	1.32785e-21
PFDN5	1.74148e-23	-0.611955	2.22291e-21
LEPROTL1	1.81055e-23	-0.11892	2.29212e-21
TMSB4X	1.91936e-23	4.01607	2.41013e-21
CYLD	2.3431e-23	-0.187141	2.91767e-21
PTRH2	2.36134e-23	0.00232403	2.91767e-21
SLC25A6	3.08676e-23	-0.3682	3.78372e-21
LAIR2	3.16971e-23	0.0438605	3.85482e-21
SLC40A1	4.40712e-23	-0.210375	5.31781e-21
CMC1	7.95911e-23	0.0466491	9.52934e-21
DUSP2	8.26525e-23	0.0454549	9.81975e-21
GUK1	1.23612e-22	0.18744	1.45739e-20
EEF1D	1.41178e-22	-0.641263	1.6519e-20
XCL2	1.72498e-22	0.00248335	2.00318e-20
OAZ1	2.00234e-22	0.39012	2.30793e-20
SPINT2	2.48647e-22	-0.112893	2.84471e-20
BTF3	3.57455e-22	-0.45505	4.05948e-20
AC093391.2	2.04151e-21	0.0032679	2.30154e-19
TRABD2A	3.12629e-21	-0.194903	3.49896e-19
TTC38	4.15381e-21	0.0216338	4.61551e-19
CEACAM1	4.58526e-21	-0.00126712	5.05852e-19
AOAH	5.46751e-21	0.0645309	5.98905e-19
LINC00152	1.2532e-20	0.0268084	1.36308e-18
CD300A	1.43931e-20	0.0440688	1.55455e-18
FHIT	1.49737e-20	-0.122569	1.60603e-18
CX3CR1	1.72699e-20	0.00496746	1.83954e-18
GZMK	2.30417e-20	0.0226622	2.43753e-18
CD63	2.57131e-20	0.119004	2.70162e-18
LCP1	2.98045e-20	0.247653	3.11035e-18
GSTP1	3.1459e-20	0.143077	3.26097e-18
NGFRAP1	3.27506e-20	-0.0485359	3.37222e-18
CD69	3.71392e-20	-0.0664543	3.79878e-18
EIF3H	4.27363e-20	-0.266741	4.34252e-18
PSME2	4.84883e-20	0.224816	4.89478e-18
PRKCQ-AS1	6.67533e-20	-0.126822	6.69483e-18
PTGDR	8.89239e-20	0.0072724	8.86084e-18
RSL1D1	1.62169e-19	-0.205024	1.60558e-17
TRAT1	2.24964e-19	-0.241905	2.2131e-17
LY6E	2.4999e-19	0.229765	2.44373e-17
FTH1	2.60415e-19	-0.700072	2.52963e-17
EIF3L	2.76704e-19	-0.181201	2.67106e-17
SMDT1	3.12076e-19	-0.24447	2.9938e-17
CALM1	4.81299e-19	0.470103	4.58868e-17
F2R	1.04029e-18	0.00446964	9.85722e-17
LSP1	1.14519e-18	0.186557	1.07851e-16
AQP3	1.34304e-18	-0.0922655	1.25717e-16
KLRF1	1.45075e-18	0.0360832	1.34981e-16
HNRNPA1	1.64814e-18	-0.376246	1.52429e-16
EMP3	2.12469e-18	0.306532	1.95332e-16
S100A6	2.1644e-18	0.481345	1.97806e-16
SNHG8	2.62089e-18	-0.103587	2.38116e-16
COTL1	2.8063e-18	-0.0834258	2.5347e-16
MAP3K8	6.91417e-18	0.00154174	6.20868e-16
CEP78	1.53793e-17	0.0731676	1.37302e-15
PIM2	1.56457e-17	-0.0983526	1.38878e-15
FOS	2.51937e-17	-0.31346	2.22353e-15
RGCC	3.68143e-17	-0.146663	3.23066e-15
HLA-DRB5	4.98102e-17	0.0291642	4.34643e-15
CD74	5.0657e-17	0.153604	4.39549e-15
TLN1	6.12006e-17	0.144682	5.28069e-15
EIF1	6.41455e-17	-0.642688	5.50404e-15
ASCL2	7.17091e-17	0.0158154	6.11904e-15
CAMK4	1.03618e-16	-0.0772087	8.79327e-15
PPP2R5C	1.12181e-16	0.172654	9.46796e-15
MRPL10	1.26817e-16	0.0263697	1.0645e-14
ITGA4	2.15979e-16	0.103352	1.80313e-14
TPST2	2.40057e-16	0.0438181	1.99338e-14
BEX2	2.42119e-16	-0.0475888	1.99975e-14
BHLHE40	3.29221e-16	0.0134318	2.70469e-14
TXK	3.70545e-16	-0.121886	3.02808e-14
ADTRP	3.74682e-16	-0.176131	3.04577e-14
TCEA3	5.27414e-16	-0.0870215	4.26488e-14
RNASET2	1.23553e-15	-0.150497	9.93895e-14
NELL2	1.43077e-15	-0.0753796	1.14499e-13
PTPRCAP	2.19116e-15	0.277026	1.74446e-13
SERINC5	3.82019e-15	-0.0864399	3.02579e-13
INPP4B	4.62113e-15	-0.133627	3.64149e-13
PLA2G16	6.19528e-15	0.0152463	4.85716e-13
CORO1A	7.23321e-15	0.329784	5.64227e-13
RAP1B	8.74233e-15	0.117889	6.78519e-13
SUSD3	8.93423e-15	-0.0858661	6.89946e-13
CST3	1.00727e-14	0.0220952	7.73996e-13
EIF4B	1.05735e-14	-0.167254	8.08457e-13
ZFAS1	1.1757e-14	-0.135625	8.94515e-13
SH3YL1	1.30837e-14	-0.104671	9.90575e-13
PSEN2	1.62637e-14	0.000864992	1.22533e-12
ARPC1B	1.82014e-14	0.29499	1.36466e-12
CAP1	1.93146e-14	0.219045	1.44113e-12
HSP90AB1	2.17533e-14	-0.20552	1.61529e-12
PSMB8	2.19919e-14	0.164777	1.62519e-12
PDIA3	2.59393e-14	0.194957	1.90778e-12
CD320	3.26973e-14	0.0725858	2.39341e-12
KLRD1	3.41373e-14	0.0153971	2.48703e-12
HLA-DRA	4.9672e-14	0.0684655	3.6018e-12
SATB1	6.0682e-14	-0.0610298	4.3796e-12
SESN3	7.10507e-14	-0.0805193	5.10408e-12
IL6ST	1.00018e-13	-0.0973032	7.11882e-12
PDGFD	9.95666e-14	0.00454263	7.11882e-12
RHOC	1.04663e-13	0.0313582	7.41523e-12
RNF167	1.31994e-13	0.0795717	9.30887e-12
MSN	1.61701e-13	0.130247	1.13521e-11
PSMB9	1.66804e-13	0.188925	1.16574e-11
C5orf56	2.17419e-13	0.0875444	1.51263e-11
BIN2	3.41648e-13	0.178675	2.35569e-11
CCDC109B	3.40935e-13	-0.139019	2.35569e-11
MYL12B	3.6185e-13	0.273166	2.4839e-11
OASL	4.4422e-13	0.00162262	3.03583e-11
KIF9-AS1	4.66124e-13	-0.000875773	3.17149e-11
ARHGAP15	5.61885e-13	-0.119292	3.80628e-11
TRADD	9.58637e-13	-0.094564	6.46557e-11
RGS10	1.03879e-12	-0.1773	6.97569e-11
ARHGAP5	1.06255e-12	-0.0926762	7.10434e-11
CORO1B	1.12092e-12	-0.10799	7.46231e-11
CSGALNACT1	1.29732e-12	-0.0463916	8.5996e-11
HSP90B1	1.55063e-12	0.1686	1.02348e-10
TNFRSF9	1.75976e-12	0.000338266	1.15657e-10
PPP1R18	1.85978e-12	0.0977177	1.21713e-10
SYTL3	2.1881e-12	0.0387099	1.42596e-10
IL2RA	2.25708e-12	-0.0255138	1.46473e-10
TBCCD1	2.69888e-12	-0.0014392	1.74411e-10
FBXO6	2.8251e-12	0.0163606	1.81807e-10
HSPA8	3.05122e-12	-0.234842	1.95544e-10
ANXA2	3.33671e-12	0.0661405	2.12957e-10
GCC2	3.35995e-12	-0.165387	2.13557e-10
APP	5.33382e-12	-0.0465721	3.36249e-10
FYB	5.32278e-12	-0.158785	3.36249e-10
SLC9A3R1	5.5989e-12	0.0929731	3.51525e-10
TSPAN2	5.87073e-12	0.0320896	3.67099e-10
C1orf228	6.02012e-12	-0.0455654	3.74922e-10
LITAF	6.61935e-12	0.14082	4.10586e-10
IL6R	7.17707e-12	-0.060324	4.434e-10
CTD-2506J14.1	7.28449e-12	0.000376818	4.48243e-10
PIM1	7.34989e-12	-0.0985177	4.50472e-10
IL2RG	7.47369e-12	0.208549	4.5625e-10
ACTN1	1.01793e-11	-0.0885382	6.18973e-10
S100A10	1.14284e-11	0.177779	6.92204e-10
SCP2	1.25603e-11	0.116159	7.57787e-10
GLIPR2	1.36349e-11	0.0739688	8.19417e-10
POMP	1.37486e-11	0.0370267	8.2305e-10
JAKMIP1	1.68249e-11	0.0118825	1.00332e-09
FCN1	1.7355e-11	0.0261374	1.02871e-09
OSTF1	1.73839e-11	0.0977631	1.02871e-09
ARPC5L	1.82449e-11	0.0728414	1.07146e-09
NFKBIA	1.82291e-11	-0.109155	1.07146e-09
USP10	1.9442e-11	-0.0960688	1.13743e-09
CCNI	2.04043e-11	-0.186871	1.18922e-09
VIM	2.21964e-11	-0.273596	1.28881e-09
S100A11	2.45841e-11	0.0854708	1.4221e-09
C9orf142	2.71794e-11	0.0717615	1.56637e-09
ABHD17A	2.99767e-11	0.0348308	1.71478e-09
PLAC8	2.98871e-11	0.149957	1.71478e-09
GPR114	3.52293e-11	0.0189856	2.00781e-09
PRR5L	3.59886e-11	0.0108132	2.04354e-09
CYC1	4.05702e-11	0.0741859	2.29526e-09
GAPDH	4.09095e-11	0.311131	2.30601e-09
MIR4435-1HG	4.90373e-11	0.00530561	2.75411e-09
GP1BA	5.48981e-11	0.0028123	3.07211e-09
GPR65	6.10394e-11	0.0220331	3.40344e-09
EIF3D	6.16158e-11	-0.138106	3.42322e-09
PPP2R2B	7.7326e-11	0.0100989	4.28065e-09
TOMM7	8.29251e-11	-0.24981	4.57421e-09
SELM	8.60679e-11	-0.116216	4.73067e-09
TGFBR3	8.76068e-11	0.0155314	4.79818e-09
CAPG	9.4946e-11	-0.0356393	5.18177e-09
RUNX3	9.58131e-11	0.0191355	5.21068e-09
PTPRE	9.81821e-11	0.0336435	5.32078e-09
TESPA1	1.00235e-10	-0.06259	5.41302e-09
SYPL1	1.01094e-10	-0.077726	5.44041e-09
AIF1	1.0345e-10	-0.0966903	5.54785e-09
TTC39C	1.09171e-10	-0.0522075	5.83443e-09
TSEN54	1.12781e-10	0.0540533	6.00658e-09
COL6A2	1.45916e-10	0.0115197	7.74458e-09
FCGR3A	1.61317e-10	0.0224325	8.5327e-09
OXNAD1	1.86234e-10	-0.105571	9.81703e-09
ATP2B4	2.40526e-10	0.0349794	1.25929e-08
PPA1	2.40269e-10	-0.117663	1.25929e-08
SLC2A3	2.50122e-10	-0.0460415	1.30511e-08
CCDC28B	2.65303e-10	0.0281897	1.37967e-08
LPCAT1	2.80183e-10	0.0255737	1.45216e-08
ACTN4	3.07921e-10	0.0254693	1.59058e-08
ARRB2	3.61631e-10	0.0690761	1.8618e-08
PCSK1N	4.20494e-10	-0.034921	2.15765e-08
PIM3	4.31868e-10	-0.0112807	2.20867e-08
COX7C	5.94615e-10	-0.192351	3.02099e-08
SLC15A4	5.92708e-10	0.00996884	3.02099e-08
PEBP1	6.06346e-10	-0.146284	3.07049e-08
PPIB	6.32174e-10	0.116886	3.19082e-08
CTSD	6.86205e-10	0.0491174	3.45226e-08
LAG3	7.32826e-10	0.00920319	3.67296e-08
PYROXD2	7.3483e-10	0.0223512	3.67296e-08
AGTRAP	7.51838e-10	0.05886	3.73381e-08
PPP1R2	7.50273e-10	-0.126604	3.73381e-08
PSMB3	7.62706e-10	0.104383	3.77564e-08
SRSF5	8.81855e-10	-0.256857	4.35152e-08
DGKA	9.17192e-10	-0.0925944	4.51147e-08
C1orf162	9.52275e-10	-0.149686	4.66917e-08
BEX4	1.07374e-09	-0.0476676	5.24806e-08
TTN	1.11532e-09	-0.0438104	5.43412e-08
GPX4	1.1265e-09	-0.15735	5.4713e-08
DSTN	1.18375e-09	0.06063	5.71345e-08
ENC1	1.18114e-09	0.00149449	5.71345e-08
ATP6V1G1	1.27839e-09	-0.165298	6.15103e-08
ATP1B3	1.29406e-09	0.04369	6.18785e-08
PYHIN1	1.29145e-09	0.0491546	6.18785e-08
LL22NC03-75H12.2	1.44614e-09	0.00457917	6.89371e-08
IL2RB	1.4798e-09	0.017878	7.03248e-08
DNPH1	1.59317e-09	-0.0648437	7.52495e-08
SVIP	1.59111e-09	-0.0919134	7.52495e-08
DNAJA3	1.60072e-09	-0.0023593	7.53752e-08
MT-ND5	1.76681e-09	0.181721	8.29435e-08
LSR	1.82994e-09	-0.0222218	8.56468e-08
LYG1	1.89191e-09	-0.00427245	8.82796e-08
FAM134B	1.99767e-09	-0.0412032	9.29337e-08
SERPINB6	2.12162e-09	0.0601585	9.84039e-08
EPHX2	2.37559e-09	-0.0738356	1.09853e-07
IDI1	2.58815e-09	0.0183634	1.19325e-07
ITM2B	2.62481e-09	-0.279305	1.20655e-07
ENPP4	2.80826e-09	0.026686	1.28705e-07
SIRPG	2.882e-09	-0.0650041	1.31694e-07
CMPK1	3.23179e-09	-0.140666	1.47242e-07
HLA-DQA1	3.58383e-09	0.0151818	1.62801e-07
CYSLTR1	3.72473e-09	-0.0469229	1.68705e-07
ITGAL	4.0874e-09	0.0370128	1.8459e-07
CISD3	4.37024e-09	0.0572743	1.96788e-07
HAPLN3	4.47734e-09	-0.014834	2.01025e-07
DHRS7	4.5773e-09	0.105552	2.04917e-07
COMMD6	5.28928e-09	-0.207796	2.36107e-07
2021-09-07	5.38158e-09	0.167525	2.39535e-07
TNFRSF4	5.72817e-09	-0.0132874	2.54229e-07
BTG2	5.7471e-09	-0.0524706	2.54338e-07
PLEKHF1	6.32045e-09	0.0206813	2.78912e-07
ARID5B	6.56775e-09	-0.0331643	2.89e-07
P4HB	6.58715e-09	0.0821568	2.8903e-07
IKZF1	6.63405e-09	-0.0671653	2.90263e-07
JUN	6.96903e-09	-0.327322	3.04058e-07
RAB3GAP1	7.13767e-09	-0.0564947	3.10539e-07
CCNG1	7.74085e-09	-0.105942	3.35835e-07
PTPN7	1.00079e-08	0.0310792	4.32976e-07
NFKBIZ	1.0268e-08	-0.0387953	4.42988e-07
MIR142	1.18051e-08	0.0726765	5.07882e-07
AKR1C3	1.20015e-08	0.0172463	5.14896e-07
FBXL18	1.21464e-08	0.000792156	5.19671e-07
CMTM8	1.25635e-08	-0.0140201	5.34555e-07
RHOH	1.25472e-08	-0.0707162	5.34555e-07
TXNIP	1.3261e-08	-0.398928	5.62683e-07
TMEM241	1.34212e-08	0.000537688	5.67919e-07
FOXM1	1.41705e-08	0.00037101	5.97529e-07
IFNG	1.41983e-08	0.00170349	5.97529e-07
TXN	1.474e-08	0.0546959	6.1864e-07
MAP3K1	1.48605e-08	-0.0393603	6.22005e-07
DHODH	1.56444e-08	-0.000239679	6.53047e-07
PHC1	1.61636e-08	-0.00153539	6.72901e-07
FBLN5	1.64787e-08	-0.055758	6.84174e-07
LINC00402	1.70196e-08	-0.0453939	7.04741e-07
ATP5L	1.93336e-08	-0.241386	7.98414e-07
USP28	2.00437e-08	0.0235309	8.25532e-07
STT3B	2.03211e-08	-0.0541966	8.34734e-07
PNISR	2.13347e-08	-0.16088	8.71731e-07
RSL24D1	2.12987e-08	-0.109458	8.71731e-07
ARPC5	2.52694e-08	0.165204	1.02978e-06
SYNE2	2.98431e-08	0.138044	1.21297e-06
CDHR3	3.01683e-08	-0.00458932	1.22296e-06
PTP4A2	3.1561e-08	0.0677482	1.27607e-06
GIMAP5	3.19954e-08	-0.121501	1.29026e-06
ZCWPW1	3.32915e-08	-0.000458429	1.33903e-06
SH2D2A	3.79909e-08	0.0368798	1.52408e-06
SRI	3.81855e-08	0.092351	1.52792e-06
WDR83OS	3.9736e-08	0.0776245	1.58585e-06
PRKCB	4.08299e-08	0.102397	1.6253e-06
TBCB	4.23148e-08	0.0848838	1.68008e-06
RAB33B	4.35207e-08	0.0107132	1.72353e-06
ZNF101	4.63168e-08	-0.0674576	1.82957e-06
NDUFB2	4.64502e-08	0.101991	1.83016e-06
TIAM2	4.70135e-08	0.00824609	1.84764e-06
IMMP2L	4.92214e-08	-0.00246406	1.92951e-06
FBXW5	4.93535e-08	0.0584084	1.92978e-06
IRF1	5.03144e-08	0.108447	1.96239e-06
SPG20	5.85702e-08	-0.0427916	2.27863e-06
ISG20	5.99928e-08	-0.122654	2.32811e-06
BTG1	6.16601e-08	-0.329693	2.3821e-06
SGTB	6.16924e-08	-0.0356752	2.3821e-06
LDLRAP1	6.66117e-08	-0.0713085	2.56563e-06
EOMES	6.90837e-08	0.00273178	2.65422e-06
RAB27A	7.02079e-08	0.0312874	2.69072e-06
COX4I1	7.96936e-08	-0.25415	3.0467e-06
ST13	9.11332e-08	-0.13281	3.47544e-06
EIF4A2	9.20701e-08	-0.201395	3.50252e-06
CD44	9.37087e-08	-0.0928161	3.5561e-06
RIC3	9.67897e-08	-0.0320828	3.66401e-06
CD28	9.71455e-08	-0.0508281	3.66849e-06
GCSAM	1.01422e-07	-0.0301318	3.82063e-06
CLIC3	1.01916e-07	0.0121595	3.8299e-06
SYTL2	1.02852e-07	0.017416	3.8557e-06
COPE	1.10939e-07	0.100484	4.13878e-06
SLCO4C1	1.10741e-07	0.00456098	4.13878e-06
CCR10	1.16081e-07	-0.00664155	4.32019e-06
AASDH	1.20152e-07	0.00755673	4.46093e-06
EML5	1.23885e-07	0.000289544	4.57753e-06
PAG1	1.23819e-07	-0.0475436	4.57753e-06
GGH	1.27565e-07	0.00510992	4.69106e-06
GNA12	1.27344e-07	-0.00161227	4.69106e-06
FOXP1	1.28239e-07	-0.103137	4.70462e-06
BLOC1S1	1.40558e-07	0.0803262	5.14435e-06
STOM	1.41555e-07	0.0104632	5.1686e-06
USP53	1.46405e-07	-0.0723649	5.33306e-06
THEMIS	1.47899e-07	0.0568385	5.37483e-06
LILRB1	1.54796e-07	0.00386405	5.61227e-06
ATP6V0E2	1.68038e-07	-0.0500866	6.07811e-06
ANP32B	1.6892e-07	-0.116836	6.09003e-06
FAIM3	1.69157e-07	-0.072225	6.09003e-06
CALR	1.84154e-07	0.0650088	6.61455e-06
IGBP1	1.90678e-07	-0.0570626	6.83301e-06
ITGAM	1.93978e-07	0.00201149	6.93517e-06
EPB41	1.98837e-07	-0.0874404	7.09248e-06
CRIP2	2.09702e-07	-0.0277865	7.46279e-06
CD3G	2.20996e-07	0.146512	7.84663e-06
DIAPH1	2.32932e-07	0.0412466	8.21377e-06
FLT3LG	2.32858e-07	-0.0569314	8.21377e-06
NR2F6	2.32181e-07	-0.000877384	8.21377e-06
TMEM109	2.3503e-07	0.0614002	8.26889e-06
LPAR6	2.39907e-07	-0.0438742	8.42128e-06
SOD1	2.53121e-07	-0.129016	8.86498e-06
TRIP6	2.53982e-07	0.00224501	8.87502e-06
SNX9	2.57993e-07	-0.01526	8.97461e-06
ZCCHC7	2.57995e-07	-0.00183638	8.97461e-06
PSIP1	2.60021e-07	-0.134751	9.02476e-06
GALNT10	2.66303e-07	0.00728439	9.22208e-06
RBMX	3.16939e-07	-0.108454	1.09511e-05
PLEKHB1	3.21485e-07	-0.0368083	1.10834e-05
RTKN2	3.3444e-07	-0.00934081	1.15043e-05
ITGA6	3.64636e-07	-0.0454417	1.25151e-05
DDX18	3.90633e-07	-0.0844341	1.33777e-05
KRT1	4.34554e-07	-0.00130031	1.48489e-05
CATSPER2	4.42578e-07	-0.000420486	1.5086e-05
PSME1	4.43447e-07	0.16369	1.5086e-05
UBALD2	4.54265e-07	-0.027537	1.54201e-05
MFGE8	4.74036e-07		1.60208e-05
TPRG1	4.73704e-07	0.00352454	1.60208e-05
AK5	4.76386e-07	-0.054041	1.6065e-05
ARL5A	4.78084e-07	0.0734115	1.60872e-05
ZNF146	4.94873e-07	-0.00694794	1.66159e-05
APOBEC3C	5.02532e-07	0.0202121	1.68365e-05
NDUFB7	5.1724e-07	0.0730302	1.72917e-05
TUBA1B	5.45052e-07	0.195751	1.81821e-05
SNORA76	5.62997e-07	-0.0266183	1.87403e-05
SFXN1	5.78813e-07	-0.0268833	1.92253e-05
KDELC2	5.90646e-07	0.000713729	1.95762e-05
RGL4	5.9723e-07	-0.0784925	1.97521e-05
DTHD1	6.17401e-07	0.0028415	2.03756e-05
SNHG7	6.19728e-07	-0.0768013	2.04087e-05
CAST	6.46741e-07	0.0752355	2.1253e-05
DOK2	6.71806e-07	0.0831858	2.20298e-05
ARAP2	7.01614e-07	0.0357341	2.29585e-05
KIAA0101	7.07302e-07	0.000923918	2.30957e-05
ESD	7.2478e-07	-0.0251615	2.36165e-05
FKBP11	7.39201e-07	0.0332337	2.39919e-05
YBX1	7.39408e-07	-0.193826	2.39919e-05
JAKMIP2	7.5941e-07	0.0202218	2.45893e-05
IDH2	7.63e-07	0.0402807	2.46538e-05
CHN2	7.65761e-07	0.0116384	2.46914e-05
SLC27A3	7.95713e-07	0.0183567	2.56037e-05
PUSL1	8.00153e-07	0.00253761	2.56931e-05
IFNGR2	8.51479e-07	-0.01661	2.72844e-05
IFNGR1	8.9159e-07	0.0214716	2.85106e-05
VASP	9.10922e-07	0.0730735	2.90686e-05
UBE2D3	9.25697e-07	-0.102267	2.94791e-05
TOX	9.29733e-07	0.00321589	2.95468e-05
LRRC8B	9.31953e-07	-0.00299971	2.95565e-05
ADC	9.55868e-07	0.000457761	3.02528e-05
NPC1	9.95245e-07	0.0139846	3.14347e-05
CHMP7	1.01145e-06	-0.0520291	3.18812e-05
STMN3	1.02367e-06	-0.0580537	3.22008e-05
MIF	1.02801e-06	-0.0517694	3.22717e-05
ANXA6	1.06113e-06	0.0711938	3.31765e-05
TESC	1.05952e-06	0.00339041	3.31765e-05
ZNF597	1.09587e-06	-0.000656153	3.41934e-05
PLEKHM3	1.10263e-06	0.00190284	3.4335e-05
C11orf21	1.1149e-06	0.0171411	3.46472e-05
TNFRSF25	1.12573e-06	-0.050119	3.49133e-05
MYO6	1.15013e-06	0.00822741	3.55987e-05
TNFAIP8	1.15274e-06	-0.105424	3.56082e-05
IL10RA	1.16094e-06	0.0553937	3.57185e-05
TYROBP	1.15903e-06	0.0468718	3.57185e-05
DUT	1.16473e-06	0.102108	3.57378e-05
KIF19	1.16798e-06	0.00129442	3.57378e-05
L3MBTL4	1.16851e-06	0.000313525	3.57378e-05
COMMD8	1.208e-06	0.0560837	3.68725e-05
ARPC3	1.21424e-06	0.136181	3.69477e-05
SERF2	1.21524e-06	0.253891	3.69477e-05
SLC25A20	1.25401e-06	0.0259519	3.80514e-05
A1BG	1.28288e-06	-0.0270646	3.88513e-05
TMIGD2	1.30317e-06	-0.127633	3.93885e-05
C20orf24	1.34172e-06	0.0331582	4.04744e-05
LIMS1	1.34641e-06	-0.0724899	4.05368e-05
CD58	1.37079e-06	0.017626	4.11103e-05
PTRH1	1.36898e-06	0.031719	4.11103e-05
PIKFYVE	1.38027e-06	0.0233729	4.13146e-05
RCN1	1.38378e-06	0.0213763	4.13395e-05
IL18RAP	1.39449e-06	0.00445417	4.15789e-05
TAP2-1	1.41431e-06	0.0270131	4.20888e-05
HMGB2	1.44073e-06	0.125361	4.27923e-05
GNG5	1.47265e-06	0.0537988	4.36566e-05
EBP	1.48842e-06	0.0266924	4.40395e-05
ID3	1.49373e-06	-0.0438198	4.41123e-05
HIST1H1E	1.55577e-06	0.136992	4.58567e-05
PRKAG2-AS1	1.62681e-06	-0.0135379	4.78591e-05
HIST1H2BG	1.63398e-06	0.000463406	4.79788e-05
ARL4C	1.66583e-06	0.0789379	4.88211e-05
CD47	1.67319e-06	0.0839061	4.8944e-05
TRPT1	1.73172e-06	0.000472615	5.05604e-05
SLC12A4	1.80378e-06	0.00139824	5.2565e-05
MGAT4A	1.83049e-06	-0.0600189	5.32427e-05
TAF1C	1.83834e-06	0.000444818	5.33707e-05
DARS	1.91958e-06	-0.0554648	5.56246e-05
APOL6	1.92806e-06	0.0299277	5.57658e-05
NDUFS5	1.93848e-06	-0.0716113	5.59622e-05
ADA	1.97891e-06	0.0263617	5.70229e-05
SLC25A17	2.00194e-06	-0.000625512	5.75792e-05
TIAM1	2.1056e-06	-0.0187367	6.0448e-05
MALAT1	2.11712e-06	-6.7922	6.06658e-05
CLN5	2.15044e-06	-0.0452078	6.12796e-05
SUN1	2.14347e-06	-0.0203354	6.12796e-05
TINF2	2.14714e-06	0.0437527	6.12796e-05
IFI27L2	2.16186e-06	0.0231298	6.14915e-05
CAPN2	2.17876e-06	0.0649501	6.18584e-05
CDK2AP2	2.22195e-06	0.0397553	6.29689e-05
COX8A	2.23311e-06	0.0735035	6.31693e-05
VCL	2.38702e-06	0.0386354	6.73996e-05
CD53	2.52678e-06	0.115777	7.1086e-05
EPHB6	2.52671e-06	-0.0465887	7.1086e-05
COX6A1	2.59529e-06	0.102265	7.28805e-05
ZNF416	2.68195e-06	-0.000500461	7.51773e-05
SUSD4	2.701e-06		7.55742e-05
AC027763.2	2.74262e-06	0.00900464	7.66e-05
R3HDM4	2.82627e-06	-0.0389124	7.87938e-05
TNFSF10	2.88529e-06	-0.0478388	8.02942e-05
PKM	2.89183e-06	-0.10321	8.03315e-05
PABPC4	3.09226e-06	-0.0446772	8.57132e-05
ZBTB5	3.09666e-06	-0.000115993	8.57132e-05
SKAP2	3.31032e-06	0.00622707	9.14632e-05
AMICA1	3.32536e-06	-0.0546718	9.17147e-05
ATG4A	3.36016e-06	0.015106	9.25092e-05
SIRT2	3.49365e-06	0.0414841	9.60132e-05
RNF138	3.55789e-06	-0.0257337	9.74748e-05
RNF166	3.55945e-06	0.0158956	9.74748e-05
DYNLL1	3.82746e-06	0.0698297	0.000104629
APOBEC3H	3.90914e-06	0.00859794	0.000106673
TUBB4B	3.93662e-06	0.0150226	0.000107233
CAPZB	3.98936e-06	0.108194	0.000108478
RASSF1	4.00692e-06	0.0230365	0.000108764
CD55	4.07173e-06	-0.0388471	0.000110156
PYCARD	4.08844e-06	0.0534408	0.000110156
RABAC1	4.09384e-06	0.0740929	0.000110156
SSBP4	4.09382e-06	0.0328382	0.000110156
TBC1D23	4.09322e-06	-0.000240825	0.000110156
ADPRM	4.26166e-06	-0.054941	0.000114472
TRAF3IP3	4.3944e-06	-0.167401	0.000117832
MDS2	4.52706e-06	-0.0465958	0.000121179
AHNAK	4.60957e-06	0.064302	0.000123174
MT1E	4.77012e-06	0.00438136	0.000127244
SMCHD1	4.78726e-06	-0.0760471	0.000127481
AGMAT	4.80527e-06	-0.00276061	0.000127741
PRMT2	5.14972e-06	0.108231	0.000136662
CTSL	5.4838e-06		0.000145278
ZNF17	5.78374e-06	0.00141118	0.000152962
UBE2L6	5.80513e-06	0.043613	0.000153265
TSPAN32	5.85978e-06	0.0352633	0.000154444
AP3M2	5.93461e-06	-0.0262115	0.00015615
IL4R	6.04765e-06	-0.0377594	0.000158854
PPP1R7	6.07328e-06	0.047741	0.000159256
ZNF439	6.17593e-06	-0.0123311	0.000161673
FBLN7	6.36059e-06	-0.022688	0.000166226
GSPT1	6.43205e-06	-0.0250251	0.000167809
TRAPPC1	6.69373e-06	0.0885136	0.000174342
ANKRD12	6.72667e-06	-0.0895675	0.000174905
NME1	6.78874e-06	0.0158167	0.000176222
TBC1D31	6.92275e-06	0.0212311	0.000179399
NDUFC2	6.95322e-06	0.0511217	0.000179887
DNAJC1	7.1395e-06	0.0418022	0.000184397
CASC8	7.17215e-06	0.00219121	0.000184931
EVI2B	7.45029e-06	-0.0682844	0.000191783
MSANTD2	7.48885e-06	0.00168424	0.000192455
LIMD2	8.00059e-06	-0.190116	0.000205264
AC005082.12	8.31395e-06	-0.00219426	0.00021295
UBE2B	8.37641e-06	-0.0167418	0.000214195
BTF3L4	8.52679e-06	-0.0271569	0.000217321
TMPRSS3	8.51726e-06	0.00457055	0.000217321
ATXN7L3B	8.81161e-06	-0.0748283	0.00022421
TECR	8.95227e-06	-0.0572545	0.000227414
UXS1	9.06425e-06	-0.0401933	0.000229881
UBC	9.08459e-06	0.147133	0.000230019
HLA-DQA2	9.24889e-06	0.00777808	0.000233796
THUMPD3	9.43374e-06	-0.00358439	0.000238079
SERP1	9.87651e-06	-0.0930795	0.000248846
PRKCA	9.9678e-06	-0.026521	0.000250737
LATS2	1.01529e-05	0.00171234	0.000254979
INADL	1.06012e-05	-0.0352436	0.000265266
PRELID1	1.06141e-05	0.0868273	0.000265266
SNN	1.05972e-05	-0.00383857	0.000265266
SLC4A5	1.06706e-05	0.00031369	0.000266247
TOR2A	1.07222e-05	0.0246928	0.000267103
PEPD	1.09368e-05	0.0456728	0.000272011
ITGB7	1.0975e-05	0.05501	0.000272523
DRAP1	1.20087e-05	0.0844942	0.000297713
SF1	1.21248e-05	-0.0721685	0.000299629
UTP14A	1.2123e-05	0.0021491	0.000299629
EMR1	1.23319e-05	-0.00736708	0.00030426
FAM102A	1.28286e-05	-0.0354794	0.000316009
RAN	1.2862e-05	-0.0614325	0.000316328
KLHDC1	1.2989e-05	-0.00645872	0.000318944
RAB7L1	1.32704e-05	0.0212474	0.000325335
DDX21	1.3335e-05	-0.0184297	0.000326402
ST3GAL5	1.33724e-05	0.0179229	0.000326799
PYGO2	1.35173e-05		0.000329387
SETD9	1.3521e-05	0.00271151	0.000329387
FAM131A	1.37694e-05	0.00452163	0.000334911
HIST1H2BF	1.41639e-05	0.00186002	0.000343964
FGL2	1.42248e-05	0.00525458	0.000344902
TFDP2	1.42634e-05	0.026877	0.000345296
WDR1	1.43644e-05	0.0647203	0.000347195
MRPS33	1.46102e-05	-0.0329736	0.000352586
TNIP1	1.54848e-05	0.0168147	0.000373109
SORL1	1.58097e-05	-0.0539433	0.000380345
NUGGC	1.58989e-05	0.00186114	0.000381896
ACAA2	1.59423e-05	0.0415967	0.000382342
NCF1	1.6183e-05	-0.0316926	0.000387514
MRPL39	1.62864e-05	0.0126181	0.000389385
CARD16	1.63993e-05	0.0782315	0.000391479
CIRBP	1.66339e-05	-0.17121	0.000396468
MKI67	1.75321e-05	0.00133718	0.000417232
SBDS	1.7934e-05	-0.0348031	0.000426138
PPP1CC	1.84014e-05	-0.0522151	0.000436574
LLGL2	1.84337e-05	0.0130749	0.000436669
R3HCC1	1.88478e-05	0.0256584	0.000445795
IL23A	1.89358e-05	-0.0239492	0.000447191
A2M-AS1	1.91003e-05	0.00716942	0.000450389
CD226	1.97703e-05	0.0364527	0.000465477
SH2B3	2.01167e-05	0.00111486	0.00047291
ICOS	2.05728e-05	-0.0125779	0.000482898
SOD2	2.06354e-05	-0.014843	0.000483633
CCDC94	2.07258e-05	-0.000917509	0.000485016
PNRC1	2.10615e-05	-0.11244	0.000491383
SH3BP2	2.10537e-05	0.0132962	0.000491383
CARD6	2.15851e-05	0.00066604	0.000502839
SENCR	2.21994e-05	0.00119311	0.00051637
SNAI3-AS1	2.23344e-05	0.000238752	0.000518729
ZBTB38	2.2653e-05	0.0410955	0.000525339
GNG2	2.31166e-05	0.03094	0.000535287
BSG	2.43111e-05	0.0509048	0.000562104
AC018816.3	2.44702e-05	-0.00517688	0.000564937
NEDD8	2.60758e-05	0.05453	0.000601105
NPRL2	2.64123e-05	0.0418724	0.000607956
CXCR4	2.64667e-05	0.103799	0.000608301
SRRT	2.75024e-05	0.0351248	0.000631165
UNC45A	2.81671e-05	0.0162183	0.000645461
PODXL2	2.82366e-05	-0.00151198	0.000646094
NDUFB10	2.8771e-05	0.0703505	0.00065735
ABLIM1	2.99279e-05	-0.0693476	0.000682771
PLEKHG3	3.03515e-05	0.0106778	0.000691415
LST1	3.05914e-05	-0.0256582	0.000695853
UXT	3.30631e-05	-0.0969057	0.000750971
GSTK1	3.3547e-05	-0.0947575	0.000760843
BPGM	3.36956e-05	0.0152436	0.000763091
PSMD8	3.41376e-05	0.0602707	0.000771969
COG8	3.44548e-05	0.000544756	0.000778002
HLA-E	3.49011e-05	0.210817	0.000786931
ERCC8	3.60208e-05	0.00604697	0.000810993
TBC1D25	3.62156e-05	0.00248781	0.000814192
ERRFI1	3.64135e-05	0.00215562	0.000816024
GMNN	3.64556e-05	0.00353073	0.000816024
STMN1	3.6375e-05	0.127829	0.000816024
VPS37B	3.6963e-05	0.0130744	0.000826184
DDX24	3.8474e-05	-0.0802248	0.000858714
HNRNPL	3.87494e-05	0.0105025	0.000862436
PTGES3	3.87524e-05	-0.0718708	0.000862436
APOBEC3B	3.88821e-05	0.000175534	0.000864077
IQCH	3.91064e-05	0.00059847	0.000867814
NAA50	3.97185e-05	0.0378052	0.000880132
C19orf10	4.01184e-05	0.0442514	0.00088772
GIMAP7	4.08288e-05	-0.153043	0.000902146
ELOF1	4.09848e-05	0.0169698	0.000904301
PCGF6	4.1155e-05	0.0137373	0.00090676
NPDC1	4.12384e-05	-0.00409853	0.000907304
MPRIP	4.15766e-05	-0.0354136	0.000913443
APOBR	4.20383e-05	0.0108248	0.00092178
ASNA1	4.21321e-05	0.0337554	0.00092178
SH3PXD2A	4.21351e-05	0.000574939	0.00092178
LGALS3BP	4.26613e-05	-0.021999	0.000931972
RHOA	4.28412e-05	0.083659	0.000934579
ABCE1	4.37005e-05	-0.0355417	0.000951981
AKIRIN1	4.38355e-05	-0.0454534	0.000953576
RGS3	4.55656e-05	0.00975551	0.000989818
NOVA1	4.58158e-05	0.00533164	0.000993855
RIC8A	4.6012e-05	0.0239056	0.000996711
PCGF5	4.64287e-05	-0.0323457	0.00100416
PCID2	4.64859e-05	0.0580736	0.00100416
SEC62	4.72627e-05	-0.0742863	0.00101952
KLC4	4.81381e-05	0.00168995	0.00103695
SUN2	4.95932e-05	0.0749179	0.00106681
ANKRD13A	5.07105e-05	-0.0172707	0.00108661
CHURC1	5.06145e-05	-0.0660551	0.00108661
EIF3F	5.07248e-05	-0.097512	0.00108661
CCDC117	5.10586e-05	0.0011038	0.00109224
PPIF	5.11582e-05	0.000299126	0.00109286
LAMTOR2	5.14174e-05	0.0380191	0.00109688
FOSL2	5.18248e-05	0.000897076	0.00110405
PPIA	5.28489e-05	0.0705542	0.00112431
HSPD1	5.42452e-05	-0.088931	0.00115243
ZNF671	5.44991e-05	0.00396364	0.00115623
MIF4GD	5.4849e-05	0.0257743	0.00116206
NECAP2	5.6759e-05	-0.0768515	0.00120088
TPM3	5.70912e-05	0.107324	0.00120626
C1QBP	5.73108e-05	-0.0535204	0.00120924
SYCP2	5.79176e-05	-0.00218392	0.00122038
ADD3	5.81426e-05	-0.0935828	0.00122345
SRSF9	5.8452e-05	0.0494836	0.00122829
CYTH3	5.92172e-05	0.000402901	0.00124268
CD160	5.95286e-05	0.000740018	0.00124752
CDC42EP3	5.97092e-05	0.0138015	0.00124961
CASP4	6.07132e-05	0.0304465	0.00126718
RBM41	6.06495e-05	-0.0176093	0.00126718
MANF	6.12117e-05	0.0437012	0.00127586
TMEM50A	6.17835e-05	0.0465151	0.00128605
ZBTB8OS	6.19084e-05	0.0318838	0.00128691
RNF213	6.22028e-05	0.0871133	0.00129129
ANKRD55	6.27596e-05	-0.0494423	0.0013011
ZSCAN18	6.40391e-05	-0.0184229	0.00132585
CASC5	6.45913e-05	0.00202586	0.00133425
H2AFZ	6.46225e-05	0.0826165	0.00133425
TCEANC	6.47041e-05	-0.0017891	0.00133425
SENP1	6.54997e-05	0.00940491	0.00134886
ARID5A	6.65836e-05	-0.00669384	0.00136753
CERS5	6.65099e-05	0.00306093	0.00136753
C11orf48	6.76984e-05	0.0296061	0.00138618
FBXO21	6.7761e-05	-0.0337694	0.00138618
GCHFR	6.75926e-05	-0.0386579	0.00138618
SIGLEC9	6.86094e-05	0.00132517	0.00140168
SREBF1	6.88018e-05	0.00200267	0.00140376
BCL2	6.89656e-05	-0.0690863	0.00140495
PHLDB2	6.90423e-05	0.00357818	0.00140495
SRSF3	6.93334e-05	0.0172915	0.00140902
HNRNPA0	6.9945e-05	-0.0785029	0.00141958
ST6GALNAC1	7.05094e-05	-0.00228522	0.00142916
PSMB2	7.09398e-05	0.0380897	0.001436
B4GALT5	7.20726e-05	0.00336803	0.0014564
TK1	7.21366e-05	-5.84741e-05	0.0014564
MAP9	7.25176e-05	0.00921549	0.00146038
STXBP3	7.25227e-05	-0.00290712	0.00146038
CCDC88C	7.34622e-05	0.0369015	0.00147738
CEP104	7.36539e-05	0.0197438	0.0014793
RAC2	7.42775e-05	0.111232	0.00148989
USP36	7.50601e-05	0.0101415	0.00150364
CCDC104	7.6337e-05	-0.033927	0.00152723
UTS2	7.68298e-05	0.0054075	0.0015351
RAP2A	7.71226e-05	0.0194384	0.00153896
ARHGEF18	7.81145e-05	0.00199362	0.00155675
DDX47	7.93276e-05	0.00422451	0.00157889
EPB41L4A-AS1	8.0054e-05	-0.0363494	0.00159129
ZNF181	8.09562e-05	0.00209075	0.00160716
CFH	8.14445e-05	0.00741324	0.00161478
INTS6-AS1	8.18278e-05	-0.0128276	0.0016203
KAT2B	8.22984e-05	0.00923483	0.00162753
GNPNAT1	8.34082e-05	-0.00706776	0.00164737
KCTD20	8.39328e-05	0.00866616	0.00165561
IST1	8.43902e-05	0.000280625	0.00166251
TRAPPC2P1	8.4838e-05	-0.0130862	0.0016692
UHRF1BP1L	8.5467e-05	0.0166848	0.00167944
KCNA3	8.66734e-05	-0.035336	0.00170098
CCR6	8.78166e-05	-0.00422239	0.00172123
GTF3C6	8.85662e-05	0.0355524	0.00173372
GALNT3	9.02601e-05	0.00195805	0.0017637
MORC2-AS1	9.03263e-05	-0.00772467	0.0017637
IKZF4	9.11477e-05	-0.000215842	0.0017775
TWF1	9.14991e-05	0.00303236	0.00178033
UQCRB	9.15238e-05	-0.0908902	0.00178033
TMEM101	9.32263e-05	0.00161305	0.00181117
HAUS5	9.38306e-05	-0.00574191	0.00182062
EIF2A	9.40681e-05	-0.0369974	0.00182294
C14orf64	9.479e-05	-0.0518174	0.00183463
PSMC4	9.78474e-05	0.0362389	0.00189143
WDR43	9.82988e-05	-0.029087	0.00189778
HS3ST3B1	9.98587e-05	-0.000660555	0.00192549
HRH2	0.000100097		0.00192767
TSTD1	0.000101845	-0.0782199	0.0019589
SRP14	0.000102507	0.15241	0.00196841
VSIG1	0.000102594	-0.0253339	0.00196841
FN3K	0.000103066	0.00350584	0.00197501
LYN	0.000109076	0.00855422	0.00208759
HMGN3	0.00010955	0.0532734	0.00209406
TTC4	0.000109745	0.00347657	0.0020952
CCL3	0.000114259	0.0023038	0.00217868
CHMP3	0.000114961	-0.0392063	0.00218936
ZBED5	0.000115784	-0.0439867	0.00220233
LINC01003	0.000116973	-0.000184242	0.00222219
EIF3K	0.000118098	-0.103643	0.00224082
CNBP	0.000119006	-0.125458	0.00225527
HOOK1	0.000119314	-0.0235413	0.00225833
CD37	0.000119582	-0.118517	0.00225847
FBXO8	0.000119613	-0.00150858	0.00225847
CFP	0.000120462	-0.0210859	0.00227171
CCDC66	0.000123059	-0.0306265	0.00231787
FAM49B	0.000123535	0.05729	0.00232399
SPCS2	0.000123805	0.0767319	0.00232623
TMEM99	0.000125337	0.00870247	0.00235216
SLC20A1	0.000127713	0.0278356	0.00239384
CD82	0.000130808	-0.0209167	0.00244889
POLR2K	0.000132914	0.0291488	0.00248531
NFKB1	0.0001334	-0.0192195	0.00249136
CCDC107	0.000136103	0.041603	0.00253398
MEOX1	0.000136174		0.00253398
PIK3R4	0.000136165	0.0173614	0.00253398
CTD-3193K9.4	0.0001367		0.00253801
SYNJ2	0.000136719		0.00253801
SLC8B1	0.000138222	-0.0276064	0.00256283
TAP1	0.000139507	0.033566	0.00258355
PARD6B	0.000141181	0.0022211	0.00261143
CLUAP1	0.000141695	-0.021327	0.0026178
CSDE1	0.000143321	-0.0832203	0.00263523
GFI1	0.000143281	0.00244007	0.00263523
LEPR	0.000143276	0.000513833	0.00263523
OXA1L	0.000142919	-0.018632	0.00263523
TMEM106B	0.000144562	-0.0428876	0.00265488
SPINK2	0.000144982		0.00265943
MYO1G	0.000145434	0.0322827	0.00266456
STAM	0.000145919	-0.00834376	0.00267028
LRWD1	0.000146157	0.0350795	0.00267147
GFER	0.000146732	0.0181296	0.00267623
ZFAND1	0.000146764	-0.0453792	0.00267623
PDK1	0.000149719	-0.0468608	0.0027269
CD3E	0.000150757	0.122315	0.00274026
PKIA	0.000151007	-0.0485726	0.00274026
PSAP	0.000151162	0.0578092	0.00274026
RAI14	0.000151018	0.000169189	0.00274026
TM2D3	0.000151991	0.00994028	0.00275205
NPM3	0.000154	-0.00796436	0.00278516
ARHGEF12	0.000155565	0.00634432	0.00281017
PRKRA	0.000161555	-0.0268015	0.00291497
ZNF444	0.000167186	0.00115655	0.00301305
CLEC2D	0.000168046	0.0681486	0.00302503
DPP4	0.00016928	-0.0432976	0.0030437
ANK3	0.000171265	-0.014848	0.00307222
NMT2	0.000171068	-0.0361551	0.00307222
C8orf76	0.000181838	0.0132612	0.00325811
PSMB10	0.000182477	0.0629962	0.00326576
NUDT1	0.000183044	0.0100007	0.00327213
DOCK11	0.000186679	0.0389211	0.00333325
GSAP	0.000187186	0.0230027	0.00333844
POLR2L	0.000188475	0.0692303	0.00335756
TBC1D4	0.00019231	-0.0346898	0.00341799
VAMP5	0.000192241	0.0551598	0.00341799
USP3	0.000192957	-0.0237686	0.00342555
SUB1	0.000198712	0.03817	0.00352366
ILK	0.000199167	0.0521912	0.00352768
CCND3	0.000199628	0.0723244	0.0035318
SERTAD3	0.000202537	0.00761356	0.00357916
HLA-F	0.000204149	0.0825297	0.00360352
PI16	0.00020465	-0.00107138	0.00360823
STAT3	0.000204928	-0.0490448	0.00360903
LASP1	0.000206729	0.0241601	0.00363659
RIPK1	0.000211837	-0.00803689	0.00372221
SLC4A4	0.000212538	0.0012927	0.00373028
STK10	0.000215256	0.029801	0.0037737
ZBP1	0.000215543	0.0114641	0.00377444
FAM185A	0.000215819	0.00881562	0.003775
EIF2S3	0.000217441	-0.0779873	0.00379906
ETV2	0.000220618	0.000415737	0.00384006
2021-09-10	0.000220355		0.00384006
SPN	0.000220478	0.0374271	0.00384006
TCP11L2	0.000220782	-0.0340376	0.00384006
ARPP19	0.000223729	0.0375751	0.00388694
VIMP	0.000224098	0.0315683	0.00388898
PARP16	0.000226784	0.0101336	0.00393117
CCR4	0.000227674	-0.00314802	0.00393776
CLDND1	0.000227586	-0.0224911	0.00393776
STX16	0.000227946	-0.0353272	0.00393806
AKR1B1	0.000233499	0.0576831	0.0040295
EPHA1-AS1	0.000235402	-0.00661201	0.00404876
EPS15	0.000235373	0.0203586	0.00404876
TRIM25	0.000235171	0.00771846	0.00404876
DENND1C	0.000236174	-0.00863984	0.00405751
NINJ1	0.000236856	-0.0115202	0.00406471
TAGAP	0.000237348	-0.0392741	0.00406863
CD6	0.000240831	0.0536899	0.0041192
ZMYM2	0.000240673	-0.0385009	0.0041192
PTMS	0.00024245	0.00465359	0.0041423
NDUFS6	0.000244809	0.0452951	0.00417798
CES4A	0.000246865	0.00981265	0.00420842
FAM195A	0.000247682	-0.0237322	0.0042177
BOLA3	0.000249828	0.0277665	0.00424956
HAUS3	0.000250408	-0.0136431	0.00425473
NQO2	0.000257975	0.0128323	0.00437849
UCK2	0.000258522	0.00235063	0.00438296
PTPN4	0.000262036	0.044627	0.00443767
NTHL1	0.000262757	0.0161591	0.004445
FEZ1	0.000267488	0.00159549	0.00452008
CYB561D2	0.000271228	0.0258281	0.00457827
PROK2	0.000271927	0.00376407	0.00458506
USP15	0.000272511	-0.0468846	0.0045899
KCNMB4	0.000273317	0.00419577	0.00459846
ZNF260	0.00027367	0.000821846	0.00459938
NDUFA4	0.000276466	-0.0699928	0.00464132
EEPD1	0.000282674	-0.0117431	0.00474039
UBXN1	0.000287703	-0.0943266	0.00481949
WNT10A	0.000289257		0.00484027
MCM8	0.000289838	0.00161884	0.00484475
RANBP1	0.000292065	0.00634742	0.0048767
DNM2	0.000294202	0.0107392	0.00490606
TYMS	0.000294459	-5.9254e-05	0.00490606
TTC16	0.000296725	0.00946216	0.00493848
RDX	0.000297232	0.0159078	0.00494161
GLT8D1	0.000298809	0.0164143	0.00496247
MT-ND3	0.000302175	-0.0575605	0.00501299
ATP5G1	0.000302731	-0.0403956	0.00501682
HLA-DQB1	0.000303564	0.0227193	0.00502523
CD244	0.00030486	0.00996967	0.00504128
ASB13	0.000305277		0.00504279
EPHX4	0.000307236	0.00195888	0.00506973
MT-CO3	0.000308211	-0.355195	0.00508038
SNRPB	0.000309498	0.0345364	0.00509616
ANKRD13C	0.000313823	0.00327827	0.00515637
IQGAP2	0.000313791	0.048773	0.00515637
MAML2	0.000318001	-0.0228704	0.00521947
RARRES3	0.000319542	0.0869162	0.0052392
GNGT2	0.000324251	0.00483422	0.00531077
EIF3M	0.000339965	-0.0472966	0.00556225
COL18A1	0.000341614	-0.0588941	0.00558332
C3AR1	0.000342385	0.00263872	0.00559
MRPL35	0.00034465	-0.00861645	0.00562103
MAGEF1	0.000347955	-0.0252372	0.00566894
HIST1H1B	0.000354836	0.00508836	0.00577497
AC097500.2	0.000355859	-0.0200215	0.00578552
DGCR6L	0.000359277	-0.0383053	0.00583495
TAPSAR1	0.000364421	-0.0591503	0.00591227
NME8	0.000366396	0.00149992	0.00592699
OSBPL5	0.000366056	0.00259101	0.00592699
SON	0.000366479	-0.122578	0.00592699
FAM167B	0.00036833	-3.75065e-06	0.00595069
GBP5	0.000371653	0.0244361	0.00599809
NUSAP1	0.000374383	0.000326986	0.00603426
TMED9	0.000374675	0.052123	0.00603426
ZNF331	0.000380894	-0.0138891	0.00612803
CCDC77	0.000383488	-0.00563148	0.00615853
RASAL3	0.000383587	0.055826	0.00615853
RALGDS	0.000384595	0.00849828	0.0061619
REL	0.000384312	0.0155843	0.0061619
CCDC141	0.000387558	-0.0334734	0.00620294
YPEL1	0.00038907	0.00362086	0.00622068
LACC1	0.000394826	0.00100348	0.00630619
RHBDF2	0.000395385	0.00936353	0.0063086
DPM1	0.000396509	-0.0293252	0.00631466
NUDT22	0.000396583	0.0280884	0.00631466
MIEN1	0.000397497	0.0279089	0.0063227
KDSR	0.000398831	-0.0148786	0.00633739
CHD9	0.000400379	0.0341205	0.00635545
ELF1	0.000403891	-0.0248168	0.00639847
LTB4R	0.000403917	0.022845	0.00639847
CNFN	0.000405678	0.00321756	0.00641691
LINS	0.000405913	-0.0743761	0.00641691
HERPUD1	0.000408625	0.0214036	0.00645028
MT-ND2	0.000408859	-0.218739	0.00645028
LETM1	0.000412626	0.0128074	0.00649913
RGS9	0.000412797	0.00129725	0.00649913
GPR82	0.000414488	-0.0237459	0.00651911
BCAS4	0.000416776	-0.0160377	0.00654843
PARP12	0.000418853	0.0147821	0.00657298
PARP8	0.00041919	0.0287699	0.00657298
NUDT5	0.000420047	0.0281908	0.00657975
QDPR	0.000421914	0.0240491	0.0066023
CEBPD	0.000422989	0.00175154	0.00660574
PSENEN	0.000422834	0.0339328	0.00660574
HMGB1	0.000424019	0.0690713	0.00661512
CDKN1A	0.000424543	2.64319e-05	0.00661661
ZNF236	0.000425039	0.00342428	0.00661767
ENDOD1	0.00042696	0.0251743	0.00664088
TRIB2	0.000427462	-0.0197813	0.006642
CLTB	0.000429131	0.0360909	0.00666123
PREPL	0.000433228	-0.0410151	0.00671808
ARPC4	0.000434135	0.0356899	0.0067254
CEP57	0.000434969	-0.0124475	0.00673156
MXD4	0.000435487	0.0113404	0.00673284
LTV1	0.000436371	-0.00397555	0.00673975
SLC25A14	0.000439977	-0.000184787	0.00678865
EXT2	0.000441882	0.0150983	0.00681124
SNHG9	0.000442812	-0.00721368	0.00681877
ADNP2	0.000445097	-0.00112754	0.00684714
HSBP1L1	0.000447349	-0.0406676	0.00687493
MMP23B	0.000447883	0.00127203	0.0068763
RAB37	0.000452365	0.0149885	0.00693821
IPCEF1	0.000458531	-0.0344715	0.00702581
MON2	0.00045991	0.00110688	0.00703996
HSCB	0.000462241	0.00577439	0.00706164
TBC1D20	0.000462111	0.0036302	0.00706164
DRAM1	0.000463851	0.00451821	0.00707923
SERTAD1	0.000465508	0.00775888	0.00709751
DUSP28	0.00046733	0.0149699	0.00711125
LAIR1	0.000467197	0.0354337	0.00711125
GIMAP1	0.000468831	-0.0725567	0.00712182
JSRP1	0.000469066	0.00324958	0.00712182
TAX1BP3	0.000469409	0.020878	0.00712182
KIF5C	0.000470013		0.0071225
TRAPPC6A	0.000470376	-0.0346727	0.0071225
POLG2	0.000475814	-0.00345945	0.0071978
ZNF654	0.000477128	-0.023025	0.0072106
RB1CC1	0.000478532	-0.0207969	0.00722476
UGCG	0.000480832	-0.0135501	0.00725239
ATRN	0.000492292	0.00956421	0.007418
RAB9A	0.000499288	0.0149517	0.00751609
GLO1	0.000518342	0.0380038	0.00778499
TPM4	0.000518664	0.0311792	0.00778499
WDR7	0.000517933	0.00816425	0.00778499
CHCHD4	0.000523196	0.00361056	0.0078454
SESN1	0.000524903	-0.00659947	0.00786336
UBASH3B	0.000526709	-0.00878473	0.00788276
KHDRBS1	0.00053062	-0.0554486	0.00793362
MRPS35	0.000531346	-0.0105421	0.00793679
HIVEP1	0.000538396	-0.011895	0.00803432
RAB27B	0.000538973	0.00396657	0.00803516
U2AF1L4	0.000539545	-0.0306753	0.00803595
ATP8A1	0.000541599	0.0119241	0.00805876
IL7	0.000542658	0.00312947	0.00806676
HMGA1	0.000547884	-0.0173039	0.0081366
CD81	0.00055399	0.0156404	0.00821938
ACOX1	0.000558588	0.0051715	0.00827965
MT-CO2	0.000566466	0.390116	0.00838836
FCER1G	0.000568633	0.0161433	0.0084075
TTLL1	0.000568847	0.0139226	0.0084075
SEC24A	0.000570533	0.00278361	0.00842436
TTC3	0.000577534	-0.0706186	0.0085196
GNB2	0.000579531	0.0350249	0.0085409
UBL5	0.000583744	0.0747233	0.00859478
MSANTD4	0.000586672	-0.00320484	0.00862967
KLHL28	0.0005948	-0.0185381	0.0087409
NIPAL3	0.000596721	-0.0368075	0.00876079
AP1S2	0.000604103	-0.0196365	0.00885277
BRI3	0.000604132	-0.0121612	0.00885277
CRIPT	0.000610314	0.0115977	0.00893488
ZEB1	0.000615447	-0.0186151	0.00900149
ZNF513	0.000619667	0.000460593	0.00905464
SIT1	0.000626173	0.0484699	0.00914106
HSD17B11	0.000636882	-0.0436714	0.00928862
AC084018.1	0.000637822	-0.0184281	0.00929311
RNF130	0.000638394	0.0199529	0.00929311
ARHGEF28	0.000640561		0.00931588
AC004840.9	0.000641293	0.0016739	0.00931776
MKNK2	0.000643661	0.0119434	0.00934336
HN1	0.000647233	0.0234209	0.0093864
CPNE2	0.000649864	-0.0055449	0.00940689
DLGAP5	0.00064927	-0.000172765	0.00940689
MXD1	0.000651167	0.00267558	0.00941692
KLF3	0.000655454	0.0463509	0.00947006
POLRMT	0.000657311	0.00370287	0.00948801
FAM50B	0.000662212		0.00954983
CKLF	0.000664472	0.0529704	0.00957348
OAT	0.000667475	0.00522274	0.00960779
BST2	0.000668269	0.0751545	0.00961026
TAPBPL	0.00067041	0.0211966	0.00963208
ZDHHC24	0.000672382	0.0196239	0.00965143
APITD1	0.000676285	0.00627357	0.00969845
CDK20	0.000678731	0.000131224	0.00972449
GNAI2	0.000682746	0.0250515	0.00975487
TAF9	0.000682183	-0.0307398	0.00975487
ZBTB16	0.000682045		0.00975487
NBL1	0.000685229	-0.00962172	0.00978129
STK32C	0.000687104	0.00774129	0.00979901
CBX3	0.000690841	0.0244	0.0098432
FHAD1	0.000692033	0.000919145	0.00985111
BCL7A	0.000700271	-0.00863222	0.00995919
RIPK2	0.000702764	0.00637229	0.00998545

## Sheet: CD8 Blood shared vs non-shared
Differential expression (DE) gene analysis of cells with shared verus non-shared TCR
CD8 Blood
Gene	Pr(>Chisq)	coef	FDR
NKG7	7.55476e-209	2.41307	1.15059e-204
CCL5	1.19865e-192	2.04529	9.1277e-189
LTB	7.68929e-160	-1.55148	3.9036e-156
GZMH	3.90853e-124	0.697354	1.48817e-120
GZMA	2.17063e-116	0.474766	6.61175e-113
FGFBP2	5.16369e-89	0.578211	1.31072e-85
CST7	6.76917e-86	0.404641	1.47278e-82
GNLY	5.55092e-81	1.15193	1.05676e-77
B2M	3.24137e-80	6.11914	5.48511e-77
EEF1A1	9.51372e-72	-0.773122	1.44894e-68
IL7R	7.16134e-70	-0.39496	9.9152e-67
SELL	1.08556e-63	-0.348224	1.37775e-60
CCR7	7.17832e-61	-0.365924	8.40968e-58
GZMB	4.32905e-57	0.454959	4.70939e-54
PLEK	4.16763e-50	0.225732	4.23154e-47
FOS	2.34479e-46	-0.306517	2.23195e-43
TPT1	4.78072e-46	-0.550371	4.28296e-43
PFN1	6.11905e-44	0.987648	5.1774e-41
PABPC1	3.05861e-43	-0.520294	2.45172e-40
MAL	5.43453e-43	-0.20593	4.13839e-40
C1orf162	2.01717e-41	-0.122009	1.46293e-38
LEF1	1.21457e-40	-0.148117	8.40816e-38
NOSIP	1.10101e-38	-0.233323	7.29061e-36
EEF1B2	1.2545e-38	-0.344615	7.64242e-36
HLA-DPB1	1.21263e-38	0.210359	7.64242e-36
LDHB	5.18285e-38	-0.376176	3.03596e-35
PRF1	1.8288e-37	0.26126	1.03158e-34
MYC	4.08398e-37	-0.111284	2.22139e-34
FAU	8.20481e-37	-0.59336	4.30894e-34
JUNB	3.1994e-35	-0.647156	1.62423e-32
TMEM123	1.33722e-33	-0.232707	6.56961e-31
SOCS3	4.61089e-33	-0.0219873	2.19449e-30
EEF2	8.81816e-33	-0.266256	4.06972e-30
APOBEC3G	5.44965e-30	0.155865	2.44112e-27
HLA-C	4.23912e-29	0.633724	1.84462e-26
TCF7	9.89026e-29	-0.1205	4.18413e-26
GLTSCR2	1.57831e-28	-0.24562	6.32571e-26
NPM1	1.55364e-28	-0.280282	6.32571e-26
SH3BGRL3	2.68808e-28	0.400599	1.04973e-25
GNB2L1	2.76831e-28	-0.46192	1.05404e-25
RCAN3	2.1526e-27	-0.119169	7.99612e-25
C12orf75	2.31127e-27	0.160495	8.38109e-25
KLRC2	1.79206e-26	-0.0386041	6.34723e-24
HLA-DPA1	2.42273e-26	0.0821324	8.38593e-24
LAIR2	5.22966e-26	0.220582	1.76995e-23
MT-ND2	8.92996e-26	-0.412033	2.95659e-23
CYBA	1.84611e-25	0.377177	5.98219e-23
NELL2	2.88212e-25	-0.062137	9.14473e-23
CD3D	2.10026e-24	0.379374	6.52795e-22
HLA-DRB1	4.7705e-24	0.053577	1.45309e-21
SPON2	1.75643e-23	0.157547	5.24518e-21
CTSC	2.96638e-23	0.112686	8.68808e-21
AMICA1	5.94076e-23	-0.0674108	1.70713e-20
PASK	1.72095e-22	-0.0406798	4.85371e-20
JUN	2.49003e-22	-0.367512	6.89513e-20
CD7	4.42796e-22	-0.15481	1.20425e-19
HLA-B	7.35198e-22	0.726236	1.9644e-19
SPINT2	1.27649e-21	-0.0546263	3.35188e-19
TXK	1.36915e-21	-0.0882988	3.53427e-19
MT-CO3	5.18057e-21	-0.583205	1.315e-18
GSTP1	5.51235e-21	0.126108	1.37628e-18
TXNIP	7.86423e-21	-0.393609	1.93181e-18
C6orf48	9.3109e-21	-0.130972	2.25087e-18
TMSB4X	1.55065e-20	2.65787	3.69007e-18
LGALS1	3.55461e-20	0.234171	8.32873e-18
ARPC2	5.38928e-20	0.260799	1.24362e-17
ITGB2	7.76189e-20	0.168639	1.76438e-17
CCL4	7.88614e-20	0.0888929	1.76626e-17
MT-CYB	1.16878e-19	-0.530114	2.57977e-17
PTPRC	4.08822e-19	0.304244	8.89479e-17
CD2	1.2089e-18	0.179552	2.59317e-16
CLIC1	2.15853e-18	0.201235	4.56589e-16
TMEM14C	2.51011e-18	-0.0446578	5.23684e-16
RSL1D1	9.27609e-18	-0.143889	1.90912e-15
EEF1D	1.0282e-17	-0.351682	2.08793e-15
ANXA1	1.16388e-17	0.201588	2.33235e-15
PFDN5	1.25755e-17	-0.303643	2.48735e-15
EIF3E	1.35104e-17	-0.112073	2.63799e-15
FXYD5	2.01368e-17	-0.137315	3.88208e-15
ACTB	2.66213e-17	1.83054	5.06802e-15
LINC00152	3.61927e-17	0.0656486	6.80511e-15
PIK3IP1	6.26206e-17	-0.103913	1.16306e-14
ZFP36L2	7.74298e-17	-0.191912	1.42079e-14
CD99	8.24126e-17	0.126496	1.49422e-14
HCST	2.17871e-16	0.22582	3.90373e-14
UBA52	3.15293e-16	-0.286087	5.58362e-14
PRSS23	4.74332e-16	0.0854678	8.30354e-14
EIF3H	6.76175e-16	-0.115539	1.17024e-13
MT-ND4	8.37006e-16	-0.544697	1.43232e-13
TMEM66	8.82575e-16	-0.184601	1.49351e-13
HNRNPA1	1.23755e-15	-0.195861	2.0712e-13
DYNLL1	1.41411e-15	0.0839427	2.32127e-13
TMIGD2	1.41745e-15	-0.0350031	2.32127e-13
MT-ND1	3.42274e-15	-0.237864	5.54556e-13
IL32	3.71359e-15	0.304266	5.95347e-13
SERINC5	6.19702e-15	-0.0502623	9.83132e-13
GPR183	6.70118e-15	-0.021086	1.05215e-12
CD74	7.64106e-15	0.0650759	1.18748e-12
CAMK4	9.59769e-15	-0.045258	1.47649e-12
CTSW	1.0923e-14	0.190452	1.66357e-12
GPR56	1.33612e-14	0.076284	2.01476e-12
SNHG8	1.68677e-14	-0.0592769	2.51858e-12
EMP3	1.79061e-14	0.232156	2.64761e-12
PLP2	1.80795e-14	-0.0608702	2.64761e-12
SAMD3	2.70866e-14	0.0992853	3.92885e-12
FCRL6	3.72691e-14	0.0866279	5.3548e-12
SATB1	5.16461e-14	-0.0510705	7.35112e-12
AQP3	7.48924e-14	-0.0463374	1.05612e-11
ANXA2	7.87971e-14	0.0979227	1.10099e-11
TTC38	8.99761e-14	0.0511881	1.24576e-11
AIF1	9.36927e-14	-0.0404196	1.28553e-11
BIRC3	1.24043e-13	-0.0473887	1.68676e-11
LST1	1.35114e-13	-0.0179551	1.80508e-11
RGCC	1.3507e-13	-0.058328	1.80508e-11
OXNAD1	2.07911e-13	-0.0618339	2.75346e-11
SUB1	2.3202e-13	0.0881363	3.04626e-11
OSTF1	2.57457e-13	0.0932528	3.35134e-11
DUSP1	3.24433e-13	-0.125659	4.18739e-11
C1orf21	3.47052e-13	0.0635584	4.44168e-11
CAPG	4.90281e-13	-0.0274843	6.22248e-11
SRGN	5.36322e-13	0.0746756	6.75057e-11
EIF4B	5.5442e-13	-0.0959766	6.92116e-11
BTF3	8.69218e-13	-0.186675	1.07628e-10
TRABD2A	1.01861e-12	-0.0705252	1.25108e-10
PTTG1	1.38491e-12	0.0187078	1.68737e-10
LSP1	1.46022e-12	0.104104	1.76502e-10
PYHIN1	1.58955e-12	0.0742812	1.90621e-10
SH3YL1	1.95171e-12	-0.0601819	2.32223e-10
HLA-DRB5	2.10796e-12	0.0441268	2.4887e-10
ASCL2	2.1932e-12	0.095635	2.56941e-10
EIF1	2.39971e-12	-0.415112	2.78989e-10
SMDT1	2.66608e-12	-0.112134	3.07609e-10
NCR3	3.37437e-12	-0.0402609	3.86403e-10
TCEA3	3.53876e-12	-0.0394521	4.02204e-10
BTG1	3.73039e-12	-0.267707	4.20844e-10
C1orf228	5.17532e-12	-0.0294331	5.7956e-10
CD3G	6.06079e-12	0.129323	6.73765e-10
LEPROTL1	6.91952e-12	-0.0552437	7.63654e-10
HLA-DRA	8.62767e-12	0.0149956	9.45319e-10
NDFIP1	1.92387e-11	-0.0951403	2.09289e-09
MIR4435-1HG	2.06148e-11	0.013855	2.22669e-09
PSMB9	2.50279e-11	0.127196	2.68433e-09
PPP1R18	2.73864e-11	0.0720559	2.91675e-09
PLA2G16	3.02226e-11	0.0505689	3.19646e-09
ACTN1	3.23567e-11	-0.0555039	3.39856e-09
GZMK	3.36426e-11	0.0893427	3.50943e-09
GIMAP4	3.60794e-11	0.131196	3.73802e-09
FXYD7	5.38296e-11	-0.0192294	5.53936e-09
PPP1CA	7.87366e-11	0.0602259	8.04805e-09
EFHD2	8.36816e-11	0.0711195	8.49648e-09
ABI3	9.167e-11	0.0500238	9.24592e-09
NFKBIA	9.46688e-11	-0.0880665	9.48556e-09
CHI3L2	1.12333e-10	0.0190461	1.11819e-08
S100A4	1.5376e-10	0.407054	1.52063e-08
ATP1B3	1.54807e-10	0.0411517	1.5211e-08
C2orf40	1.59673e-10	-0.00804819	1.5455e-08
HLA-A	1.60233e-10	0.286835	1.5455e-08
TNFRSF4	1.60335e-10	-0.0103174	1.5455e-08
GZMM	1.74469e-10	0.122909	1.67117e-08
CLIC3	1.86039e-10	0.0529037	1.77086e-08
PTMA	1.9368e-10	-0.505822	1.83214e-08
PSMB8	1.96699e-10	0.101086	1.84922e-08
MYL6	2.345e-10	0.257517	2.19106e-08
SLC25A6	2.57676e-10	-0.123696	2.39293e-08
CFL1	3.21019e-10	0.214783	2.9631e-08
MT-ATP6	4.32377e-10	-0.292479	3.96693e-08
CMTM8	4.38008e-10	-0.00872613	3.99453e-08
MTSS1	4.95853e-10	0.0430295	4.49515e-08
RAP1B	5.9382e-10	0.0943818	5.35141e-08
DPP4	6.82871e-10	-0.024547	6.11772e-08
IL6ST	9.6821e-10	-0.105479	8.6233e-08
S1PR5	1.05322e-09	0.0399279	9.32588e-08
RNF167	1.09887e-09	0.0843717	9.67386e-08
HIST1H3G	1.15399e-09	0.00090001	1.01007e-07
BEX2	1.2045e-09	-0.0214692	1.04826e-07
CX3CR1	1.23646e-09	0.0655856	1.06996e-07
CD69	1.65975e-09	-0.0446881	1.42813e-07
ACTG1	1.91029e-09	0.278024	1.63448e-07
CORO1A	2.04743e-09	0.188368	1.74203e-07
MYO1F	2.48344e-09	0.081081	2.10126e-07
ABLIM1	2.51013e-09	-0.0374747	2.11212e-07
INPP4B	2.53343e-09	-0.060676	2.12001e-07
BLOC1S1	3.53658e-09	0.0640924	2.94328e-07
EIF2S3	3.6369e-09	-0.0585469	3.01033e-07
CD53	3.8713e-09	0.116393	3.18702e-07
RTKN2	4.29654e-09	-0.00312887	3.51808e-07
SPINK2	4.89459e-09	-0.0106795	3.98634e-07
APMAP	6.23818e-09	0.0585935	5.05359e-07
PTGDR	7.53136e-09	0.0612022	6.06892e-07
PTPRCAP	7.76401e-09	0.164199	6.22347e-07
AC016629.8	8.23433e-09	-0.0224076	6.56591e-07
TTN	8.3828e-09	-0.0215528	6.64948e-07
IFI27L2	8.60622e-09	0.0304172	6.79133e-07
CCNI	8.84394e-09	-0.0984767	6.94295e-07
PDCD4	1.3593e-08	-0.0554202	1.06165e-06
RHOC	1.37374e-08	0.0574359	1.06745e-06
NACA	1.40758e-08	-0.206901	1.0882e-06
LRRN3	1.43809e-08	-0.0226891	1.10616e-06
AKR1C3	1.45666e-08	0.225099	1.11482e-06
EIF3L	1.49218e-08	-0.0606277	1.13629e-06
RAB27A	1.65104e-08	0.0407679	1.25101e-06
NBEAL1	1.69772e-08	-0.068676	1.27497e-06
OAZ1	1.70777e-08	0.152118	1.27497e-06
ZFAS1	1.70596e-08	-0.049351	1.27497e-06
AC013264.2	2.2836e-08	-0.0169814	1.69655e-06
GUK1	2.45232e-08	0.0535022	1.81305e-06
OASL	2.74081e-08	0.0308264	2.01655e-06
GATA3	3.46419e-08	-0.0291373	2.53652e-06
CAP1	3.77113e-08	0.105421	2.74805e-06
SUPT4H1	4.03584e-08	0.0459583	2.92694e-06
CISD3	4.08296e-08	0.0509338	2.94709e-06
YWHAQ	4.21321e-08	0.0680509	3.02676e-06
SCML4	4.24767e-08	-0.0337374	3.03718e-06
PSMA4	4.30062e-08	0.0542318	3.06067e-06
NGFRAP1	4.36934e-08	-0.0128935	3.09512e-06
SESN3	4.65353e-08	-0.0382976	3.28117e-06
MT1E	5.15995e-08	0.00977492	3.62148e-06
ARPC5	5.36797e-08	0.122041	3.73307e-06
MYL12B	5.35263e-08	0.146907	3.73307e-06
MT2A	6.92381e-08	0.0365612	4.79317e-06
BTG2	8.02923e-08	-0.0479129	5.53326e-06
BLVRA	8.18732e-08	0.0173255	5.61585e-06
SCP2	8.22282e-08	0.067736	5.61585e-06
PSMA7	9.3501e-08	0.0936154	6.35723e-06
MT-ND3	9.54277e-08	-0.0685581	6.4594e-06
INADL	1.22676e-07	-0.040441	8.26706e-06
HSBP1L1	1.25628e-07	-0.0149128	8.42872e-06
COMMD6	1.35059e-07	-0.118886	8.98231e-06
SUSD4	1.34655e-07		8.98231e-06
RAB3GAP1	1.4482e-07	-0.032653	9.58961e-06
HSPD1	1.46355e-07	-0.0390615	9.64927e-06
AC020571.3	1.55123e-07		1.01396e-05
CTSA	1.54747e-07	-0.0284957	1.01396e-05
EPHA1-AS1	1.63706e-07	-0.0061845	1.06549e-05
IL2RA	1.73224e-07	-0.0148684	1.12264e-05
PDK1	1.76477e-07	-0.0383723	1.13888e-05
LSR	1.79665e-07	-0.0168445	1.15455e-05
TRADD	1.91523e-07	-0.0370113	1.22559e-05
PIM1	2.14697e-07	-0.0428849	1.36813e-05
COX4I1	2.15909e-07	-0.140069	1.37012e-05
ARPC1B	2.30707e-07	0.134573	1.45795e-05
TESPA1	2.39607e-07	-0.032108	1.50794e-05
FLT3LG	2.46857e-07	-0.0309894	1.54717e-05
PDE3B	2.48884e-07	-0.0519309	1.55349e-05
SLAMF7	2.50922e-07	0.0397121	1.55981e-05
CST3	2.86026e-07	0.03918	1.7708e-05
NOP10	2.88673e-07	0.035558	1.77995e-05
FTL	2.98038e-07	-0.299151	1.83029e-05
SERP1	3.01321e-07	-0.0738483	1.84302e-05
DTHD1	3.24848e-07	0.01651	1.97898e-05
C9orf142	3.52802e-07	0.05251	2.14071e-05
GLIPR2	3.7488e-07	0.0443338	2.26565e-05
VCP	3.95505e-07	0.0622551	2.38085e-05
TRAT1	3.99985e-07	-0.0482499	2.39833e-05
CHST12	4.2183e-07	0.0591157	2.5194e-05
CYLD	4.26028e-07	-0.0574163	2.53258e-05
ZAP70	4.27362e-07	0.0461387	2.53258e-05
SUSD3	4.36075e-07	-0.0423918	2.57419e-05
ATPIF1	4.48523e-07	0.0696079	2.63746e-05
S100B	4.52415e-07	-0.0133625	2.65011e-05
ARHGAP15	4.57891e-07	-0.0555686	2.67191e-05
DBI	4.84008e-07	0.0683034	2.81353e-05
PDCD1	5.16493e-07	0.00252048	2.99095e-05
CD27	5.32438e-07	-0.0359436	3.0716e-05
CA6	5.47669e-07		3.14755e-05
KLRD1	5.88941e-07	0.0448164	3.37202e-05
PPP4C	7.2008e-07	0.0478465	4.10742e-05
LITAF	8.0528e-07	0.0699139	4.55926e-05
SELT	8.03459e-07	0.0520656	4.55926e-05
RHOA	8.39752e-07	0.0831797	4.73682e-05
SH2D1A	9.49737e-07	0.0419548	5.33745e-05
TTC3	9.86436e-07	-0.0973633	5.52332e-05
RAN	9.93232e-07	0.0462027	5.541e-05
EPHX2	9.98281e-07	-0.0256436	5.54884e-05
CCNG1	1.00306e-06	-0.0347928	5.55512e-05
HSP90AB1	1.03119e-06	-0.0930345	5.69023e-05
IDH2	1.07137e-06	0.000787242	5.89058e-05
EIF3F	1.08441e-06	-0.0695115	5.94085e-05
RGMB	1.09614e-06	0.000748692	5.98359e-05
LINC00176	1.12885e-06	-0.00181228	6.14013e-05
ATP2B1	1.23215e-06	-0.0421041	6.67816e-05
RUNX2	1.36042e-06	-0.0194489	7.34723e-05
C11orf31	1.45107e-06	-0.0494655	7.8091e-05
WDR1	1.57932e-06	0.0451948	8.46936e-05
PARK7	1.65504e-06	0.0742906	8.84428e-05
SH3PXD2A	1.71633e-06	-0.000366173	9.13974e-05
DGKA	1.78301e-06	-0.0414527	9.46178e-05
TNFRSF25	1.79134e-06	-0.0192708	9.47295e-05
KLRC1	1.80568e-06	-0.0126329	9.51576e-05
SYPL1	1.96177e-06	-0.0291973	0.000103027
TSPYL2	1.97284e-06	-0.0334433	0.000103252
GLRX	1.99307e-06	0.0565748	0.000103954
SLC1A7	2.11985e-06	0.0296311	0.000110189
ISG20	2.17004e-06	-0.0312484	0.000112414
SERF2	2.20857e-06	0.167606	0.000114022
IFI35	2.22082e-06	0.0241735	0.000114267
MYL12A	2.43866e-06	0.201534	0.000125053
ACTR3	2.45224e-06	0.107055	0.000125328
TBX21	2.499e-06	0.0289872	0.00012729
CHD2	2.52461e-06	-0.123444	0.000128166
MT-CO2	2.56124e-06	-0.378763	0.000129594
EIF4A2	2.58789e-06	-0.138685	0.000130509
CCDC104	2.61387e-06	-0.0193969	0.000130952
SWT1	2.6089e-06	0.000150964	0.000130952
COMT	2.63913e-06	0.0280439	0.000131783
MAP3K1	2.69885e-06	-0.0296695	0.000133919
USP53	2.69949e-06	-0.0520349	0.000133919
CD55	2.7224e-06	-0.0197413	0.000134617
CDK2AP2	2.99817e-06	0.0389222	0.000147774
IRS2	3.10725e-06	-0.00230795	0.000152656
GNG2	3.15144e-06	0.0326422	0.00015433
PPA1	3.17978e-06	-0.0221323	0.000155218
FOXP1	3.29922e-06	-0.0458469	0.000160534
DECR1	3.5446e-06	0.0282115	0.000171924
SPG20	3.63633e-06	-0.0320418	0.000175814
LAMTOR5	3.68055e-06	0.035543	0.000177389
ADTRP	3.88108e-06	-0.0375771	0.000186463
MORF4L2	4.2372e-06	-0.0231465	0.000202933
ABCB1	4.49322e-06	-0.019247	0.00021452
PIM2	4.74562e-06	-0.0229369	0.000225862
PROK2	4.90768e-06	0.0263764	0.000232847
IL2RG	5.29286e-06	0.106814	0.000250343
TMEM243	5.74358e-06	-0.0292961	0.000270819
KLRB1	6.18e-06	-0.0166	0.000290138
KLRG1	6.19139e-06	0.0484633	0.000290138
NAP1L1	6.65719e-06	-0.0554036	0.000311009
FAM60A	6.75101e-06	-0.0154321	0.000314428
IFITM3	7.04767e-06	-0.0309981	0.000327244
FBLN5	7.40744e-06	-0.0289691	0.000342904
PRKCQ-AS1	7.44265e-06	-0.0429758	0.00034349
SNRPG	7.74222e-06	0.018796	0.000355799
SVIP	7.7561e-06	-0.0301203	0.000355799
TSHZ2	7.96423e-06	-0.0454694	0.00036425
ADAMTS1	8.03349e-06	0.0049844	0.000365224
ARL4A	8.0214e-06	-0.0192308	0.000365224
SAMD9L	8.15504e-06	0.0457966	0.000369646
FHIT	8.34336e-06	-0.0481011	0.000377061
SLC9A3R1	8.4847e-06	0.0421451	0.000382314
CCNL1	8.63715e-06	-0.0764883	0.000388035
TRA2B	8.72829e-06	-0.0323415	0.000390976
FCGRT	8.82095e-06	-0.0169883	0.000392148
ITM2A	8.78223e-06	0.0270719	0.000392148
TOMM7	8.8317e-06	-0.115626	0.000392148
SYNE1	8.86888e-06	0.0639688	0.000392654
ARL6IP1	8.97982e-06	0.0483938	0.000396414
ZNF101	9.16659e-06	-0.0343229	0.000403489
KIF19	9.25355e-06	0.0162931	0.000406143
HN1	9.43731e-06	0.0265267	0.000413018
BCL2	1.01369e-05	-0.046844	0.000442363
SVIL	1.02997e-05	-0.0234794	0.000448184
LDLRAP1	1.11828e-05	-0.0328909	0.000485225
HLA-DQA1	1.12221e-05	0.0148995	0.000485545
UFD1L	1.12636e-05	0.0272518	0.000485964
MGAT4A	1.18961e-05	-0.0338621	0.000510361
TPST2	1.18865e-05	0.0387858	0.000510361
EGLN3	1.19426e-05	-0.00218973	0.000510915
AIRE	1.21665e-05		0.000519035
TIAM1	1.22875e-05	-0.00901342	0.000522734
KLF7	1.2712e-05	-0.0233021	0.000539288
RAC2	1.36644e-05	0.0743765	0.000578081
LPCAT1	1.44293e-05	0.0262341	0.000608747
HNRNPF	1.51178e-05	0.0544486	0.000636032
DRAP1	1.54424e-05	0.0549982	0.000647899
PAG1	1.57673e-05	-0.0384527	0.000659716
BATF	1.60527e-05	0.0239276	0.000669814
CD63	1.73701e-05	0.0410339	0.000722807
SHFM1	1.78794e-05	0.0264228	0.000739248
WHAMM	1.78297e-05	-0.019812	0.000739248
ZC3H12D	1.79109e-05	-0.0151081	0.000739248
STT3B	1.81964e-05	-0.0339461	0.000749005
CD8A	1.84739e-05	0.0517406	0.000758376
CRIP2	1.89251e-05	-0.0106692	0.000774811
CD52	1.96021e-05	0.274562	0.000800373
PKIA	2.13171e-05	-0.0278565	0.000865759
ZEB2	2.1288e-05	0.0473544	0.000865759
HSBP1	2.14457e-05	0.0172824	0.000868666
AK5	2.20083e-05	-0.0342391	0.000886737
SASH3	2.19776e-05	0.0181267	0.000886737
C5orf56	2.22387e-05	0.0348964	0.000893655
MIEN1	2.23018e-05	0.0328987	0.000893832
TAP1	2.23799e-05	0.0368006	0.000894607
MT-ND5	2.29251e-05	-0.108203	0.000914004
FBL	2.31079e-05	-0.0420299	0.000918885
FOSB	2.34325e-05	-0.0495991	0.000922161
KLC2	2.34303e-05	-0.000752642	0.000922161
PSMA1	2.33493e-05	0.0379154	0.000922161
PTPN18	2.34255e-05	0.0182915	0.000922161
CLEC2D	2.38945e-05	0.0693917	0.000937921
PI16	2.53969e-05		0.000994332
HLA-DMA	2.6388e-05	0.00778869	0.00102785
UCP2	2.63519e-05	0.0551914	0.00102785
REG4	2.6497e-05	-0.00412472	0.00102853
TSPO	2.65405e-05	0.0690386	0.00102853
TIGIT	2.77257e-05	0.0184426	0.00107173
FLNA	2.91218e-05	0.0350622	0.00112285
ADAM20P1	3.08545e-05	0.00156889	0.00118366
SLC2A3	3.07962e-05	-0.0242162	0.00118366
ALOX5AP	3.12394e-05	0.0463489	0.00119542
ARAP2	3.21769e-05	0.0544433	0.00122821
OAS1	3.24841e-05	0.00827983	0.00123683
CEP78	3.38217e-05	0.0627426	0.00128455
MAP3K13	3.55628e-05	-0.0123355	0.00134732
CXCR4	3.57109e-05	-0.0706526	0.00134957
P2RY11	3.64162e-05	0.00071122	0.00137282
TSC22D3	3.66302e-05	-0.0989135	0.00137748
SNHG7	3.6899e-05	-0.0208035	0.00138076
WNT7A	3.68846e-05		0.00138076
ALKBH7	3.82255e-05	-0.0246215	0.0014269
SH3BGRL	3.92015e-05	0.0464774	0.00145975
YBX1	3.99911e-05	-0.152852	0.00148552
LAMTOR2	4.0679e-05	0.0288663	0.0015074
SNX9	4.08887e-05	-0.0134216	0.00151149
CCDC107	4.15609e-05	0.0277056	0.00152892
HINT1	4.14944e-05	-0.0696133	0.00152892
TTC39C	4.45239e-05	-0.0311134	0.00163397
MACF1	4.61705e-05	0.0749052	0.00169033
STXBP1	4.64954e-05		0.00169814
IFNGR2	4.90924e-05	-0.0156196	0.0017887
GAPDH	5.03502e-05	0.0363118	0.00183015
SLC4A10	5.08929e-05	-0.00556579	0.00184547
MAML2	5.16368e-05	-0.0302178	0.001868
ATP5E	5.25398e-05	0.11432	0.00189616
PSMA5	5.37658e-05	0.0404963	0.00193582
SDHC	5.44564e-05	0.0297621	0.00195606
FAM134B	5.48592e-05	-0.0177108	0.00196415
FAM65B	5.49395e-05	-0.0521329	0.00196415
NFKBIZ	5.7948e-05	-0.0147673	0.00206686
ATP5C1	5.95224e-05	0.0449476	0.00211805
USP28	6.00947e-05	0.0196664	0.00213343
ADA	6.13819e-05	0.0111315	0.00217406
ITGAL	6.44282e-05	0.0200349	0.00227666
DHRS7	6.8787e-05	0.0686932	0.00242506
TSNAX	7.01283e-05	-0.0212154	0.00246664
HLA-F	7.05007e-05	0.0713176	0.00247402
HAPLN3	7.13592e-05	-0.00226481	0.00249839
FCER1G	7.38957e-05	-0.0311811	0.00257536
IL6R	7.38029e-05	-0.0292104	0.00257536
VTI1B	7.53399e-05	0.0326711	0.00261969
DNAJC1	7.59849e-05	0.0371194	0.0026361
COX5A	7.62044e-05	0.0232515	0.00263771
CASP3	7.85785e-05	0.012168	0.00270758
GNG5	7.84043e-05	0.0192001	0.00270758
ZCCHC7	7.9421e-05	-0.0182327	0.00273043
NINJ2	8.00115e-05	0.00837124	0.00274454
CMPK1	8.16462e-05	-0.0577097	0.00279432
SRSF5	8.35479e-05	-0.110979	0.00285299
FERMT3	8.40599e-05	0.0368184	0.00286405
LINC00657	8.54357e-05	-0.0494352	0.00290443
EIF3D	8.56374e-05	-0.0410198	0.00290481
MPRIP	8.64614e-05	-0.0158378	0.00292624
CARD16	8.91608e-05	0.0348047	0.00301005
STK17B	8.93331e-05	-0.0377606	0.00301005
CCR10	8.96363e-05	-0.00336243	0.0030136
PCID2	9.26755e-05	0.0330394	0.00310892
DOCK9	0.00010156	-0.0124388	0.00339946
POMP	0.000105844	0.0216539	0.00353511
CEP68	0.000106484	-0.0189012	0.00354094
ST13	0.000106401	-0.0485698	0.00354094
SIT1	0.000106874	0.0311788	0.00354618
PCSK1N	0.000107251	-0.0315678	0.00355094
CIRBP	0.000109327	-0.0873342	0.00361183
MRPS6	0.000112369	0.0472434	0.00370428
RARRES3	0.00011284	0.0567342	0.00371178
TMEM33	0.000114034	0.0169314	0.00374296
PSME2	0.000117427	0.0523046	0.00384606
TXNDC9	0.000118115	0.0183855	0.00386029
ANXA5	0.000119641	0.0378396	0.00389345
DOK2	0.000119459	0.0519873	0.00389345
CYB561D2	0.000120856	0.0371015	0.00392461
LSMD1	0.00012268	0.0262292	0.00397534
RNU12	0.000123063	-0.0137307	0.00397929
GATA3-AS1	0.00012447		0.00400777
SIRPG	0.000124325	-0.0121449	0.00400777
LYRM4	0.00012494	-0.0114104	0.00401443
CD9	0.000125418	-0.00594263	0.0040213
FKBP5	0.000126065	-0.0395037	0.00403355
A1BG	0.000127417	-0.0179106	0.00406825
FAM153B	0.000130669	-0.00472937	0.00416337
MRPL51	0.000131153	0.0396177	0.00417005
FAM102A	0.00013217	-0.0133354	0.00419366
CCDC28B	0.000133125	0.00843437	0.00421516
PCNA	0.00013475	0.00207211	0.00425775
ATF7IP2	0.000135917	-0.0168325	0.00428575
CALM1	0.000136316	0.129709	0.00428943
ARHGAP5	0.000140025	-0.0355429	0.00439708
APLP2	0.00014146	0.0559784	0.00443299
UBALD2	0.000145009	-0.00775412	0.00453489
NDUFB2	0.000150264	0.0488977	0.00468959
RSL24D1	0.000154863	-0.0430311	0.00482323
SBDS	0.000159464	-0.0265251	0.0049564
LIPA	0.000160467	0.0295332	0.0049774
SH3KBP1	0.000167267	0.0840517	0.00517779
FBXO6	0.000169016	0.0177077	0.00522134
CDKN2A	0.00017742	0.00529001	0.00546985
CAPNS1	0.000184197	0.0169379	0.0056673
ANAPC16	0.000186787	-0.0608877	0.00573543
KLRF1	0.00018868	0.02114	0.00578187
GBP1	0.000190346	0.0277165	0.00582122
CAPZB	0.000191624	0.0685073	0.00583006
CCDC109B	0.00019143	-0.0389616	0.00583006
DCTN3	0.000191783	0.0172795	0.00583006
CIC	0.000193003	-0.00343401	0.00584379
TSR2	0.000192798	0.00711169	0.00584379
C16orf74	0.000195786	-0.0127375	0.00591632
CITED4	0.000196605	-0.0217011	0.00592931
TMSB10	0.000198693	0.242928	0.00598043
TMEM30B	0.000211231	-0.00988249	0.00634527
2021-09-07	0.000216294	0.0984012	0.00648457
JAKMIP1	0.000218401	0.0172461	0.00653485
LAT	0.000219993	0.085802	0.00655675
SPCS2	0.000219631	0.0457433	0.00655675
HABP4	0.000225174	-0.0132939	0.00669804
ZNF331	0.00022638	-0.0167004	0.0067208
SMS	0.000227545	0.0181415	0.00674223
TAF4B	0.000228445	-0.00425073	0.00675577
XBP1	0.000230658	-0.0400529	0.00680799
LCP1	0.000237184	0.0480881	0.00698706
ATP5J2	0.000245173	0.0349674	0.00720847
ANP32B	0.00024723	-0.0201849	0.00725495
CD247	0.000248415	0.0475346	0.00727571
IKZF2	0.000252729	-0.00888244	0.00738784
ST3GAL1	0.000259234	-0.0316397	0.00755703
TOX	0.000259509	0.0108616	0.00755703
CYC1	0.000262542	0.0156181	0.00763075
FUT7	0.000266605	-0.00283487	0.00773408
NSA2	0.000268404	-0.0138104	0.00776942
TNFAIP3	0.000268843	-0.00801843	0.00776942
DEK	0.000271735	0.0357979	0.00783812
KIAA0430	0.000273492	-0.0186056	0.00785901
SUCLG1	0.000273255	0.0239324	0.00785901
CDR2	0.00027602	-0.00588269	0.00791674
MAP1LC3B	0.00027809	0.030625	0.0079611
NSG1	0.000278679	-0.0286005	0.00796301
CXCL16	0.000282215		0.00804894
C17orf59	0.000283385	0.0143743	0.00806722
ASB2	0.000285174	0.00214239	0.00806752
C9orf135	0.000284398		0.00806752
LILRB1	0.000285071	0.0240082	0.00806752
NPTN	0.000285515	0.0587749	0.00806752
EIF3G	0.00029025	-0.0579333	0.00817099
IER2	0.000289844	-0.0741266	0.00817099
PPIA	0.00029086	0.0449055	0.00817306
GPR171	0.000293217	-0.0138186	0.0082241
MSH6	0.000294563	-0.00552142	0.00824669
TTTY14	0.000299407	-0.00246686	0.0083669
GLRX3	0.000300896	0.0247179	0.00839313
EEF1G	0.0003029	-0.0551429	0.00843358
ZBTB16	0.00031375	-0.00653867	0.00871974
FAM229B	0.000316077	-0.00570717	0.00876841
COX7B	0.000317474	0.0221368	0.00879114
ADRB2	0.000322439	0.027009	0.00888019
AKIRIN1	0.000321813	-0.0114282	0.00888019
DDX24	0.000322345	-0.0533439	0.00888019
HSPB11	0.000326391	0.0134162	0.00897281
SCML1	0.000330629	-0.00436384	0.00907295
URGCP	0.000331262	-0.00145023	0.00907396
MIF	0.000333194	-0.0347636	0.0091105
STRBP	0.000337756	-0.0180114	0.00921869
F2R	0.000345025	0.022281	0.00936671
NPRL2	0.000343835	0.0292874	0.00936671
SLC47A1	0.000344491	0.000198869	0.00936671
NBL1	0.000352833	-0.00631743	0.00956165
ZNF343	0.000356042		0.00963148
TRAP1	0.000368097	-0.00681772	0.00993993
