# Supplementary material for: Identification and regulation of circulating tumor-TCR-matched cytotoxic CD4+ lymphocytes by KLRG1 in bladder cancer
Source: JCI Insight. 2025 Apr 29;10(11):e177373. doi: 10.1172/jci.insight.177373 (PMC12220972; doi:10.1172/jci.insight.177373)
Supplement: Supplemental data set 9 [file jciinsight-10-177373-s103.xlsx]

## Sheet: Sheet1
	Average percentage (across samples) of total CD4 or CD8 blood and tumor-matching TCR cells in each pseudotime branch
	CD4									CD8
			GZMB+	GZMK+	CXCL13+	Tregs	Prolif	MAIT				GZMB+	GZMK+	CXCL13+	Tregs	Prolif	MAIT
	Branch A	SOC blood	3.22581	0.403226	0	4.54545	4.54545	0		Branch A	SOC blood	28.9721	38.44	0.395909	0.216505	2.82186	0.104603
		SOC tumor	0	0	0	0	1.25	0			SOC tumor	0.980392	0.232558	0	0	3.35613	0
	Branch B	SOC blood	18.5484	29.5455	6.15836	28.4824	0	0		Branch B	SOC blood	28.2871	0.209205	0	0	0	0
		SOC tumor	0	1.25	0	0	0	0			SOC tumor	0	0	0	0	0	0
	Branch C	SOC blood	0	0	0	0	4.54545	0		Branch C	SOC blood	0.500512	0.0523013	0	0	0	0
		SOC tumor	0	25	21.25	50	1.25	0			SOC tumor	17.5787	73.0506	4.33653	0	0.465116	0
	CD4									CD8
			GZMB+	GZMK+	CXCL13+	Tregs	Prolif	MAIT				GZMB+	GZMK+	CXCL13+	Tregs	Prolif	MAIT
	Branch A	Pre-Atezo	37.2939	2.80655	0.0704722	0.140944	0.775194	0		Branch A	Pre-Atezo	16.5043	28.8685	1.69171	0.0612745	1.63576	0.546142
		Post-Atezo	33.7169	0.595238	0	0	6.54762	0			Post-Atezo	20.5231	15.2222	0.529663	0.289855	23.7974	1.2045
		Post-Atezo Tumor	0.529101	0	0	0	0	0			Post-Atezo Tumor	0.680272	2.72981	0	0	1.62219	0
	Branch B	Pre-Atezo	34.6265	5.17178	17.7881	1.18569	0	0.0704722		Branch B	Pre-Atezo	49.5281	0.612745	0	0	0	0
		Post-Atezo	37.6587	7.57937	5.87302	2.52646	0.740741	0			Post-Atezo	31.428	0	0	0	0	0
		Post-Atezo Tumor	0	0	0	0	0	0			Post-Atezo Tumor	0.854701	0	0	0	0	0
	Branch C	Pre-Atezo	0	0.0704722	0	0	0	0		Branch C	Pre-Atezo	0.367647	0.183824	0	0	0	0
		Post-Atezo	4.16667	0	0.595238	0	0	0			Post-Atezo	5.84591	0.869565	0.289855	0	0	0
		Post-Atezo Tumor	21.5254	24.287	40.3536	11.6789	1.62602	0			Post-Atezo Tumor	13.5793	76.016	2.68184	0	0	1.83586
