# Supplementary material for: Identification and regulation of circulating tumor-TCR-matched cytotoxic CD4+ lymphocytes by KLRG1 in bladder cancer
Source: JCI Insight. 2025 Apr 29;10(11):e177373. doi: 10.1172/jci.insight.177373 (PMC12220972; doi:10.1172/jci.insight.177373)
Supplement: Supplemental data set 10 [file jciinsight-10-177373-s095.xlsx]

## Sheet: Sheet1
		Total cell count with paired TCRab	Matching with cells from tumor	Percentage matching in blood
Patient A	KLRG1+ CD4+ T cells from blood	20519	1975	0.0962523
	KLRG1- CD4+ T cells from blood	29120	22	0.000755495
	CD4 T cells from tumor	30617
Patient B	KLRG1+ CD4+ T cells from blood	27116	23903	0.881509
	KLRG1- CD4+ T cells from blood	30402	45	0.00148017
	CD4 T cells from tumor	23258
		Unique paired TCRab counts	Matching with cells from tumor	Percentage matching in blood
Patient A	KLRG1+ CD4+ T cells from blood	1268	40	0.0315457
	KLRG1- CD4+ T cells from blood	2174	9	0.00413983
	CD4 T cells from tumor	633
Patient B	KLRG1+ CD4+ T cells from blood	111	17	0.153153
	KLRG1- CD4+ T cells from blood	1486	23	0.0154778
	CD4 T cells from tumor	980
