# Supplementary material for: Identification and regulation of circulating tumor-TCR-matched cytotoxic CD4+ lymphocytes by KLRG1 in bladder cancer
Source: JCI Insight. 2025 Apr 29;10(11):e177373. doi: 10.1172/jci.insight.177373 (PMC12220972; doi:10.1172/jci.insight.177373)
Supplement: Supporting data values [file jciinsight-10-177373-s104.xlsx]

## Sheet: FIg. 2A CD4 blood All TCR
	X.1	X	patient	cell_types	Freq	percent	subset_data	comp	tissue	sub_info
1	1	1	Anti-PD-L1 A	Naive	0	NA	CD4_blood_All	CD4	blood	All
2	2	2	Anti-PD-L1 B	Naive	1173	36	CD4_blood_All	CD4	blood	All
3	3	3	Anti-PD-L1 C	Naive	1871	30.2	CD4_blood_All	CD4	blood	All
4	4	4	Anti-PD-L1 D	Naive	1038	23.2	CD4_blood_All	CD4	blood	All
5	5	5	Anti-PD-L1 E	Naive	904	31.7	CD4_blood_All	CD4	blood	All
6	6	6	Chemo	Naive	405	20.9	CD4_blood_All	CD4	blood	All
7	7	7	Untreated A	Naive	724	35.2	CD4_blood_All	CD4	blood	All
8	8	8	Untreated B	Naive	662	18.3	CD4_blood_All	CD4	blood	All
9	9	9	Anti-PD-L1 A	GZMB+	0	NA	CD4_blood_All	CD4	blood	All
10	10	10	Anti-PD-L1 B	GZMB+	28	0.9	CD4_blood_All	CD4	blood	All
11	11	11	Anti-PD-L1 C	GZMB+	381	6.1	CD4_blood_All	CD4	blood	All
12	12	12	Anti-PD-L1 D	GZMB+	953	21.3	CD4_blood_All	CD4	blood	All
13	13	13	Anti-PD-L1 E	GZMB+	32	1.1	CD4_blood_All	CD4	blood	All
14	14	14	Chemo	GZMB+	250	12.9	CD4_blood_All	CD4	blood	All
15	15	15	Untreated A	GZMB+	23	1.1	CD4_blood_All	CD4	blood	All
16	16	16	Untreated B	GZMB+	271	7.5	CD4_blood_All	CD4	blood	All
17	17	17	Anti-PD-L1 A	Mito	0	NA	CD4_blood_All	CD4	blood	All
18	18	18	Anti-PD-L1 B	Mito	713	21.9	CD4_blood_All	CD4	blood	All
19	19	19	Anti-PD-L1 C	Mito	933	15.1	CD4_blood_All	CD4	blood	All
20	20	20	Anti-PD-L1 D	Mito	727	16.2	CD4_blood_All	CD4	blood	All
21	21	21	Anti-PD-L1 E	Mito	701	24.6	CD4_blood_All	CD4	blood	All
22	22	22	Chemo	Mito	306	15.8	CD4_blood_All	CD4	blood	All
23	23	23	Untreated A	Mito	381	18.5	CD4_blood_All	CD4	blood	All
24	24	24	Untreated B	Mito	568	15.7	CD4_blood_All	CD4	blood	All
25	25	25	Anti-PD-L1 A	CM	0	NA	CD4_blood_All	CD4	blood	All
26	26	26	Anti-PD-L1 B	CM	1055	32.4	CD4_blood_All	CD4	blood	All
27	27	27	Anti-PD-L1 C	CM	2202	35.5	CD4_blood_All	CD4	blood	All
28	28	28	Anti-PD-L1 D	CM	984	22	CD4_blood_All	CD4	blood	All
29	29	29	Anti-PD-L1 E	CM	678	23.8	CD4_blood_All	CD4	blood	All
30	30	30	Chemo	CM	502	25.9	CD4_blood_All	CD4	blood	All
31	31	31	Untreated A	CM	528	25.7	CD4_blood_All	CD4	blood	All
32	32	32	Untreated B	CM	1342	37.1	CD4_blood_All	CD4	blood	All
33	33	33	Anti-PD-L1 A	GZMK+	0	NA	CD4_blood_All	CD4	blood	All
34	34	34	Anti-PD-L1 B	GZMK+	16	0.5	CD4_blood_All	CD4	blood	All
35	35	35	Anti-PD-L1 C	GZMK+	88	1.4	CD4_blood_All	CD4	blood	All
36	36	36	Anti-PD-L1 D	GZMK+	143	3.2	CD4_blood_All	CD4	blood	All
37	37	37	Anti-PD-L1 E	GZMK+	54	1.9	CD4_blood_All	CD4	blood	All
38	38	38	Chemo	GZMK+	199	10.3	CD4_blood_All	CD4	blood	All
39	39	39	Untreated A	GZMK+	27	1.3	CD4_blood_All	CD4	blood	All
40	40	40	Untreated B	GZMK+	161	4.4	CD4_blood_All	CD4	blood	All
41	41	41	Anti-PD-L1 A	CXCL13+	0	NA	CD4_blood_All	CD4	blood	All
42	42	42	Anti-PD-L1 B	CXCL13+	177	5.4	CD4_blood_All	CD4	blood	All
43	43	43	Anti-PD-L1 C	CXCL13+	444	7.2	CD4_blood_All	CD4	blood	All
44	44	44	Anti-PD-L1 D	CXCL13+	350	7.8	CD4_blood_All	CD4	blood	All
45	45	45	Anti-PD-L1 E	CXCL13+	275	9.6	CD4_blood_All	CD4	blood	All
46	46	46	Chemo	CXCL13+	176	9.1	CD4_blood_All	CD4	blood	All
47	47	47	Untreated A	CXCL13+	251	12.2	CD4_blood_All	CD4	blood	All
48	48	48	Untreated B	CXCL13+	368	10.2	CD4_blood_All	CD4	blood	All
49	49	49	Anti-PD-L1 A	Tregs	0	NA	CD4_blood_All	CD4	blood	All
50	50	50	Anti-PD-L1 B	Tregs	78	2.4	CD4_blood_All	CD4	blood	All
51	51	51	Anti-PD-L1 C	Tregs	236	3.8	CD4_blood_All	CD4	blood	All
52	52	52	Anti-PD-L1 D	Tregs	178	4	CD4_blood_All	CD4	blood	All
53	53	53	Anti-PD-L1 E	Tregs	173	6.1	CD4_blood_All	CD4	blood	All
54	54	54	Chemo	Tregs	80	4.1	CD4_blood_All	CD4	blood	All
55	55	55	Untreated A	Tregs	108	5.3	CD4_blood_All	CD4	blood	All
56	56	56	Untreated B	Tregs	223	6.2	CD4_blood_All	CD4	blood	All
57	57	57	Anti-PD-L1 A	Prolif	0	NA	CD4_blood_All	CD4	blood	All
58	58	58	Anti-PD-L1 B	Prolif	12	0.4	CD4_blood_All	CD4	blood	All
59	59	59	Anti-PD-L1 C	Prolif	31	0.5	CD4_blood_All	CD4	blood	All
60	60	60	Anti-PD-L1 D	Prolif	77	1.7	CD4_blood_All	CD4	blood	All
61	61	61	Anti-PD-L1 E	Prolif	30	1.1	CD4_blood_All	CD4	blood	All
62	62	62	Chemo	Prolif	12	0.6	CD4_blood_All	CD4	blood	All
63	63	63	Untreated A	Prolif	14	0.7	CD4_blood_All	CD4	blood	All
64	64	64	Untreated B	Prolif	19	0.5	CD4_blood_All	CD4	blood	All
65	65	65	Anti-PD-L1 A	MAIT	0	NA	CD4_blood_All	CD4	blood	All
66	66	66	Anti-PD-L1 B	MAIT	1	0	CD4_blood_All	CD4	blood	All
67	67	67	Anti-PD-L1 C	MAIT	5	0.1	CD4_blood_All	CD4	blood	All
68	68	68	Anti-PD-L1 D	MAIT	4	0.1	CD4_blood_All	CD4	blood	All
69	69	69	Anti-PD-L1 E	MAIT	1	0	CD4_blood_All	CD4	blood	All
70	70	70	Chemo	MAIT	5	0.3	CD4_blood_All	CD4	blood	All
71	71	71	Untreated A	MAIT	0	0	CD4_blood_All	CD4	blood	All
72	72	72	Untreated B	MAIT	5	0.1	CD4_blood_All	CD4	blood	All
73	73	73	Anti-PD-L1 A	EA	0	NA	CD4_blood_All	CD4	blood	All
74	74	74	Anti-PD-L1 B	EA	1	0	CD4_blood_All	CD4	blood	All
75	75	75	Anti-PD-L1 C	EA	1	0	CD4_blood_All	CD4	blood	All
76	76	76	Anti-PD-L1 D	EA	23	0.5	CD4_blood_All	CD4	blood	All
77	77	77	Anti-PD-L1 E	EA	2	0.1	CD4_blood_All	CD4	blood	All
78	78	78	Chemo	EA	0	0	CD4_blood_All	CD4	blood	All
79	79	79	Untreated A	EA	0	0	CD4_blood_All	CD4	blood	All
80	80	80	Untreated B	EA	0	0	CD4_blood_All	CD4	blood	All
81	81	81	Anti-PD-L1 A	IFN	0	NA	CD4_blood_All	CD4	blood	All
82	82	82	Anti-PD-L1 B	IFN	2	0.1	CD4_blood_All	CD4	blood	All
83	83	83	Anti-PD-L1 C	IFN	5	0.1	CD4_blood_All	CD4	blood	All
84	84	84	Anti-PD-L1 D	IFN	0	0	CD4_blood_All	CD4	blood	All
85	85	85	Anti-PD-L1 E	IFN	1	0	CD4_blood_All	CD4	blood	All
86	86	86	Chemo	IFN	0	0	CD4_blood_All	CD4	blood	All
87	87	87	Untreated A	IFN	1	0	CD4_blood_All	CD4	blood	All
88	88	88	Untreated B	IFN	2	0.1	CD4_blood_All	CD4	blood	All

## Sheet: Fig. 2A CD4 blood expanded
	X.1	X	patient	cell_types	Freq	percent	subset_data	comp	tissue	sub_info
89	89	1	Anti-PD-L1 A	Naive	0	NA	CD4_blood_TCR_cluster_gt1	CD4	blood	TCR_cluster_gt1
90	90	2	Anti-PD-L1 B	Naive	5	17.2	CD4_blood_TCR_cluster_gt1	CD4	blood	TCR_cluster_gt1
91	91	3	Anti-PD-L1 C	Naive	33	8.2	CD4_blood_TCR_cluster_gt1	CD4	blood	TCR_cluster_gt1
92	92	4	Anti-PD-L1 D	Naive	34	3.5	CD4_blood_TCR_cluster_gt1	CD4	blood	TCR_cluster_gt1
93	93	5	Anti-PD-L1 E	Naive	7	9.9	CD4_blood_TCR_cluster_gt1	CD4	blood	TCR_cluster_gt1
94	94	6	Chemo	Naive	29	10.1	CD4_blood_TCR_cluster_gt1	CD4	blood	TCR_cluster_gt1
95	95	7	Untreated A	Naive	2	5	CD4_blood_TCR_cluster_gt1	CD4	blood	TCR_cluster_gt1
96	96	8	Untreated B	Naive	33	7.1	CD4_blood_TCR_cluster_gt1	CD4	blood	TCR_cluster_gt1
97	97	9	Anti-PD-L1 A	GZMB+	0	NA	CD4_blood_TCR_cluster_gt1	CD4	blood	TCR_cluster_gt1
98	98	10	Anti-PD-L1 B	GZMB+	7	24.1	CD4_blood_TCR_cluster_gt1	CD4	blood	TCR_cluster_gt1
99	99	11	Anti-PD-L1 C	GZMB+	157	39.1	CD4_blood_TCR_cluster_gt1	CD4	blood	TCR_cluster_gt1
100	100	12	Anti-PD-L1 D	GZMB+	614	63.1	CD4_blood_TCR_cluster_gt1	CD4	blood	TCR_cluster_gt1
101	101	13	Anti-PD-L1 E	GZMB+	7	9.9	CD4_blood_TCR_cluster_gt1	CD4	blood	TCR_cluster_gt1
102	102	14	Chemo	GZMB+	107	37.3	CD4_blood_TCR_cluster_gt1	CD4	blood	TCR_cluster_gt1
103	103	15	Untreated A	GZMB+	5	12.5	CD4_blood_TCR_cluster_gt1	CD4	blood	TCR_cluster_gt1
104	104	16	Untreated B	GZMB+	127	27.3	CD4_blood_TCR_cluster_gt1	CD4	blood	TCR_cluster_gt1
105	105	17	Anti-PD-L1 A	Mito	0	NA	CD4_blood_TCR_cluster_gt1	CD4	blood	TCR_cluster_gt1
106	106	18	Anti-PD-L1 B	Mito	7	24.1	CD4_blood_TCR_cluster_gt1	CD4	blood	TCR_cluster_gt1
107	107	19	Anti-PD-L1 C	Mito	48	11.9	CD4_blood_TCR_cluster_gt1	CD4	blood	TCR_cluster_gt1
108	108	20	Anti-PD-L1 D	Mito	92	9.5	CD4_blood_TCR_cluster_gt1	CD4	blood	TCR_cluster_gt1
109	109	21	Anti-PD-L1 E	Mito	11	15.5	CD4_blood_TCR_cluster_gt1	CD4	blood	TCR_cluster_gt1
110	110	22	Chemo	Mito	30	10.5	CD4_blood_TCR_cluster_gt1	CD4	blood	TCR_cluster_gt1
111	111	23	Untreated A	Mito	3	7.5	CD4_blood_TCR_cluster_gt1	CD4	blood	TCR_cluster_gt1
112	112	24	Untreated B	Mito	92	19.7	CD4_blood_TCR_cluster_gt1	CD4	blood	TCR_cluster_gt1
113	113	25	Anti-PD-L1 A	CM	0	NA	CD4_blood_TCR_cluster_gt1	CD4	blood	TCR_cluster_gt1
114	114	26	Anti-PD-L1 B	CM	4	13.8	CD4_blood_TCR_cluster_gt1	CD4	blood	TCR_cluster_gt1
115	115	27	Anti-PD-L1 C	CM	89	22.1	CD4_blood_TCR_cluster_gt1	CD4	blood	TCR_cluster_gt1
116	116	28	Anti-PD-L1 D	CM	65	6.7	CD4_blood_TCR_cluster_gt1	CD4	blood	TCR_cluster_gt1
117	117	29	Anti-PD-L1 E	CM	24	33.8	CD4_blood_TCR_cluster_gt1	CD4	blood	TCR_cluster_gt1
118	118	30	Chemo	CM	19	6.6	CD4_blood_TCR_cluster_gt1	CD4	blood	TCR_cluster_gt1
119	119	31	Untreated A	CM	11	27.5	CD4_blood_TCR_cluster_gt1	CD4	blood	TCR_cluster_gt1
120	120	32	Untreated B	CM	77	16.5	CD4_blood_TCR_cluster_gt1	CD4	blood	TCR_cluster_gt1
121	121	33	Anti-PD-L1 A	GZMK+	0	NA	CD4_blood_TCR_cluster_gt1	CD4	blood	TCR_cluster_gt1
122	122	34	Anti-PD-L1 B	GZMK+	1	3.4	CD4_blood_TCR_cluster_gt1	CD4	blood	TCR_cluster_gt1
123	123	35	Anti-PD-L1 C	GZMK+	20	5	CD4_blood_TCR_cluster_gt1	CD4	blood	TCR_cluster_gt1
124	124	36	Anti-PD-L1 D	GZMK+	80	8.2	CD4_blood_TCR_cluster_gt1	CD4	blood	TCR_cluster_gt1
125	125	37	Anti-PD-L1 E	GZMK+	4	5.6	CD4_blood_TCR_cluster_gt1	CD4	blood	TCR_cluster_gt1
126	126	38	Chemo	GZMK+	60	20.9	CD4_blood_TCR_cluster_gt1	CD4	blood	TCR_cluster_gt1
127	127	39	Untreated A	GZMK+	1	2.5	CD4_blood_TCR_cluster_gt1	CD4	blood	TCR_cluster_gt1
128	128	40	Untreated B	GZMK+	89	19.1	CD4_blood_TCR_cluster_gt1	CD4	blood	TCR_cluster_gt1
129	129	41	Anti-PD-L1 A	CXCL13+	0	NA	CD4_blood_TCR_cluster_gt1	CD4	blood	TCR_cluster_gt1
130	130	42	Anti-PD-L1 B	CXCL13+	3	10.3	CD4_blood_TCR_cluster_gt1	CD4	blood	TCR_cluster_gt1
131	131	43	Anti-PD-L1 C	CXCL13+	41	10.2	CD4_blood_TCR_cluster_gt1	CD4	blood	TCR_cluster_gt1
132	132	44	Anti-PD-L1 D	CXCL13+	28	2.9	CD4_blood_TCR_cluster_gt1	CD4	blood	TCR_cluster_gt1
133	133	45	Anti-PD-L1 E	CXCL13+	14	19.7	CD4_blood_TCR_cluster_gt1	CD4	blood	TCR_cluster_gt1
134	134	46	Chemo	CXCL13+	32	11.1	CD4_blood_TCR_cluster_gt1	CD4	blood	TCR_cluster_gt1
135	135	47	Untreated A	CXCL13+	12	30	CD4_blood_TCR_cluster_gt1	CD4	blood	TCR_cluster_gt1
136	136	48	Untreated B	CXCL13+	32	6.9	CD4_blood_TCR_cluster_gt1	CD4	blood	TCR_cluster_gt1
137	137	49	Anti-PD-L1 A	Tregs	0	NA	CD4_blood_TCR_cluster_gt1	CD4	blood	TCR_cluster_gt1
138	138	50	Anti-PD-L1 B	Tregs	2	6.9	CD4_blood_TCR_cluster_gt1	CD4	blood	TCR_cluster_gt1
139	139	51	Anti-PD-L1 C	Tregs	7	1.7	CD4_blood_TCR_cluster_gt1	CD4	blood	TCR_cluster_gt1
140	140	52	Anti-PD-L1 D	Tregs	23	2.4	CD4_blood_TCR_cluster_gt1	CD4	blood	TCR_cluster_gt1
141	141	53	Anti-PD-L1 E	Tregs	3	4.2	CD4_blood_TCR_cluster_gt1	CD4	blood	TCR_cluster_gt1
142	142	54	Chemo	Tregs	5	1.7	CD4_blood_TCR_cluster_gt1	CD4	blood	TCR_cluster_gt1
143	143	55	Untreated A	Tregs	6	15	CD4_blood_TCR_cluster_gt1	CD4	blood	TCR_cluster_gt1
144	144	56	Untreated B	Tregs	10	2.1	CD4_blood_TCR_cluster_gt1	CD4	blood	TCR_cluster_gt1
145	145	57	Anti-PD-L1 A	Prolif	0	NA	CD4_blood_TCR_cluster_gt1	CD4	blood	TCR_cluster_gt1
146	146	58	Anti-PD-L1 B	Prolif	0	0	CD4_blood_TCR_cluster_gt1	CD4	blood	TCR_cluster_gt1
147	147	59	Anti-PD-L1 C	Prolif	7	1.7	CD4_blood_TCR_cluster_gt1	CD4	blood	TCR_cluster_gt1
148	148	60	Anti-PD-L1 D	Prolif	36	3.7	CD4_blood_TCR_cluster_gt1	CD4	blood	TCR_cluster_gt1
149	149	61	Anti-PD-L1 E	Prolif	1	1.4	CD4_blood_TCR_cluster_gt1	CD4	blood	TCR_cluster_gt1
150	150	62	Chemo	Prolif	4	1.4	CD4_blood_TCR_cluster_gt1	CD4	blood	TCR_cluster_gt1
151	151	63	Untreated A	Prolif	0	0	CD4_blood_TCR_cluster_gt1	CD4	blood	TCR_cluster_gt1
152	152	64	Untreated B	Prolif	4	0.9	CD4_blood_TCR_cluster_gt1	CD4	blood	TCR_cluster_gt1
153	153	65	Anti-PD-L1 A	MAIT	0	NA	CD4_blood_TCR_cluster_gt1	CD4	blood	TCR_cluster_gt1
154	154	66	Anti-PD-L1 B	MAIT	0	0	CD4_blood_TCR_cluster_gt1	CD4	blood	TCR_cluster_gt1
155	155	67	Anti-PD-L1 C	MAIT	0	0	CD4_blood_TCR_cluster_gt1	CD4	blood	TCR_cluster_gt1
156	156	68	Anti-PD-L1 D	MAIT	1	0.1	CD4_blood_TCR_cluster_gt1	CD4	blood	TCR_cluster_gt1
157	157	69	Anti-PD-L1 E	MAIT	0	0	CD4_blood_TCR_cluster_gt1	CD4	blood	TCR_cluster_gt1
158	158	70	Chemo	MAIT	1	0.3	CD4_blood_TCR_cluster_gt1	CD4	blood	TCR_cluster_gt1
159	159	71	Untreated A	MAIT	0	0	CD4_blood_TCR_cluster_gt1	CD4	blood	TCR_cluster_gt1
160	160	72	Untreated B	MAIT	2	0.4	CD4_blood_TCR_cluster_gt1	CD4	blood	TCR_cluster_gt1
161	161	73	Anti-PD-L1 A	EA	0	NA	CD4_blood_TCR_cluster_gt1	CD4	blood	TCR_cluster_gt1
162	162	74	Anti-PD-L1 B	EA	0	0	CD4_blood_TCR_cluster_gt1	CD4	blood	TCR_cluster_gt1
163	163	75	Anti-PD-L1 C	EA	0	0	CD4_blood_TCR_cluster_gt1	CD4	blood	TCR_cluster_gt1
164	164	76	Anti-PD-L1 D	EA	0	0	CD4_blood_TCR_cluster_gt1	CD4	blood	TCR_cluster_gt1
165	165	77	Anti-PD-L1 E	EA	0	0	CD4_blood_TCR_cluster_gt1	CD4	blood	TCR_cluster_gt1
166	166	78	Chemo	EA	0	0	CD4_blood_TCR_cluster_gt1	CD4	blood	TCR_cluster_gt1
167	167	79	Untreated A	EA	0	0	CD4_blood_TCR_cluster_gt1	CD4	blood	TCR_cluster_gt1
168	168	80	Untreated B	EA	0	0	CD4_blood_TCR_cluster_gt1	CD4	blood	TCR_cluster_gt1
169	169	81	Anti-PD-L1 A	IFN	0	NA	CD4_blood_TCR_cluster_gt1	CD4	blood	TCR_cluster_gt1
170	170	82	Anti-PD-L1 B	IFN	0	0	CD4_blood_TCR_cluster_gt1	CD4	blood	TCR_cluster_gt1
171	171	83	Anti-PD-L1 C	IFN	0	0	CD4_blood_TCR_cluster_gt1	CD4	blood	TCR_cluster_gt1
172	172	84	Anti-PD-L1 D	IFN	0	0	CD4_blood_TCR_cluster_gt1	CD4	blood	TCR_cluster_gt1
173	173	85	Anti-PD-L1 E	IFN	0	0	CD4_blood_TCR_cluster_gt1	CD4	blood	TCR_cluster_gt1
174	174	86	Chemo	IFN	0	0	CD4_blood_TCR_cluster_gt1	CD4	blood	TCR_cluster_gt1
175	175	87	Untreated A	IFN	0	0	CD4_blood_TCR_cluster_gt1	CD4	blood	TCR_cluster_gt1
176	176	88	Untreated B	IFN	0	0	CD4_blood_TCR_cluster_gt1	CD4	blood	TCR_cluster_gt1

## Sheet: Fig. 2A CD4 blood matched TCR
	X.1	X	patient	cell_types	Freq	percent	subset_data	comp	tissue	sub_info
177	177	1	Anti-PD-L1 A	Naive	0	NA	CD4_blood_shared	CD4	blood	tumor-matched
178	178	2	Anti-PD-L1 B	Naive	1	9.1	CD4_blood_shared	CD4	blood	tumor-matched
179	179	3	Anti-PD-L1 C	Naive	7	3.4	CD4_blood_shared	CD4	blood	tumor-matched
180	180	4	Anti-PD-L1 D	Naive	8	1.3	CD4_blood_shared	CD4	blood	tumor-matched
181	181	5	Anti-PD-L1 E	Naive	0	NA	CD4_blood_shared	CD4	blood	tumor-matched
182	182	6	Chemo	Naive	22	11.9	CD4_blood_shared	CD4	blood	tumor-matched
183	183	7	Untreated A	Naive	0	0	CD4_blood_shared	CD4	blood	tumor-matched
184	184	8	Untreated B	Naive	8	4.3	CD4_blood_shared	CD4	blood	tumor-matched
185	185	9	Anti-PD-L1 A	GZMB+	0	NA	CD4_blood_shared	CD4	blood	tumor-matched
186	186	10	Anti-PD-L1 B	GZMB+	7	63.6	CD4_blood_shared	CD4	blood	tumor-matched
187	187	11	Anti-PD-L1 C	GZMB+	145	71.4	CD4_blood_shared	CD4	blood	tumor-matched
188	188	12	Anti-PD-L1 D	GZMB+	419	68.9	CD4_blood_shared	CD4	blood	tumor-matched
189	189	13	Anti-PD-L1 E	GZMB+	0	NA	CD4_blood_shared	CD4	blood	tumor-matched
190	190	14	Chemo	GZMB+	70	37.8	CD4_blood_shared	CD4	blood	tumor-matched
191	191	15	Untreated A	GZMB+	0	0	CD4_blood_shared	CD4	blood	tumor-matched
192	192	16	Untreated B	GZMB+	54	29.2	CD4_blood_shared	CD4	blood	tumor-matched
193	193	17	Anti-PD-L1 A	Mito	0	NA	CD4_blood_shared	CD4	blood	tumor-matched
194	194	18	Anti-PD-L1 B	Mito	0	0	CD4_blood_shared	CD4	blood	tumor-matched
195	195	19	Anti-PD-L1 C	Mito	8	3.9	CD4_blood_shared	CD4	blood	tumor-matched
196	196	20	Anti-PD-L1 D	Mito	43	7.1	CD4_blood_shared	CD4	blood	tumor-matched
197	197	21	Anti-PD-L1 E	Mito	0	NA	CD4_blood_shared	CD4	blood	tumor-matched
198	198	22	Chemo	Mito	19	10.3	CD4_blood_shared	CD4	blood	tumor-matched
199	199	23	Untreated A	Mito	0	0	CD4_blood_shared	CD4	blood	tumor-matched
200	200	24	Untreated B	Mito	46	24.9	CD4_blood_shared	CD4	blood	tumor-matched
201	201	25	Anti-PD-L1 A	CM	0	NA	CD4_blood_shared	CD4	blood	tumor-matched
202	202	26	Anti-PD-L1 B	CM	0	0	CD4_blood_shared	CD4	blood	tumor-matched
203	203	27	Anti-PD-L1 C	CM	18	8.9	CD4_blood_shared	CD4	blood	tumor-matched
204	204	28	Anti-PD-L1 D	CM	28	4.6	CD4_blood_shared	CD4	blood	tumor-matched
205	205	29	Anti-PD-L1 E	CM	0	NA	CD4_blood_shared	CD4	blood	tumor-matched
206	206	30	Chemo	CM	12	6.5	CD4_blood_shared	CD4	blood	tumor-matched
207	207	31	Untreated A	CM	4	26.7	CD4_blood_shared	CD4	blood	tumor-matched
208	208	32	Untreated B	CM	7	3.8	CD4_blood_shared	CD4	blood	tumor-matched
209	209	33	Anti-PD-L1 A	GZMK+	0	NA	CD4_blood_shared	CD4	blood	tumor-matched
210	210	34	Anti-PD-L1 B	GZMK+	1	9.1	CD4_blood_shared	CD4	blood	tumor-matched
211	211	35	Anti-PD-L1 C	GZMK+	15	7.4	CD4_blood_shared	CD4	blood	tumor-matched
212	212	36	Anti-PD-L1 D	GZMK+	64	10.5	CD4_blood_shared	CD4	blood	tumor-matched
213	213	37	Anti-PD-L1 E	GZMK+	0	NA	CD4_blood_shared	CD4	blood	tumor-matched
214	214	38	Chemo	GZMK+	40	21.6	CD4_blood_shared	CD4	blood	tumor-matched
215	215	39	Untreated A	GZMK+	1	6.7	CD4_blood_shared	CD4	blood	tumor-matched
216	216	40	Untreated B	GZMK+	63	34.1	CD4_blood_shared	CD4	blood	tumor-matched
217	217	41	Anti-PD-L1 A	CXCL13+	0	NA	CD4_blood_shared	CD4	blood	tumor-matched
218	218	42	Anti-PD-L1 B	CXCL13+	2	18.2	CD4_blood_shared	CD4	blood	tumor-matched
219	219	43	Anti-PD-L1 C	CXCL13+	4	2	CD4_blood_shared	CD4	blood	tumor-matched
220	220	44	Anti-PD-L1 D	CXCL13+	13	2.1	CD4_blood_shared	CD4	blood	tumor-matched
221	221	45	Anti-PD-L1 E	CXCL13+	0	NA	CD4_blood_shared	CD4	blood	tumor-matched
222	222	46	Chemo	CXCL13+	16	8.6	CD4_blood_shared	CD4	blood	tumor-matched
223	223	47	Untreated A	CXCL13+	1	6.7	CD4_blood_shared	CD4	blood	tumor-matched
224	224	48	Untreated B	CXCL13+	4	2.2	CD4_blood_shared	CD4	blood	tumor-matched
225	225	49	Anti-PD-L1 A	Tregs	0	NA	CD4_blood_shared	CD4	blood	tumor-matched
226	226	50	Anti-PD-L1 B	Tregs	0	0	CD4_blood_shared	CD4	blood	tumor-matched
227	227	51	Anti-PD-L1 C	Tregs	4	2	CD4_blood_shared	CD4	blood	tumor-matched
228	228	52	Anti-PD-L1 D	Tregs	10	1.6	CD4_blood_shared	CD4	blood	tumor-matched
229	229	53	Anti-PD-L1 E	Tregs	0	NA	CD4_blood_shared	CD4	blood	tumor-matched
230	230	54	Chemo	Tregs	2	1.1	CD4_blood_shared	CD4	blood	tumor-matched
231	231	55	Untreated A	Tregs	7	46.7	CD4_blood_shared	CD4	blood	tumor-matched
232	232	56	Untreated B	Tregs	3	1.6	CD4_blood_shared	CD4	blood	tumor-matched
233	233	57	Anti-PD-L1 A	Prolif	0	NA	CD4_blood_shared	CD4	blood	tumor-matched
234	234	58	Anti-PD-L1 B	Prolif	0	0	CD4_blood_shared	CD4	blood	tumor-matched
235	235	59	Anti-PD-L1 C	Prolif	2	1	CD4_blood_shared	CD4	blood	tumor-matched
236	236	60	Anti-PD-L1 D	Prolif	22	3.6	CD4_blood_shared	CD4	blood	tumor-matched
237	237	61	Anti-PD-L1 E	Prolif	0	NA	CD4_blood_shared	CD4	blood	tumor-matched
238	238	62	Chemo	Prolif	3	1.6	CD4_blood_shared	CD4	blood	tumor-matched
239	239	63	Untreated A	Prolif	2	13.3	CD4_blood_shared	CD4	blood	tumor-matched
240	240	64	Untreated B	Prolif	0	0	CD4_blood_shared	CD4	blood	tumor-matched
241	241	65	Anti-PD-L1 A	MAIT	0	NA	CD4_blood_shared	CD4	blood	tumor-matched
242	242	66	Anti-PD-L1 B	MAIT	0	0	CD4_blood_shared	CD4	blood	tumor-matched
243	243	67	Anti-PD-L1 C	MAIT	0	0	CD4_blood_shared	CD4	blood	tumor-matched
244	244	68	Anti-PD-L1 D	MAIT	1	0.2	CD4_blood_shared	CD4	blood	tumor-matched
245	245	69	Anti-PD-L1 E	MAIT	0	NA	CD4_blood_shared	CD4	blood	tumor-matched
246	246	70	Chemo	MAIT	1	0.5	CD4_blood_shared	CD4	blood	tumor-matched
247	247	71	Untreated A	MAIT	0	0	CD4_blood_shared	CD4	blood	tumor-matched
248	248	72	Untreated B	MAIT	0	0	CD4_blood_shared	CD4	blood	tumor-matched
249	249	73	Anti-PD-L1 A	EA	0	NA	CD4_blood_shared	CD4	blood	tumor-matched
250	250	74	Anti-PD-L1 B	EA	0	0	CD4_blood_shared	CD4	blood	tumor-matched
251	251	75	Anti-PD-L1 C	EA	0	0	CD4_blood_shared	CD4	blood	tumor-matched
252	252	76	Anti-PD-L1 D	EA	0	0	CD4_blood_shared	CD4	blood	tumor-matched
253	253	77	Anti-PD-L1 E	EA	0	NA	CD4_blood_shared	CD4	blood	tumor-matched
254	254	78	Chemo	EA	0	0	CD4_blood_shared	CD4	blood	tumor-matched
255	255	79	Untreated A	EA	0	0	CD4_blood_shared	CD4	blood	tumor-matched
256	256	80	Untreated B	EA	0	0	CD4_blood_shared	CD4	blood	tumor-matched
257	257	81	Anti-PD-L1 A	IFN	0	NA	CD4_blood_shared	CD4	blood	tumor-matched
258	258	82	Anti-PD-L1 B	IFN	0	0	CD4_blood_shared	CD4	blood	tumor-matched
259	259	83	Anti-PD-L1 C	IFN	0	0	CD4_blood_shared	CD4	blood	tumor-matched
260	260	84	Anti-PD-L1 D	IFN	0	0	CD4_blood_shared	CD4	blood	tumor-matched
261	261	85	Anti-PD-L1 E	IFN	0	NA	CD4_blood_shared	CD4	blood	tumor-matched
262	262	86	Chemo	IFN	0	0	CD4_blood_shared	CD4	blood	tumor-matched
263	263	87	Untreated A	IFN	0	0	CD4_blood_shared	CD4	blood	tumor-matched
264	264	88	Untreated B	IFN	0	0	CD4_blood_shared	CD4	blood	tumor-matched

## Sheet: Fig. 2A CD4 tumor All TCR
	X.1	X	patient	cell_types	Freq	percent	subset_data	comp	tissue	sub_info
529	1	1	Anti-PD-L1 A	Naive	187	16.3	CD4_tumor_All	CD4	tumor	All
530	2	2	Anti-PD-L1 B	Naive	148	11.3	CD4_tumor_All	CD4	tumor	All
531	3	3	Anti-PD-L1 C	Naive	373	21.4	CD4_tumor_All	CD4	tumor	All
532	4	4	Anti-PD-L1 D	Naive	275	16.5	CD4_tumor_All	CD4	tumor	All
533	5	5	Anti-PD-L1 E	Naive	0	NA	CD4_tumor_All	CD4	tumor	All
534	6	6	Chemo	Naive	128	13.8	CD4_tumor_All	CD4	tumor	All
535	7	7	Untreated A	Naive	240	14.1	CD4_tumor_All	CD4	tumor	All
536	8	8	Untreated B	Naive	155	23.1	CD4_tumor_All	CD4	tumor	All
537	9	9	Anti-PD-L1 A	GZMB+	49	4.3	CD4_tumor_All	CD4	tumor	All
538	10	10	Anti-PD-L1 B	GZMB+	30	2.3	CD4_tumor_All	CD4	tumor	All
539	11	11	Anti-PD-L1 C	GZMB+	19	1.1	CD4_tumor_All	CD4	tumor	All
540	12	12	Anti-PD-L1 D	GZMB+	39	2.3	CD4_tumor_All	CD4	tumor	All
541	13	13	Anti-PD-L1 E	GZMB+	0	NA	CD4_tumor_All	CD4	tumor	All
542	14	14	Chemo	GZMB+	31	3.3	CD4_tumor_All	CD4	tumor	All
543	15	15	Untreated A	GZMB+	28	1.6	CD4_tumor_All	CD4	tumor	All
544	16	16	Untreated B	GZMB+	8	1.2	CD4_tumor_All	CD4	tumor	All
545	17	17	Anti-PD-L1 A	Mito	68	5.9	CD4_tumor_All	CD4	tumor	All
546	18	18	Anti-PD-L1 B	Mito	27	2.1	CD4_tumor_All	CD4	tumor	All
547	19	19	Anti-PD-L1 C	Mito	64	3.7	CD4_tumor_All	CD4	tumor	All
548	20	20	Anti-PD-L1 D	Mito	45	2.7	CD4_tumor_All	CD4	tumor	All
549	21	21	Anti-PD-L1 E	Mito	0	NA	CD4_tumor_All	CD4	tumor	All
550	22	22	Chemo	Mito	34	3.7	CD4_tumor_All	CD4	tumor	All
551	23	23	Untreated A	Mito	81	4.8	CD4_tumor_All	CD4	tumor	All
552	24	24	Untreated B	Mito	14	2.1	CD4_tumor_All	CD4	tumor	All
553	25	25	Anti-PD-L1 A	CM	23	2	CD4_tumor_All	CD4	tumor	All
554	26	26	Anti-PD-L1 B	CM	17	1.3	CD4_tumor_All	CD4	tumor	All
555	27	27	Anti-PD-L1 C	CM	43	2.5	CD4_tumor_All	CD4	tumor	All
556	28	28	Anti-PD-L1 D	CM	20	1.2	CD4_tumor_All	CD4	tumor	All
557	29	29	Anti-PD-L1 E	CM	0	NA	CD4_tumor_All	CD4	tumor	All
558	30	30	Chemo	CM	22	2.4	CD4_tumor_All	CD4	tumor	All
559	31	31	Untreated A	CM	36	2.1	CD4_tumor_All	CD4	tumor	All
560	32	32	Untreated B	CM	13	1.9	CD4_tumor_All	CD4	tumor	All
561	33	33	Anti-PD-L1 A	GZMK+	58	5	CD4_tumor_All	CD4	tumor	All
562	34	34	Anti-PD-L1 B	GZMK+	91	7	CD4_tumor_All	CD4	tumor	All
563	35	35	Anti-PD-L1 C	GZMK+	113	6.5	CD4_tumor_All	CD4	tumor	All
564	36	36	Anti-PD-L1 D	GZMK+	132	7.9	CD4_tumor_All	CD4	tumor	All
565	37	37	Anti-PD-L1 E	GZMK+	0	NA	CD4_tumor_All	CD4	tumor	All
566	38	38	Chemo	GZMK+	48	5.2	CD4_tumor_All	CD4	tumor	All
567	39	39	Untreated A	GZMK+	111	6.5	CD4_tumor_All	CD4	tumor	All
568	40	40	Untreated B	GZMK+	45	6.7	CD4_tumor_All	CD4	tumor	All
569	41	41	Anti-PD-L1 A	CXCL13+	314	27.3	CD4_tumor_All	CD4	tumor	All
570	42	42	Anti-PD-L1 B	CXCL13+	528	40.3	CD4_tumor_All	CD4	tumor	All
571	43	43	Anti-PD-L1 C	CXCL13+	719	41.2	CD4_tumor_All	CD4	tumor	All
572	44	44	Anti-PD-L1 D	CXCL13+	450	27.1	CD4_tumor_All	CD4	tumor	All
573	45	45	Anti-PD-L1 E	CXCL13+	0	NA	CD4_tumor_All	CD4	tumor	All
574	46	46	Chemo	CXCL13+	248	26.7	CD4_tumor_All	CD4	tumor	All
575	47	47	Untreated A	CXCL13+	451	26.6	CD4_tumor_All	CD4	tumor	All
576	48	48	Untreated B	CXCL13+	146	21.8	CD4_tumor_All	CD4	tumor	All
577	49	49	Anti-PD-L1 A	Tregs	396	34.4	CD4_tumor_All	CD4	tumor	All
578	50	50	Anti-PD-L1 B	Tregs	376	28.7	CD4_tumor_All	CD4	tumor	All
579	51	51	Anti-PD-L1 C	Tregs	395	22.6	CD4_tumor_All	CD4	tumor	All
580	52	52	Anti-PD-L1 D	Tregs	671	40.3	CD4_tumor_All	CD4	tumor	All
581	53	53	Anti-PD-L1 E	Tregs	0	NA	CD4_tumor_All	CD4	tumor	All
582	54	54	Chemo	Tregs	259	27.9	CD4_tumor_All	CD4	tumor	All
583	55	55	Untreated A	Tregs	708	41.7	CD4_tumor_All	CD4	tumor	All
584	56	56	Untreated B	Tregs	280	41.8	CD4_tumor_All	CD4	tumor	All
585	57	57	Anti-PD-L1 A	Prolif	33	2.9	CD4_tumor_All	CD4	tumor	All
586	58	58	Anti-PD-L1 B	Prolif	84	6.4	CD4_tumor_All	CD4	tumor	All
587	59	59	Anti-PD-L1 C	Prolif	16	0.9	CD4_tumor_All	CD4	tumor	All
588	60	60	Anti-PD-L1 D	Prolif	28	1.7	CD4_tumor_All	CD4	tumor	All
589	61	61	Anti-PD-L1 E	Prolif	0	NA	CD4_tumor_All	CD4	tumor	All
590	62	62	Chemo	Prolif	18	1.9	CD4_tumor_All	CD4	tumor	All
591	63	63	Untreated A	Prolif	35	2.1	CD4_tumor_All	CD4	tumor	All
592	64	64	Untreated B	Prolif	7	1	CD4_tumor_All	CD4	tumor	All
593	65	65	Anti-PD-L1 A	MAIT	2	0.2	CD4_tumor_All	CD4	tumor	All
594	66	66	Anti-PD-L1 B	MAIT	1	0.1	CD4_tumor_All	CD4	tumor	All
595	67	67	Anti-PD-L1 C	MAIT	2	0.1	CD4_tumor_All	CD4	tumor	All
596	68	68	Anti-PD-L1 D	MAIT	0	0	CD4_tumor_All	CD4	tumor	All
597	69	69	Anti-PD-L1 E	MAIT	0	NA	CD4_tumor_All	CD4	tumor	All
598	70	70	Chemo	MAIT	2	0.2	CD4_tumor_All	CD4	tumor	All
599	71	71	Untreated A	MAIT	2	0.1	CD4_tumor_All	CD4	tumor	All
600	72	72	Untreated B	MAIT	0	0	CD4_tumor_All	CD4	tumor	All
601	73	73	Anti-PD-L1 A	EA	20	1.7	CD4_tumor_All	CD4	tumor	All
602	74	74	Anti-PD-L1 B	EA	7	0.5	CD4_tumor_All	CD4	tumor	All
603	75	75	Anti-PD-L1 C	EA	0	0	CD4_tumor_All	CD4	tumor	All
604	76	76	Anti-PD-L1 D	EA	1	0.1	CD4_tumor_All	CD4	tumor	All
605	77	77	Anti-PD-L1 E	EA	0	NA	CD4_tumor_All	CD4	tumor	All
606	78	78	Chemo	EA	137	14.8	CD4_tumor_All	CD4	tumor	All
607	79	79	Untreated A	EA	2	0.1	CD4_tumor_All	CD4	tumor	All
608	80	80	Untreated B	EA	0	0	CD4_tumor_All	CD4	tumor	All
609	81	81	Anti-PD-L1 A	IFN	0	0	CD4_tumor_All	CD4	tumor	All
610	82	82	Anti-PD-L1 B	IFN	0	0	CD4_tumor_All	CD4	tumor	All
611	83	83	Anti-PD-L1 C	IFN	1	0.1	CD4_tumor_All	CD4	tumor	All
612	84	84	Anti-PD-L1 D	IFN	2	0.1	CD4_tumor_All	CD4	tumor	All
613	85	85	Anti-PD-L1 E	IFN	0	NA	CD4_tumor_All	CD4	tumor	All
614	86	86	Chemo	IFN	1	0.1	CD4_tumor_All	CD4	tumor	All
615	87	87	Untreated A	IFN	4	0.2	CD4_tumor_All	CD4	tumor	All
616	88	88	Untreated B	IFN	2	0.3	CD4_tumor_All	CD4	tumor	All

## Sheet: Fig. 2A CD4 tumor expanded
	X.1	X	patient	cell_types	Freq	percent	subset_data	comp	tissue	sub_info
617	89	1	Anti-PD-L1 A	Naive	57	13.6	CD4_tumor_TCR_cluster_gt1	CD4	tumor	TCR_cluster_gt1
618	90	2	Anti-PD-L1 B	Naive	40	6.8	CD4_tumor_TCR_cluster_gt1	CD4	tumor	TCR_cluster_gt1
619	91	3	Anti-PD-L1 C	Naive	12	5.4	CD4_tumor_TCR_cluster_gt1	CD4	tumor	TCR_cluster_gt1
620	92	4	Anti-PD-L1 D	Naive	92	14.2	CD4_tumor_TCR_cluster_gt1	CD4	tumor	TCR_cluster_gt1
621	93	5	Anti-PD-L1 E	Naive	0	NA	CD4_tumor_TCR_cluster_gt1	CD4	tumor	TCR_cluster_gt1
622	94	6	Chemo	Naive	12	6.1	CD4_tumor_TCR_cluster_gt1	CD4	tumor	TCR_cluster_gt1
623	95	7	Untreated A	Naive	66	9.6	CD4_tumor_TCR_cluster_gt1	CD4	tumor	TCR_cluster_gt1
624	96	8	Untreated B	Naive	21	17.2	CD4_tumor_TCR_cluster_gt1	CD4	tumor	TCR_cluster_gt1
625	97	9	Anti-PD-L1 A	GZMB+	31	7.4	CD4_tumor_TCR_cluster_gt1	CD4	tumor	TCR_cluster_gt1
626	98	10	Anti-PD-L1 B	GZMB+	23	3.9	CD4_tumor_TCR_cluster_gt1	CD4	tumor	TCR_cluster_gt1
627	99	11	Anti-PD-L1 C	GZMB+	8	3.6	CD4_tumor_TCR_cluster_gt1	CD4	tumor	TCR_cluster_gt1
628	100	12	Anti-PD-L1 D	GZMB+	23	3.5	CD4_tumor_TCR_cluster_gt1	CD4	tumor	TCR_cluster_gt1
629	101	13	Anti-PD-L1 E	GZMB+	0	NA	CD4_tumor_TCR_cluster_gt1	CD4	tumor	TCR_cluster_gt1
630	102	14	Chemo	GZMB+	11	5.6	CD4_tumor_TCR_cluster_gt1	CD4	tumor	TCR_cluster_gt1
631	103	15	Untreated A	GZMB+	14	2	CD4_tumor_TCR_cluster_gt1	CD4	tumor	TCR_cluster_gt1
632	104	16	Untreated B	GZMB+	0	0	CD4_tumor_TCR_cluster_gt1	CD4	tumor	TCR_cluster_gt1
633	105	17	Anti-PD-L1 A	Mito	23	5.5	CD4_tumor_TCR_cluster_gt1	CD4	tumor	TCR_cluster_gt1
634	106	18	Anti-PD-L1 B	Mito	9	1.5	CD4_tumor_TCR_cluster_gt1	CD4	tumor	TCR_cluster_gt1
635	107	19	Anti-PD-L1 C	Mito	10	4.5	CD4_tumor_TCR_cluster_gt1	CD4	tumor	TCR_cluster_gt1
636	108	20	Anti-PD-L1 D	Mito	18	2.8	CD4_tumor_TCR_cluster_gt1	CD4	tumor	TCR_cluster_gt1
637	109	21	Anti-PD-L1 E	Mito	0	NA	CD4_tumor_TCR_cluster_gt1	CD4	tumor	TCR_cluster_gt1
638	110	22	Chemo	Mito	6	3	CD4_tumor_TCR_cluster_gt1	CD4	tumor	TCR_cluster_gt1
639	111	23	Untreated A	Mito	30	4.4	CD4_tumor_TCR_cluster_gt1	CD4	tumor	TCR_cluster_gt1
640	112	24	Untreated B	Mito	1	0.8	CD4_tumor_TCR_cluster_gt1	CD4	tumor	TCR_cluster_gt1
641	113	25	Anti-PD-L1 A	CM	4	1	CD4_tumor_TCR_cluster_gt1	CD4	tumor	TCR_cluster_gt1
642	114	26	Anti-PD-L1 B	CM	4	0.7	CD4_tumor_TCR_cluster_gt1	CD4	tumor	TCR_cluster_gt1
643	115	27	Anti-PD-L1 C	CM	0	0	CD4_tumor_TCR_cluster_gt1	CD4	tumor	TCR_cluster_gt1
644	116	28	Anti-PD-L1 D	CM	2	0.3	CD4_tumor_TCR_cluster_gt1	CD4	tumor	TCR_cluster_gt1
645	117	29	Anti-PD-L1 E	CM	0	NA	CD4_tumor_TCR_cluster_gt1	CD4	tumor	TCR_cluster_gt1
646	118	30	Chemo	CM	4	2	CD4_tumor_TCR_cluster_gt1	CD4	tumor	TCR_cluster_gt1
647	119	31	Untreated A	CM	7	1	CD4_tumor_TCR_cluster_gt1	CD4	tumor	TCR_cluster_gt1
648	120	32	Untreated B	CM	1	0.8	CD4_tumor_TCR_cluster_gt1	CD4	tumor	TCR_cluster_gt1
649	121	33	Anti-PD-L1 A	GZMK+	25	6	CD4_tumor_TCR_cluster_gt1	CD4	tumor	TCR_cluster_gt1
650	122	34	Anti-PD-L1 B	GZMK+	37	6.3	CD4_tumor_TCR_cluster_gt1	CD4	tumor	TCR_cluster_gt1
651	123	35	Anti-PD-L1 C	GZMK+	39	17.5	CD4_tumor_TCR_cluster_gt1	CD4	tumor	TCR_cluster_gt1
652	124	36	Anti-PD-L1 D	GZMK+	52	8	CD4_tumor_TCR_cluster_gt1	CD4	tumor	TCR_cluster_gt1
653	125	37	Anti-PD-L1 E	GZMK+	0	NA	CD4_tumor_TCR_cluster_gt1	CD4	tumor	TCR_cluster_gt1
654	126	38	Chemo	GZMK+	19	9.6	CD4_tumor_TCR_cluster_gt1	CD4	tumor	TCR_cluster_gt1
655	127	39	Untreated A	GZMK+	52	7.6	CD4_tumor_TCR_cluster_gt1	CD4	tumor	TCR_cluster_gt1
656	128	40	Untreated B	GZMK+	4	3.3	CD4_tumor_TCR_cluster_gt1	CD4	tumor	TCR_cluster_gt1
657	129	41	Anti-PD-L1 A	CXCL13+	121	28.9	CD4_tumor_TCR_cluster_gt1	CD4	tumor	TCR_cluster_gt1
658	130	42	Anti-PD-L1 B	CXCL13+	298	50.6	CD4_tumor_TCR_cluster_gt1	CD4	tumor	TCR_cluster_gt1
659	131	43	Anti-PD-L1 C	CXCL13+	81	36.3	CD4_tumor_TCR_cluster_gt1	CD4	tumor	TCR_cluster_gt1
660	132	44	Anti-PD-L1 D	CXCL13+	109	16.8	CD4_tumor_TCR_cluster_gt1	CD4	tumor	TCR_cluster_gt1
661	133	45	Anti-PD-L1 E	CXCL13+	0	NA	CD4_tumor_TCR_cluster_gt1	CD4	tumor	TCR_cluster_gt1
662	134	46	Chemo	CXCL13+	64	32.5	CD4_tumor_TCR_cluster_gt1	CD4	tumor	TCR_cluster_gt1
663	135	47	Untreated A	CXCL13+	128	18.6	CD4_tumor_TCR_cluster_gt1	CD4	tumor	TCR_cluster_gt1
664	136	48	Untreated B	CXCL13+	14	11.5	CD4_tumor_TCR_cluster_gt1	CD4	tumor	TCR_cluster_gt1
665	137	49	Anti-PD-L1 A	Tregs	145	34.7	CD4_tumor_TCR_cluster_gt1	CD4	tumor	TCR_cluster_gt1
666	138	50	Anti-PD-L1 B	Tregs	108	18.3	CD4_tumor_TCR_cluster_gt1	CD4	tumor	TCR_cluster_gt1
667	139	51	Anti-PD-L1 C	Tregs	67	30	CD4_tumor_TCR_cluster_gt1	CD4	tumor	TCR_cluster_gt1
668	140	52	Anti-PD-L1 D	Tregs	336	51.8	CD4_tumor_TCR_cluster_gt1	CD4	tumor	TCR_cluster_gt1
669	141	53	Anti-PD-L1 E	Tregs	0	NA	CD4_tumor_TCR_cluster_gt1	CD4	tumor	TCR_cluster_gt1
670	142	54	Chemo	Tregs	34	17.3	CD4_tumor_TCR_cluster_gt1	CD4	tumor	TCR_cluster_gt1
671	143	55	Untreated A	Tregs	372	54.1	CD4_tumor_TCR_cluster_gt1	CD4	tumor	TCR_cluster_gt1
672	144	56	Untreated B	Tregs	77	63.1	CD4_tumor_TCR_cluster_gt1	CD4	tumor	TCR_cluster_gt1
673	145	57	Anti-PD-L1 A	Prolif	9	2.2	CD4_tumor_TCR_cluster_gt1	CD4	tumor	TCR_cluster_gt1
674	146	58	Anti-PD-L1 B	Prolif	69	11.7	CD4_tumor_TCR_cluster_gt1	CD4	tumor	TCR_cluster_gt1
675	147	59	Anti-PD-L1 C	Prolif	6	2.7	CD4_tumor_TCR_cluster_gt1	CD4	tumor	TCR_cluster_gt1
676	148	60	Anti-PD-L1 D	Prolif	15	2.3	CD4_tumor_TCR_cluster_gt1	CD4	tumor	TCR_cluster_gt1
677	149	61	Anti-PD-L1 E	Prolif	0	NA	CD4_tumor_TCR_cluster_gt1	CD4	tumor	TCR_cluster_gt1
678	150	62	Chemo	Prolif	7	3.6	CD4_tumor_TCR_cluster_gt1	CD4	tumor	TCR_cluster_gt1
679	151	63	Untreated A	Prolif	13	1.9	CD4_tumor_TCR_cluster_gt1	CD4	tumor	TCR_cluster_gt1
680	152	64	Untreated B	Prolif	4	3.3	CD4_tumor_TCR_cluster_gt1	CD4	tumor	TCR_cluster_gt1
681	153	65	Anti-PD-L1 A	MAIT	1	0.2	CD4_tumor_TCR_cluster_gt1	CD4	tumor	TCR_cluster_gt1
682	154	66	Anti-PD-L1 B	MAIT	1	0.2	CD4_tumor_TCR_cluster_gt1	CD4	tumor	TCR_cluster_gt1
683	155	67	Anti-PD-L1 C	MAIT	0	0	CD4_tumor_TCR_cluster_gt1	CD4	tumor	TCR_cluster_gt1
684	156	68	Anti-PD-L1 D	MAIT	0	0	CD4_tumor_TCR_cluster_gt1	CD4	tumor	TCR_cluster_gt1
685	157	69	Anti-PD-L1 E	MAIT	0	NA	CD4_tumor_TCR_cluster_gt1	CD4	tumor	TCR_cluster_gt1
686	158	70	Chemo	MAIT	2	1	CD4_tumor_TCR_cluster_gt1	CD4	tumor	TCR_cluster_gt1
687	159	71	Untreated A	MAIT	1	0.1	CD4_tumor_TCR_cluster_gt1	CD4	tumor	TCR_cluster_gt1
688	160	72	Untreated B	MAIT	0	0	CD4_tumor_TCR_cluster_gt1	CD4	tumor	TCR_cluster_gt1
689	161	73	Anti-PD-L1 A	EA	2	0.5	CD4_tumor_TCR_cluster_gt1	CD4	tumor	TCR_cluster_gt1
690	162	74	Anti-PD-L1 B	EA	0	0	CD4_tumor_TCR_cluster_gt1	CD4	tumor	TCR_cluster_gt1
691	163	75	Anti-PD-L1 C	EA	0	0	CD4_tumor_TCR_cluster_gt1	CD4	tumor	TCR_cluster_gt1
692	164	76	Anti-PD-L1 D	EA	0	0	CD4_tumor_TCR_cluster_gt1	CD4	tumor	TCR_cluster_gt1
693	165	77	Anti-PD-L1 E	EA	0	NA	CD4_tumor_TCR_cluster_gt1	CD4	tumor	TCR_cluster_gt1
694	166	78	Chemo	EA	38	19.3	CD4_tumor_TCR_cluster_gt1	CD4	tumor	TCR_cluster_gt1
695	167	79	Untreated A	EA	0	0	CD4_tumor_TCR_cluster_gt1	CD4	tumor	TCR_cluster_gt1
696	168	80	Untreated B	EA	0	0	CD4_tumor_TCR_cluster_gt1	CD4	tumor	TCR_cluster_gt1
697	169	81	Anti-PD-L1 A	IFN	0	0	CD4_tumor_TCR_cluster_gt1	CD4	tumor	TCR_cluster_gt1
698	170	82	Anti-PD-L1 B	IFN	0	0	CD4_tumor_TCR_cluster_gt1	CD4	tumor	TCR_cluster_gt1
699	171	83	Anti-PD-L1 C	IFN	0	0	CD4_tumor_TCR_cluster_gt1	CD4	tumor	TCR_cluster_gt1
700	172	84	Anti-PD-L1 D	IFN	2	0.3	CD4_tumor_TCR_cluster_gt1	CD4	tumor	TCR_cluster_gt1
701	173	85	Anti-PD-L1 E	IFN	0	NA	CD4_tumor_TCR_cluster_gt1	CD4	tumor	TCR_cluster_gt1
702	174	86	Chemo	IFN	0	0	CD4_tumor_TCR_cluster_gt1	CD4	tumor	TCR_cluster_gt1
703	175	87	Untreated A	IFN	4	0.6	CD4_tumor_TCR_cluster_gt1	CD4	tumor	TCR_cluster_gt1
704	176	88	Untreated B	IFN	0	0	CD4_tumor_TCR_cluster_gt1	CD4	tumor	TCR_cluster_gt1

## Sheet: Fig. 2A CD4 tumor matched TCR
	X.1	X	patient	cell_types	Freq	percent	subset_data	comp	tissue	sub_info
705	177	1	Anti-PD-L1 A	Naive	0	NA	CD4_tumor_shared	CD4	tumor	blood-matched
706	178	2	Anti-PD-L1 B	Naive	1	12.5	CD4_tumor_shared	CD4	tumor	blood-matched
707	179	3	Anti-PD-L1 C	Naive	6	12.2	CD4_tumor_shared	CD4	tumor	blood-matched
708	180	4	Anti-PD-L1 D	Naive	1	1.5	CD4_tumor_shared	CD4	tumor	blood-matched
709	181	5	Anti-PD-L1 E	Naive	0	NA	CD4_tumor_shared	CD4	tumor	blood-matched
710	182	6	Chemo	Naive	5	8.2	CD4_tumor_shared	CD4	tumor	blood-matched
711	183	7	Untreated A	Naive	5	10.2	CD4_tumor_shared	CD4	tumor	blood-matched
712	184	8	Untreated B	Naive	3	23.1	CD4_tumor_shared	CD4	tumor	blood-matched
713	185	9	Anti-PD-L1 A	GZMB+	0	NA	CD4_tumor_shared	CD4	tumor	blood-matched
714	186	10	Anti-PD-L1 B	GZMB+	2	25	CD4_tumor_shared	CD4	tumor	blood-matched
715	187	11	Anti-PD-L1 C	GZMB+	5	10.2	CD4_tumor_shared	CD4	tumor	blood-matched
716	188	12	Anti-PD-L1 D	GZMB+	16	24.6	CD4_tumor_shared	CD4	tumor	blood-matched
717	189	13	Anti-PD-L1 E	GZMB+	0	NA	CD4_tumor_shared	CD4	tumor	blood-matched
718	190	14	Chemo	GZMB+	16	26.2	CD4_tumor_shared	CD4	tumor	blood-matched
719	191	15	Untreated A	GZMB+	0	0	CD4_tumor_shared	CD4	tumor	blood-matched
720	192	16	Untreated B	GZMB+	0	0	CD4_tumor_shared	CD4	tumor	blood-matched
721	193	17	Anti-PD-L1 A	Mito	0	NA	CD4_tumor_shared	CD4	tumor	blood-matched
722	194	18	Anti-PD-L1 B	Mito	0	0	CD4_tumor_shared	CD4	tumor	blood-matched
723	195	19	Anti-PD-L1 C	Mito	1	2	CD4_tumor_shared	CD4	tumor	blood-matched
724	196	20	Anti-PD-L1 D	Mito	1	1.5	CD4_tumor_shared	CD4	tumor	blood-matched
725	197	21	Anti-PD-L1 E	Mito	0	NA	CD4_tumor_shared	CD4	tumor	blood-matched
726	198	22	Chemo	Mito	2	3.3	CD4_tumor_shared	CD4	tumor	blood-matched
727	199	23	Untreated A	Mito	1	2	CD4_tumor_shared	CD4	tumor	blood-matched
728	200	24	Untreated B	Mito	0	0	CD4_tumor_shared	CD4	tumor	blood-matched
729	201	25	Anti-PD-L1 A	CM	0	NA	CD4_tumor_shared	CD4	tumor	blood-matched
730	202	26	Anti-PD-L1 B	CM	0	0	CD4_tumor_shared	CD4	tumor	blood-matched
731	203	27	Anti-PD-L1 C	CM	1	2	CD4_tumor_shared	CD4	tumor	blood-matched
732	204	28	Anti-PD-L1 D	CM	0	0	CD4_tumor_shared	CD4	tumor	blood-matched
733	205	29	Anti-PD-L1 E	CM	0	NA	CD4_tumor_shared	CD4	tumor	blood-matched
734	206	30	Chemo	CM	2	3.3	CD4_tumor_shared	CD4	tumor	blood-matched
735	207	31	Untreated A	CM	2	4.1	CD4_tumor_shared	CD4	tumor	blood-matched
736	208	32	Untreated B	CM	0	0	CD4_tumor_shared	CD4	tumor	blood-matched
737	209	33	Anti-PD-L1 A	GZMK+	0	NA	CD4_tumor_shared	CD4	tumor	blood-matched
738	210	34	Anti-PD-L1 B	GZMK+	2	25	CD4_tumor_shared	CD4	tumor	blood-matched
739	211	35	Anti-PD-L1 C	GZMK+	11	22.4	CD4_tumor_shared	CD4	tumor	blood-matched
740	212	36	Anti-PD-L1 D	GZMK+	11	16.9	CD4_tumor_shared	CD4	tumor	blood-matched
741	213	37	Anti-PD-L1 E	GZMK+	0	NA	CD4_tumor_shared	CD4	tumor	blood-matched
742	214	38	Chemo	GZMK+	19	31.1	CD4_tumor_shared	CD4	tumor	blood-matched
743	215	39	Untreated A	GZMK+	9	18.4	CD4_tumor_shared	CD4	tumor	blood-matched
744	216	40	Untreated B	GZMK+	3	23.1	CD4_tumor_shared	CD4	tumor	blood-matched
745	217	41	Anti-PD-L1 A	CXCL13+	0	NA	CD4_tumor_shared	CD4	tumor	blood-matched
746	218	42	Anti-PD-L1 B	CXCL13+	3	37.5	CD4_tumor_shared	CD4	tumor	blood-matched
747	219	43	Anti-PD-L1 C	CXCL13+	21	42.9	CD4_tumor_shared	CD4	tumor	blood-matched
748	220	44	Anti-PD-L1 D	CXCL13+	17	26.2	CD4_tumor_shared	CD4	tumor	blood-matched
749	221	45	Anti-PD-L1 E	CXCL13+	0	NA	CD4_tumor_shared	CD4	tumor	blood-matched
750	222	46	Chemo	CXCL13+	14	23	CD4_tumor_shared	CD4	tumor	blood-matched
751	223	47	Untreated A	CXCL13+	9	18.4	CD4_tumor_shared	CD4	tumor	blood-matched
752	224	48	Untreated B	CXCL13+	2	15.4	CD4_tumor_shared	CD4	tumor	blood-matched
753	225	49	Anti-PD-L1 A	Tregs	0	NA	CD4_tumor_shared	CD4	tumor	blood-matched
754	226	50	Anti-PD-L1 B	Tregs	0	0	CD4_tumor_shared	CD4	tumor	blood-matched
755	227	51	Anti-PD-L1 C	Tregs	2	4.1	CD4_tumor_shared	CD4	tumor	blood-matched
756	228	52	Anti-PD-L1 D	Tregs	19	29.2	CD4_tumor_shared	CD4	tumor	blood-matched
757	229	53	Anti-PD-L1 E	Tregs	0	NA	CD4_tumor_shared	CD4	tumor	blood-matched
758	230	54	Chemo	Tregs	2	3.3	CD4_tumor_shared	CD4	tumor	blood-matched
759	231	55	Untreated A	Tregs	20	40.8	CD4_tumor_shared	CD4	tumor	blood-matched
760	232	56	Untreated B	Tregs	5	38.5	CD4_tumor_shared	CD4	tumor	blood-matched
761	233	57	Anti-PD-L1 A	Prolif	0	NA	CD4_tumor_shared	CD4	tumor	blood-matched
762	234	58	Anti-PD-L1 B	Prolif	0	0	CD4_tumor_shared	CD4	tumor	blood-matched
763	235	59	Anti-PD-L1 C	Prolif	2	4.1	CD4_tumor_shared	CD4	tumor	blood-matched
764	236	60	Anti-PD-L1 D	Prolif	0	0	CD4_tumor_shared	CD4	tumor	blood-matched
765	237	61	Anti-PD-L1 E	Prolif	0	NA	CD4_tumor_shared	CD4	tumor	blood-matched
766	238	62	Chemo	Prolif	0	0	CD4_tumor_shared	CD4	tumor	blood-matched
767	239	63	Untreated A	Prolif	2	4.1	CD4_tumor_shared	CD4	tumor	blood-matched
768	240	64	Untreated B	Prolif	0	0	CD4_tumor_shared	CD4	tumor	blood-matched
769	241	65	Anti-PD-L1 A	MAIT	0	NA	CD4_tumor_shared	CD4	tumor	blood-matched
770	242	66	Anti-PD-L1 B	MAIT	0	0	CD4_tumor_shared	CD4	tumor	blood-matched
771	243	67	Anti-PD-L1 C	MAIT	0	0	CD4_tumor_shared	CD4	tumor	blood-matched
772	244	68	Anti-PD-L1 D	MAIT	0	0	CD4_tumor_shared	CD4	tumor	blood-matched
773	245	69	Anti-PD-L1 E	MAIT	0	NA	CD4_tumor_shared	CD4	tumor	blood-matched
774	246	70	Chemo	MAIT	1	1.6	CD4_tumor_shared	CD4	tumor	blood-matched
775	247	71	Untreated A	MAIT	0	0	CD4_tumor_shared	CD4	tumor	blood-matched
776	248	72	Untreated B	MAIT	0	0	CD4_tumor_shared	CD4	tumor	blood-matched
777	249	73	Anti-PD-L1 A	EA	0	NA	CD4_tumor_shared	CD4	tumor	blood-matched
778	250	74	Anti-PD-L1 B	EA	0	0	CD4_tumor_shared	CD4	tumor	blood-matched
779	251	75	Anti-PD-L1 C	EA	0	0	CD4_tumor_shared	CD4	tumor	blood-matched
780	252	76	Anti-PD-L1 D	EA	0	0	CD4_tumor_shared	CD4	tumor	blood-matched
781	253	77	Anti-PD-L1 E	EA	0	NA	CD4_tumor_shared	CD4	tumor	blood-matched
782	254	78	Chemo	EA	0	0	CD4_tumor_shared	CD4	tumor	blood-matched
783	255	79	Untreated A	EA	0	0	CD4_tumor_shared	CD4	tumor	blood-matched
784	256	80	Untreated B	EA	0	0	CD4_tumor_shared	CD4	tumor	blood-matched
785	257	81	Anti-PD-L1 A	IFN	0	NA	CD4_tumor_shared	CD4	tumor	blood-matched
786	258	82	Anti-PD-L1 B	IFN	0	0	CD4_tumor_shared	CD4	tumor	blood-matched
787	259	83	Anti-PD-L1 C	IFN	0	0	CD4_tumor_shared	CD4	tumor	blood-matched
788	260	84	Anti-PD-L1 D	IFN	0	0	CD4_tumor_shared	CD4	tumor	blood-matched
789	261	85	Anti-PD-L1 E	IFN	0	NA	CD4_tumor_shared	CD4	tumor	blood-matched
790	262	86	Chemo	IFN	0	0	CD4_tumor_shared	CD4	tumor	blood-matched
791	263	87	Untreated A	IFN	1	2	CD4_tumor_shared	CD4	tumor	blood-matched
792	264	88	Untreated B	IFN	0	0	CD4_tumor_shared	CD4	tumor	blood-matched

## Sheet: Fig. 2A CD8 blood All TCR
	X.1	X	patient	cell_types	Freq	percent	subset_data	comp	tissue	sub_info
793	1	1	Anti-PD-L1 A	Naive	0	NA	CD8_blood_All	CD8	blood	All
794	2	2	Anti-PD-L1 B	Naive	450	14.2	CD8_blood_All	CD8	blood	All
795	3	3	Anti-PD-L1 C	Naive	405	9.2	CD8_blood_All	CD8	blood	All
796	4	4	Anti-PD-L1 D	Naive	113	4	CD8_blood_All	CD8	blood	All
797	5	5	Anti-PD-L1 E	Naive	261	20.9	CD8_blood_All	CD8	blood	All
798	6	6	Chemo	Naive	54	5.1	CD8_blood_All	CD8	blood	All
799	7	7	Untreated A	Naive	128	7.7	CD8_blood_All	CD8	blood	All
800	8	8	Untreated B	Naive	220	5.8	CD8_blood_All	CD8	blood	All
801	9	9	Anti-PD-L1 A	GZMB+	0	NA	CD8_blood_All	CD8	blood	All
802	10	10	Anti-PD-L1 B	GZMB+	1710	54.1	CD8_blood_All	CD8	blood	All
803	11	11	Anti-PD-L1 C	GZMB+	1666	37.9	CD8_blood_All	CD8	blood	All
804	12	12	Anti-PD-L1 D	GZMB+	1473	52.5	CD8_blood_All	CD8	blood	All
805	13	13	Anti-PD-L1 E	GZMB+	357	28.5	CD8_blood_All	CD8	blood	All
806	14	14	Chemo	GZMB+	580	55.2	CD8_blood_All	CD8	blood	All
807	15	15	Untreated A	GZMB+	472	28.4	CD8_blood_All	CD8	blood	All
808	16	16	Untreated B	GZMB+	2071	54.3	CD8_blood_All	CD8	blood	All
809	17	17	Anti-PD-L1 A	Mito	0	NA	CD8_blood_All	CD8	blood	All
810	18	18	Anti-PD-L1 B	Mito	323	10.2	CD8_blood_All	CD8	blood	All
811	19	19	Anti-PD-L1 C	Mito	468	10.7	CD8_blood_All	CD8	blood	All
812	20	20	Anti-PD-L1 D	Mito	170	6.1	CD8_blood_All	CD8	blood	All
813	21	21	Anti-PD-L1 E	Mito	176	14.1	CD8_blood_All	CD8	blood	All
814	22	22	Chemo	Mito	61	5.8	CD8_blood_All	CD8	blood	All
815	23	23	Untreated A	Mito	89	5.3	CD8_blood_All	CD8	blood	All
816	24	24	Untreated B	Mito	216	5.7	CD8_blood_All	CD8	blood	All
817	25	25	Anti-PD-L1 A	CM	0	NA	CD8_blood_All	CD8	blood	All
818	26	26	Anti-PD-L1 B	CM	210	6.6	CD8_blood_All	CD8	blood	All
819	27	27	Anti-PD-L1 C	CM	258	5.9	CD8_blood_All	CD8	blood	All
820	28	28	Anti-PD-L1 D	CM	219	7.8	CD8_blood_All	CD8	blood	All
821	29	29	Anti-PD-L1 E	CM	107	8.6	CD8_blood_All	CD8	blood	All
822	30	30	Chemo	CM	29	2.8	CD8_blood_All	CD8	blood	All
823	31	31	Untreated A	CM	49	2.9	CD8_blood_All	CD8	blood	All
824	32	32	Untreated B	CM	507	13.3	CD8_blood_All	CD8	blood	All
825	33	33	Anti-PD-L1 A	GZMK+	0	NA	CD8_blood_All	CD8	blood	All
826	34	34	Anti-PD-L1 B	GZMK+	315	10	CD8_blood_All	CD8	blood	All
827	35	35	Anti-PD-L1 C	GZMK+	1087	24.7	CD8_blood_All	CD8	blood	All
828	36	36	Anti-PD-L1 D	GZMK+	448	16	CD8_blood_All	CD8	blood	All
829	37	37	Anti-PD-L1 E	GZMK+	242	19.3	CD8_blood_All	CD8	blood	All
830	38	38	Chemo	GZMK+	289	27.5	CD8_blood_All	CD8	blood	All
831	39	39	Untreated A	GZMK+	771	46.3	CD8_blood_All	CD8	blood	All
832	40	40	Untreated B	GZMK+	660	17.3	CD8_blood_All	CD8	blood	All
833	41	41	Anti-PD-L1 A	CXCL13+	0	NA	CD8_blood_All	CD8	blood	All
834	42	42	Anti-PD-L1 B	CXCL13+	57	1.8	CD8_blood_All	CD8	blood	All
835	43	43	Anti-PD-L1 C	CXCL13+	152	3.5	CD8_blood_All	CD8	blood	All
836	44	44	Anti-PD-L1 D	CXCL13+	19	0.7	CD8_blood_All	CD8	blood	All
837	45	45	Anti-PD-L1 E	CXCL13+	48	3.8	CD8_blood_All	CD8	blood	All
838	46	46	Chemo	CXCL13+	10	1	CD8_blood_All	CD8	blood	All
839	47	47	Untreated A	CXCL13+	57	3.4	CD8_blood_All	CD8	blood	All
840	48	48	Untreated B	CXCL13+	88	2.3	CD8_blood_All	CD8	blood	All
841	49	49	Anti-PD-L1 A	Tregs	0	NA	CD8_blood_All	CD8	blood	All
842	50	50	Anti-PD-L1 B	Tregs	17	0.5	CD8_blood_All	CD8	blood	All
843	51	51	Anti-PD-L1 C	Tregs	27	0.6	CD8_blood_All	CD8	blood	All
844	52	52	Anti-PD-L1 D	Tregs	6	0.2	CD8_blood_All	CD8	blood	All
845	53	53	Anti-PD-L1 E	Tregs	14	1.1	CD8_blood_All	CD8	blood	All
846	54	54	Chemo	Tregs	3	0.3	CD8_blood_All	CD8	blood	All
847	55	55	Untreated A	Tregs	8	0.5	CD8_blood_All	CD8	blood	All
848	56	56	Untreated B	Tregs	14	0.4	CD8_blood_All	CD8	blood	All
849	57	57	Anti-PD-L1 A	Prolif	0	NA	CD8_blood_All	CD8	blood	All
850	58	58	Anti-PD-L1 B	Prolif	43	1.4	CD8_blood_All	CD8	blood	All
851	59	59	Anti-PD-L1 C	Prolif	255	5.8	CD8_blood_All	CD8	blood	All
852	60	60	Anti-PD-L1 D	Prolif	303	10.8	CD8_blood_All	CD8	blood	All
853	61	61	Anti-PD-L1 E	Prolif	28	2.2	CD8_blood_All	CD8	blood	All
854	62	62	Chemo	Prolif	12	1.1	CD8_blood_All	CD8	blood	All
855	63	63	Untreated A	Prolif	49	2.9	CD8_blood_All	CD8	blood	All
856	64	64	Untreated B	Prolif	29	0.8	CD8_blood_All	CD8	blood	All
857	65	65	Anti-PD-L1 A	MAIT	0	NA	CD8_blood_All	CD8	blood	All
858	66	66	Anti-PD-L1 B	MAIT	38	1.2	CD8_blood_All	CD8	blood	All
859	67	67	Anti-PD-L1 C	MAIT	74	1.7	CD8_blood_All	CD8	blood	All
860	68	68	Anti-PD-L1 D	MAIT	31	1.1	CD8_blood_All	CD8	blood	All
861	69	69	Anti-PD-L1 E	MAIT	17	1.4	CD8_blood_All	CD8	blood	All
862	70	70	Chemo	MAIT	13	1.2	CD8_blood_All	CD8	blood	All
863	71	71	Untreated A	MAIT	38	2.3	CD8_blood_All	CD8	blood	All
864	72	72	Untreated B	MAIT	10	0.3	CD8_blood_All	CD8	blood	All
865	73	73	Anti-PD-L1 A	EA	0	NA	CD8_blood_All	CD8	blood	All
866	74	74	Anti-PD-L1 B	EA	0	0	CD8_blood_All	CD8	blood	All
867	75	75	Anti-PD-L1 C	EA	0	0	CD8_blood_All	CD8	blood	All
868	76	76	Anti-PD-L1 D	EA	24	0.9	CD8_blood_All	CD8	blood	All
869	77	77	Anti-PD-L1 E	EA	1	0.1	CD8_blood_All	CD8	blood	All
870	78	78	Chemo	EA	0	0	CD8_blood_All	CD8	blood	All
871	79	79	Untreated A	EA	0	0	CD8_blood_All	CD8	blood	All
872	80	80	Untreated B	EA	0	0	CD8_blood_All	CD8	blood	All
873	81	81	Anti-PD-L1 A	IFN	0	NA	CD8_blood_All	CD8	blood	All
874	82	82	Anti-PD-L1 B	IFN	0	0	CD8_blood_All	CD8	blood	All
875	83	83	Anti-PD-L1 C	IFN	1	0	CD8_blood_All	CD8	blood	All
876	84	84	Anti-PD-L1 D	IFN	0	0	CD8_blood_All	CD8	blood	All
877	85	85	Anti-PD-L1 E	IFN	0	0	CD8_blood_All	CD8	blood	All
878	86	86	Chemo	IFN	0	0	CD8_blood_All	CD8	blood	All
879	87	87	Untreated A	IFN	3	0.2	CD8_blood_All	CD8	blood	All
880	88	88	Untreated B	IFN	0	0	CD8_blood_All	CD8	blood	All

## Sheet: Fig. 2A CD8 blood expanded
	X.1	X	patient	cell_types	Freq	percent	subset_data	comp	tissue	sub_info
881	89	1	Anti-PD-L1 A	Naive	0	NA	CD8_blood_TCR_cluster_gt1	CD8	blood	TCR_cluster_gt1
882	90	2	Anti-PD-L1 B	Naive	31	2.1	CD8_blood_TCR_cluster_gt1	CD8	blood	TCR_cluster_gt1
883	91	3	Anti-PD-L1 C	Naive	45	2.1	CD8_blood_TCR_cluster_gt1	CD8	blood	TCR_cluster_gt1
884	92	4	Anti-PD-L1 D	Naive	31	1.8	CD8_blood_TCR_cluster_gt1	CD8	blood	TCR_cluster_gt1
885	93	5	Anti-PD-L1 E	Naive	1	1.4	CD8_blood_TCR_cluster_gt1	CD8	blood	TCR_cluster_gt1
886	94	6	Chemo	Naive	11	2	CD8_blood_TCR_cluster_gt1	CD8	blood	TCR_cluster_gt1
887	95	7	Untreated A	Naive	19	2.2	CD8_blood_TCR_cluster_gt1	CD8	blood	TCR_cluster_gt1
888	96	8	Untreated B	Naive	49	2.1	CD8_blood_TCR_cluster_gt1	CD8	blood	TCR_cluster_gt1
889	97	9	Anti-PD-L1 A	GZMB+	0	NA	CD8_blood_TCR_cluster_gt1	CD8	blood	TCR_cluster_gt1
890	98	10	Anti-PD-L1 B	GZMB+	1181	81.2	CD8_blood_TCR_cluster_gt1	CD8	blood	TCR_cluster_gt1
891	99	11	Anti-PD-L1 C	GZMB+	1026	48.6	CD8_blood_TCR_cluster_gt1	CD8	blood	TCR_cluster_gt1
892	100	12	Anti-PD-L1 D	GZMB+	1041	59	CD8_blood_TCR_cluster_gt1	CD8	blood	TCR_cluster_gt1
893	101	13	Anti-PD-L1 E	GZMB+	48	67.6	CD8_blood_TCR_cluster_gt1	CD8	blood	TCR_cluster_gt1
894	102	14	Chemo	GZMB+	354	65.7	CD8_blood_TCR_cluster_gt1	CD8	blood	TCR_cluster_gt1
895	103	15	Untreated A	GZMB+	295	33.9	CD8_blood_TCR_cluster_gt1	CD8	blood	TCR_cluster_gt1
896	104	16	Untreated B	GZMB+	1642	71.4	CD8_blood_TCR_cluster_gt1	CD8	blood	TCR_cluster_gt1
897	105	17	Anti-PD-L1 A	Mito	0	NA	CD8_blood_TCR_cluster_gt1	CD8	blood	TCR_cluster_gt1
898	106	18	Anti-PD-L1 B	Mito	55	3.8	CD8_blood_TCR_cluster_gt1	CD8	blood	TCR_cluster_gt1
899	107	19	Anti-PD-L1 C	Mito	139	6.6	CD8_blood_TCR_cluster_gt1	CD8	blood	TCR_cluster_gt1
900	108	20	Anti-PD-L1 D	Mito	73	4.1	CD8_blood_TCR_cluster_gt1	CD8	blood	TCR_cluster_gt1
901	109	21	Anti-PD-L1 E	Mito	3	4.2	CD8_blood_TCR_cluster_gt1	CD8	blood	TCR_cluster_gt1
902	110	22	Chemo	Mito	23	4.3	CD8_blood_TCR_cluster_gt1	CD8	blood	TCR_cluster_gt1
903	111	23	Untreated A	Mito	23	2.6	CD8_blood_TCR_cluster_gt1	CD8	blood	TCR_cluster_gt1
904	112	24	Untreated B	Mito	90	3.9	CD8_blood_TCR_cluster_gt1	CD8	blood	TCR_cluster_gt1
905	113	25	Anti-PD-L1 A	CM	0	NA	CD8_blood_TCR_cluster_gt1	CD8	blood	TCR_cluster_gt1
906	114	26	Anti-PD-L1 B	CM	30	2.1	CD8_blood_TCR_cluster_gt1	CD8	blood	TCR_cluster_gt1
907	115	27	Anti-PD-L1 C	CM	53	2.5	CD8_blood_TCR_cluster_gt1	CD8	blood	TCR_cluster_gt1
908	116	28	Anti-PD-L1 D	CM	87	4.9	CD8_blood_TCR_cluster_gt1	CD8	blood	TCR_cluster_gt1
909	117	29	Anti-PD-L1 E	CM	2	2.8	CD8_blood_TCR_cluster_gt1	CD8	blood	TCR_cluster_gt1
910	118	30	Chemo	CM	4	0.7	CD8_blood_TCR_cluster_gt1	CD8	blood	TCR_cluster_gt1
911	119	31	Untreated A	CM	6	0.7	CD8_blood_TCR_cluster_gt1	CD8	blood	TCR_cluster_gt1
912	120	32	Untreated B	CM	102	4.4	CD8_blood_TCR_cluster_gt1	CD8	blood	TCR_cluster_gt1
913	121	33	Anti-PD-L1 A	GZMK+	0	NA	CD8_blood_TCR_cluster_gt1	CD8	blood	TCR_cluster_gt1
914	122	34	Anti-PD-L1 B	GZMK+	130	8.9	CD8_blood_TCR_cluster_gt1	CD8	blood	TCR_cluster_gt1
915	123	35	Anti-PD-L1 C	GZMK+	576	27.3	CD8_blood_TCR_cluster_gt1	CD8	blood	TCR_cluster_gt1
916	124	36	Anti-PD-L1 D	GZMK+	269	15.3	CD8_blood_TCR_cluster_gt1	CD8	blood	TCR_cluster_gt1
917	125	37	Anti-PD-L1 E	GZMK+	16	22.5	CD8_blood_TCR_cluster_gt1	CD8	blood	TCR_cluster_gt1
918	126	38	Chemo	GZMK+	139	25.8	CD8_blood_TCR_cluster_gt1	CD8	blood	TCR_cluster_gt1
919	127	39	Untreated A	GZMK+	475	54.7	CD8_blood_TCR_cluster_gt1	CD8	blood	TCR_cluster_gt1
920	128	40	Untreated B	GZMK+	378	16.4	CD8_blood_TCR_cluster_gt1	CD8	blood	TCR_cluster_gt1
921	129	41	Anti-PD-L1 A	CXCL13+	0	NA	CD8_blood_TCR_cluster_gt1	CD8	blood	TCR_cluster_gt1
922	130	42	Anti-PD-L1 B	CXCL13+	7	0.5	CD8_blood_TCR_cluster_gt1	CD8	blood	TCR_cluster_gt1
923	131	43	Anti-PD-L1 C	CXCL13+	63	3	CD8_blood_TCR_cluster_gt1	CD8	blood	TCR_cluster_gt1
924	132	44	Anti-PD-L1 D	CXCL13+	7	0.4	CD8_blood_TCR_cluster_gt1	CD8	blood	TCR_cluster_gt1
925	133	45	Anti-PD-L1 E	CXCL13+	0	0	CD8_blood_TCR_cluster_gt1	CD8	blood	TCR_cluster_gt1
926	134	46	Chemo	CXCL13+	1	0.2	CD8_blood_TCR_cluster_gt1	CD8	blood	TCR_cluster_gt1
927	135	47	Untreated A	CXCL13+	7	0.8	CD8_blood_TCR_cluster_gt1	CD8	blood	TCR_cluster_gt1
928	136	48	Untreated B	CXCL13+	14	0.6	CD8_blood_TCR_cluster_gt1	CD8	blood	TCR_cluster_gt1
929	137	49	Anti-PD-L1 A	Tregs	0	NA	CD8_blood_TCR_cluster_gt1	CD8	blood	TCR_cluster_gt1
930	138	50	Anti-PD-L1 B	Tregs	1	0.1	CD8_blood_TCR_cluster_gt1	CD8	blood	TCR_cluster_gt1
931	139	51	Anti-PD-L1 C	Tregs	3	0.1	CD8_blood_TCR_cluster_gt1	CD8	blood	TCR_cluster_gt1
932	140	52	Anti-PD-L1 D	Tregs	4	0.2	CD8_blood_TCR_cluster_gt1	CD8	blood	TCR_cluster_gt1
933	141	53	Anti-PD-L1 E	Tregs	0	0	CD8_blood_TCR_cluster_gt1	CD8	blood	TCR_cluster_gt1
934	142	54	Chemo	Tregs	1	0.2	CD8_blood_TCR_cluster_gt1	CD8	blood	TCR_cluster_gt1
935	143	55	Untreated A	Tregs	3	0.3	CD8_blood_TCR_cluster_gt1	CD8	blood	TCR_cluster_gt1
936	144	56	Untreated B	Tregs	1	0	CD8_blood_TCR_cluster_gt1	CD8	blood	TCR_cluster_gt1
937	145	57	Anti-PD-L1 A	Prolif	0	NA	CD8_blood_TCR_cluster_gt1	CD8	blood	TCR_cluster_gt1
938	146	58	Anti-PD-L1 B	Prolif	10	0.7	CD8_blood_TCR_cluster_gt1	CD8	blood	TCR_cluster_gt1
939	147	59	Anti-PD-L1 C	Prolif	182	8.6	CD8_blood_TCR_cluster_gt1	CD8	blood	TCR_cluster_gt1
940	148	60	Anti-PD-L1 D	Prolif	219	12.4	CD8_blood_TCR_cluster_gt1	CD8	blood	TCR_cluster_gt1
941	149	61	Anti-PD-L1 E	Prolif	1	1.4	CD8_blood_TCR_cluster_gt1	CD8	blood	TCR_cluster_gt1
942	150	62	Chemo	Prolif	4	0.7	CD8_blood_TCR_cluster_gt1	CD8	blood	TCR_cluster_gt1
943	151	63	Untreated A	Prolif	31	3.6	CD8_blood_TCR_cluster_gt1	CD8	blood	TCR_cluster_gt1
944	152	64	Untreated B	Prolif	19	0.8	CD8_blood_TCR_cluster_gt1	CD8	blood	TCR_cluster_gt1
945	153	65	Anti-PD-L1 A	MAIT	0	NA	CD8_blood_TCR_cluster_gt1	CD8	blood	TCR_cluster_gt1
946	154	66	Anti-PD-L1 B	MAIT	10	0.7	CD8_blood_TCR_cluster_gt1	CD8	blood	TCR_cluster_gt1
947	155	67	Anti-PD-L1 C	MAIT	23	1.1	CD8_blood_TCR_cluster_gt1	CD8	blood	TCR_cluster_gt1
948	156	68	Anti-PD-L1 D	MAIT	18	1	CD8_blood_TCR_cluster_gt1	CD8	blood	TCR_cluster_gt1
949	157	69	Anti-PD-L1 E	MAIT	0	0	CD8_blood_TCR_cluster_gt1	CD8	blood	TCR_cluster_gt1
950	158	70	Chemo	MAIT	2	0.4	CD8_blood_TCR_cluster_gt1	CD8	blood	TCR_cluster_gt1
951	159	71	Untreated A	MAIT	10	1.2	CD8_blood_TCR_cluster_gt1	CD8	blood	TCR_cluster_gt1
952	160	72	Untreated B	MAIT	5	0.2	CD8_blood_TCR_cluster_gt1	CD8	blood	TCR_cluster_gt1
953	161	73	Anti-PD-L1 A	EA	0	NA	CD8_blood_TCR_cluster_gt1	CD8	blood	TCR_cluster_gt1
954	162	74	Anti-PD-L1 B	EA	0	0	CD8_blood_TCR_cluster_gt1	CD8	blood	TCR_cluster_gt1
955	163	75	Anti-PD-L1 C	EA	0	0	CD8_blood_TCR_cluster_gt1	CD8	blood	TCR_cluster_gt1
956	164	76	Anti-PD-L1 D	EA	14	0.8	CD8_blood_TCR_cluster_gt1	CD8	blood	TCR_cluster_gt1
957	165	77	Anti-PD-L1 E	EA	0	0	CD8_blood_TCR_cluster_gt1	CD8	blood	TCR_cluster_gt1
958	166	78	Chemo	EA	0	0	CD8_blood_TCR_cluster_gt1	CD8	blood	TCR_cluster_gt1
959	167	79	Untreated A	EA	0	0	CD8_blood_TCR_cluster_gt1	CD8	blood	TCR_cluster_gt1
960	168	80	Untreated B	EA	0	0	CD8_blood_TCR_cluster_gt1	CD8	blood	TCR_cluster_gt1
961	169	81	Anti-PD-L1 A	IFN	0	NA	CD8_blood_TCR_cluster_gt1	CD8	blood	TCR_cluster_gt1
962	170	82	Anti-PD-L1 B	IFN	0	0	CD8_blood_TCR_cluster_gt1	CD8	blood	TCR_cluster_gt1
963	171	83	Anti-PD-L1 C	IFN	1	0	CD8_blood_TCR_cluster_gt1	CD8	blood	TCR_cluster_gt1
964	172	84	Anti-PD-L1 D	IFN	0	0	CD8_blood_TCR_cluster_gt1	CD8	blood	TCR_cluster_gt1
965	173	85	Anti-PD-L1 E	IFN	0	0	CD8_blood_TCR_cluster_gt1	CD8	blood	TCR_cluster_gt1
966	174	86	Chemo	IFN	0	0	CD8_blood_TCR_cluster_gt1	CD8	blood	TCR_cluster_gt1
967	175	87	Untreated A	IFN	0	0	CD8_blood_TCR_cluster_gt1	CD8	blood	TCR_cluster_gt1
968	176	88	Untreated B	IFN	0	0	CD8_blood_TCR_cluster_gt1	CD8	blood	TCR_cluster_gt1

## Sheet: Fig. 2A CD8 blood matched TCR
	X.1	X	patient	cell_types	Freq	percent	subset_data	comp	tissue	sub_info
969	177	1	Anti-PD-L1 A	Naive	0	NA	CD8_blood_shared	CD8	blood	tumor-matched
970	178	2	Anti-PD-L1 B	Naive	10	1.3	CD8_blood_shared	CD8	blood	tumor-matched
971	179	3	Anti-PD-L1 C	Naive	7	1.4	CD8_blood_shared	CD8	blood	tumor-matched
972	180	4	Anti-PD-L1 D	Naive	15	2.1	CD8_blood_shared	CD8	blood	tumor-matched
973	181	5	Anti-PD-L1 E	Naive	0	NA	CD8_blood_shared	CD8	blood	tumor-matched
974	182	6	Chemo	Naive	10	2	CD8_blood_shared	CD8	blood	tumor-matched
975	183	7	Untreated A	Naive	15	2.3	CD8_blood_shared	CD8	blood	tumor-matched
976	184	8	Untreated B	Naive	19	1.9	CD8_blood_shared	CD8	blood	tumor-matched
977	185	9	Anti-PD-L1 A	GZMB+	0	NA	CD8_blood_shared	CD8	blood	tumor-matched
978	186	10	Anti-PD-L1 B	GZMB+	668	86.5	CD8_blood_shared	CD8	blood	tumor-matched
979	187	11	Anti-PD-L1 C	GZMB+	119	23.7	CD8_blood_shared	CD8	blood	tumor-matched
980	188	12	Anti-PD-L1 D	GZMB+	491	67.2	CD8_blood_shared	CD8	blood	tumor-matched
981	189	13	Anti-PD-L1 E	GZMB+	0	NA	CD8_blood_shared	CD8	blood	tumor-matched
982	190	14	Chemo	GZMB+	334	67.1	CD8_blood_shared	CD8	blood	tumor-matched
983	191	15	Untreated A	GZMB+	213	33.1	CD8_blood_shared	CD8	blood	tumor-matched
984	192	16	Untreated B	GZMB+	770	75.6	CD8_blood_shared	CD8	blood	tumor-matched
985	193	17	Anti-PD-L1 A	Mito	0	NA	CD8_blood_shared	CD8	blood	tumor-matched
986	194	18	Anti-PD-L1 B	Mito	19	2.5	CD8_blood_shared	CD8	blood	tumor-matched
987	195	19	Anti-PD-L1 C	Mito	29	5.8	CD8_blood_shared	CD8	blood	tumor-matched
988	196	20	Anti-PD-L1 D	Mito	26	3.6	CD8_blood_shared	CD8	blood	tumor-matched
989	197	21	Anti-PD-L1 E	Mito	0	NA	CD8_blood_shared	CD8	blood	tumor-matched
990	198	22	Chemo	Mito	20	4	CD8_blood_shared	CD8	blood	tumor-matched
991	199	23	Untreated A	Mito	17	2.6	CD8_blood_shared	CD8	blood	tumor-matched
992	200	24	Untreated B	Mito	29	2.8	CD8_blood_shared	CD8	blood	tumor-matched
993	201	25	Anti-PD-L1 A	CM	0	NA	CD8_blood_shared	CD8	blood	tumor-matched
994	202	26	Anti-PD-L1 B	CM	11	1.4	CD8_blood_shared	CD8	blood	tumor-matched
995	203	27	Anti-PD-L1 C	CM	4	0.8	CD8_blood_shared	CD8	blood	tumor-matched
996	204	28	Anti-PD-L1 D	CM	25	3.4	CD8_blood_shared	CD8	blood	tumor-matched
997	205	29	Anti-PD-L1 E	CM	0	NA	CD8_blood_shared	CD8	blood	tumor-matched
998	206	30	Chemo	CM	4	0.8	CD8_blood_shared	CD8	blood	tumor-matched
999	207	31	Untreated A	CM	2	0.3	CD8_blood_shared	CD8	blood	tumor-matched
1000	208	32	Untreated B	CM	15	1.5	CD8_blood_shared	CD8	blood	tumor-matched
1001	209	33	Anti-PD-L1 A	GZMK+	0	NA	CD8_blood_shared	CD8	blood	tumor-matched
1002	210	34	Anti-PD-L1 B	GZMK+	55	7.1	CD8_blood_shared	CD8	blood	tumor-matched
1003	211	35	Anti-PD-L1 C	GZMK+	181	36.1	CD8_blood_shared	CD8	blood	tumor-matched
1004	212	36	Anti-PD-L1 D	GZMK+	128	17.5	CD8_blood_shared	CD8	blood	tumor-matched
1005	213	37	Anti-PD-L1 E	GZMK+	0	NA	CD8_blood_shared	CD8	blood	tumor-matched
1006	214	38	Chemo	GZMK+	123	24.7	CD8_blood_shared	CD8	blood	tumor-matched
1007	215	39	Untreated A	GZMK+	365	56.8	CD8_blood_shared	CD8	blood	tumor-matched
1008	216	40	Untreated B	GZMK+	167	16.4	CD8_blood_shared	CD8	blood	tumor-matched
1009	217	41	Anti-PD-L1 A	CXCL13+	0	NA	CD8_blood_shared	CD8	blood	tumor-matched
1010	218	42	Anti-PD-L1 B	CXCL13+	0	0	CD8_blood_shared	CD8	blood	tumor-matched
1011	219	43	Anti-PD-L1 C	CXCL13+	11	2.2	CD8_blood_shared	CD8	blood	tumor-matched
1012	220	44	Anti-PD-L1 D	CXCL13+	3	0.4	CD8_blood_shared	CD8	blood	tumor-matched
1013	221	45	Anti-PD-L1 E	CXCL13+	0	NA	CD8_blood_shared	CD8	blood	tumor-matched
1014	222	46	Chemo	CXCL13+	0	0	CD8_blood_shared	CD8	blood	tumor-matched
1015	223	47	Untreated A	CXCL13+	1	0.2	CD8_blood_shared	CD8	blood	tumor-matched
1016	224	48	Untreated B	CXCL13+	6	0.6	CD8_blood_shared	CD8	blood	tumor-matched
1017	225	49	Anti-PD-L1 A	Tregs	0	NA	CD8_blood_shared	CD8	blood	tumor-matched
1018	226	50	Anti-PD-L1 B	Tregs	0	0	CD8_blood_shared	CD8	blood	tumor-matched
1019	227	51	Anti-PD-L1 C	Tregs	0	0	CD8_blood_shared	CD8	blood	tumor-matched
1020	228	52	Anti-PD-L1 D	Tregs	2	0.3	CD8_blood_shared	CD8	blood	tumor-matched
1021	229	53	Anti-PD-L1 E	Tregs	0	NA	CD8_blood_shared	CD8	blood	tumor-matched
1022	230	54	Chemo	Tregs	1	0.2	CD8_blood_shared	CD8	blood	tumor-matched
1023	231	55	Untreated A	Tregs	2	0.3	CD8_blood_shared	CD8	blood	tumor-matched
1024	232	56	Untreated B	Tregs	1	0.1	CD8_blood_shared	CD8	blood	tumor-matched
1025	233	57	Anti-PD-L1 A	Prolif	0	NA	CD8_blood_shared	CD8	blood	tumor-matched
1026	234	58	Anti-PD-L1 B	Prolif	5	0.6	CD8_blood_shared	CD8	blood	tumor-matched
1027	235	59	Anti-PD-L1 C	Prolif	143	28.5	CD8_blood_shared	CD8	blood	tumor-matched
1028	236	60	Anti-PD-L1 D	Prolif	31	4.2	CD8_blood_shared	CD8	blood	tumor-matched
1029	237	61	Anti-PD-L1 E	Prolif	0	NA	CD8_blood_shared	CD8	blood	tumor-matched
1030	238	62	Chemo	Prolif	4	0.8	CD8_blood_shared	CD8	blood	tumor-matched
1031	239	63	Untreated A	Prolif	28	4.4	CD8_blood_shared	CD8	blood	tumor-matched
1032	240	64	Untreated B	Prolif	10	1	CD8_blood_shared	CD8	blood	tumor-matched
1033	241	65	Anti-PD-L1 A	MAIT	0	NA	CD8_blood_shared	CD8	blood	tumor-matched
1034	242	66	Anti-PD-L1 B	MAIT	4	0.5	CD8_blood_shared	CD8	blood	tumor-matched
1035	243	67	Anti-PD-L1 C	MAIT	8	1.6	CD8_blood_shared	CD8	blood	tumor-matched
1036	244	68	Anti-PD-L1 D	MAIT	4	0.5	CD8_blood_shared	CD8	blood	tumor-matched
1037	245	69	Anti-PD-L1 E	MAIT	0	NA	CD8_blood_shared	CD8	blood	tumor-matched
1038	246	70	Chemo	MAIT	2	0.4	CD8_blood_shared	CD8	blood	tumor-matched
1039	247	71	Untreated A	MAIT	0	0	CD8_blood_shared	CD8	blood	tumor-matched
1040	248	72	Untreated B	MAIT	2	0.2	CD8_blood_shared	CD8	blood	tumor-matched
1041	249	73	Anti-PD-L1 A	EA	0	NA	CD8_blood_shared	CD8	blood	tumor-matched
1042	250	74	Anti-PD-L1 B	EA	0	0	CD8_blood_shared	CD8	blood	tumor-matched
1043	251	75	Anti-PD-L1 C	EA	0	0	CD8_blood_shared	CD8	blood	tumor-matched
1044	252	76	Anti-PD-L1 D	EA	6	0.8	CD8_blood_shared	CD8	blood	tumor-matched
1045	253	77	Anti-PD-L1 E	EA	0	NA	CD8_blood_shared	CD8	blood	tumor-matched
1046	254	78	Chemo	EA	0	0	CD8_blood_shared	CD8	blood	tumor-matched
1047	255	79	Untreated A	EA	0	0	CD8_blood_shared	CD8	blood	tumor-matched
1048	256	80	Untreated B	EA	0	0	CD8_blood_shared	CD8	blood	tumor-matched
1049	257	81	Anti-PD-L1 A	IFN	0	NA	CD8_blood_shared	CD8	blood	tumor-matched
1050	258	82	Anti-PD-L1 B	IFN	0	0	CD8_blood_shared	CD8	blood	tumor-matched
1051	259	83	Anti-PD-L1 C	IFN	0	0	CD8_blood_shared	CD8	blood	tumor-matched
1052	260	84	Anti-PD-L1 D	IFN	0	0	CD8_blood_shared	CD8	blood	tumor-matched
1053	261	85	Anti-PD-L1 E	IFN	0	NA	CD8_blood_shared	CD8	blood	tumor-matched
1054	262	86	Chemo	IFN	0	0	CD8_blood_shared	CD8	blood	tumor-matched
1055	263	87	Untreated A	IFN	0	0	CD8_blood_shared	CD8	blood	tumor-matched
1056	264	88	Untreated B	IFN	0	0	CD8_blood_shared	CD8	blood	tumor-matched

## Sheet: Fig. 2A CD8 tumor All TCR
	X.1	X	patient	cell_types	Freq	percent	subset_data	comp	tissue	sub_info
265	1	1	Anti-PD-L1 A	Naive	47	7.2	CD8_tumor_All	CD8	tumor	All
266	2	2	Anti-PD-L1 B	Naive	19	5.8	CD8_tumor_All	CD8	tumor	All
267	3	3	Anti-PD-L1 C	Naive	34	5.9	CD8_tumor_All	CD8	tumor	All
268	4	4	Anti-PD-L1 D	Naive	24	5.5	CD8_tumor_All	CD8	tumor	All
269	5	5	Anti-PD-L1 E	Naive	0	NA	CD8_tumor_All	CD8	tumor	All
270	6	6	Chemo	Naive	53	6.6	CD8_tumor_All	CD8	tumor	All
271	7	7	Untreated A	Naive	35	3.6	CD8_tumor_All	CD8	tumor	All
272	8	8	Untreated B	Naive	131	15.8	CD8_tumor_All	CD8	tumor	All
273	9	9	Anti-PD-L1 A	GZMB+	67	10.3	CD8_tumor_All	CD8	tumor	All
274	10	10	Anti-PD-L1 B	GZMB+	19	5.8	CD8_tumor_All	CD8	tumor	All
275	11	11	Anti-PD-L1 C	GZMB+	57	9.9	CD8_tumor_All	CD8	tumor	All
276	12	12	Anti-PD-L1 D	GZMB+	40	9.2	CD8_tumor_All	CD8	tumor	All
277	13	13	Anti-PD-L1 E	GZMB+	0	NA	CD8_tumor_All	CD8	tumor	All
278	14	14	Chemo	GZMB+	262	32.8	CD8_tumor_All	CD8	tumor	All
279	15	15	Untreated A	GZMB+	93	9.6	CD8_tumor_All	CD8	tumor	All
280	16	16	Untreated B	GZMB+	81	9.8	CD8_tumor_All	CD8	tumor	All
281	17	17	Anti-PD-L1 A	Mito	25	3.9	CD8_tumor_All	CD8	tumor	All
282	18	18	Anti-PD-L1 B	Mito	1	0.3	CD8_tumor_All	CD8	tumor	All
283	19	19	Anti-PD-L1 C	Mito	22	3.8	CD8_tumor_All	CD8	tumor	All
284	20	20	Anti-PD-L1 D	Mito	6	1.4	CD8_tumor_All	CD8	tumor	All
285	21	21	Anti-PD-L1 E	Mito	0	NA	CD8_tumor_All	CD8	tumor	All
286	22	22	Chemo	Mito	29	3.6	CD8_tumor_All	CD8	tumor	All
287	23	23	Untreated A	Mito	12	1.2	CD8_tumor_All	CD8	tumor	All
288	24	24	Untreated B	Mito	16	1.9	CD8_tumor_All	CD8	tumor	All
289	25	25	Anti-PD-L1 A	CM	0	0	CD8_tumor_All	CD8	tumor	All
290	26	26	Anti-PD-L1 B	CM	3	0.9	CD8_tumor_All	CD8	tumor	All
291	27	27	Anti-PD-L1 C	CM	0	0	CD8_tumor_All	CD8	tumor	All
292	28	28	Anti-PD-L1 D	CM	0	0	CD8_tumor_All	CD8	tumor	All
293	29	29	Anti-PD-L1 E	CM	0	NA	CD8_tumor_All	CD8	tumor	All
294	30	30	Chemo	CM	4	0.5	CD8_tumor_All	CD8	tumor	All
295	31	31	Untreated A	CM	3	0.3	CD8_tumor_All	CD8	tumor	All
296	32	32	Untreated B	CM	6	0.7	CD8_tumor_All	CD8	tumor	All
297	33	33	Anti-PD-L1 A	GZMK+	351	54.1	CD8_tumor_All	CD8	tumor	All
298	34	34	Anti-PD-L1 B	GZMK+	244	74.8	CD8_tumor_All	CD8	tumor	All
299	35	35	Anti-PD-L1 C	GZMK+	386	67.2	CD8_tumor_All	CD8	tumor	All
300	36	36	Anti-PD-L1 D	GZMK+	296	68.2	CD8_tumor_All	CD8	tumor	All
301	37	37	Anti-PD-L1 E	GZMK+	0	NA	CD8_tumor_All	CD8	tumor	All
302	38	38	Chemo	GZMK+	373	46.6	CD8_tumor_All	CD8	tumor	All
303	39	39	Untreated A	GZMK+	747	76.8	CD8_tumor_All	CD8	tumor	All
304	40	40	Untreated B	GZMK+	454	54.8	CD8_tumor_All	CD8	tumor	All
305	41	41	Anti-PD-L1 A	CXCL13+	37	5.7	CD8_tumor_All	CD8	tumor	All
306	42	42	Anti-PD-L1 B	CXCL13+	24	7.4	CD8_tumor_All	CD8	tumor	All
307	43	43	Anti-PD-L1 C	CXCL13+	45	7.8	CD8_tumor_All	CD8	tumor	All
308	44	44	Anti-PD-L1 D	CXCL13+	22	5.1	CD8_tumor_All	CD8	tumor	All
309	45	45	Anti-PD-L1 E	CXCL13+	0	NA	CD8_tumor_All	CD8	tumor	All
310	46	46	Chemo	CXCL13+	60	7.5	CD8_tumor_All	CD8	tumor	All
311	47	47	Untreated A	CXCL13+	45	4.6	CD8_tumor_All	CD8	tumor	All
312	48	48	Untreated B	CXCL13+	119	14.4	CD8_tumor_All	CD8	tumor	All
313	49	49	Anti-PD-L1 A	Tregs	5	0.8	CD8_tumor_All	CD8	tumor	All
314	50	50	Anti-PD-L1 B	Tregs	1	0.3	CD8_tumor_All	CD8	tumor	All
315	51	51	Anti-PD-L1 C	Tregs	9	1.6	CD8_tumor_All	CD8	tumor	All
316	52	52	Anti-PD-L1 D	Tregs	1	0.2	CD8_tumor_All	CD8	tumor	All
317	53	53	Anti-PD-L1 E	Tregs	0	NA	CD8_tumor_All	CD8	tumor	All
318	54	54	Chemo	Tregs	8	1	CD8_tumor_All	CD8	tumor	All
319	55	55	Untreated A	Tregs	6	0.6	CD8_tumor_All	CD8	tumor	All
320	56	56	Untreated B	Tregs	2	0.2	CD8_tumor_All	CD8	tumor	All
321	57	57	Anti-PD-L1 A	Prolif	55	8.5	CD8_tumor_All	CD8	tumor	All
322	58	58	Anti-PD-L1 B	Prolif	12	3.7	CD8_tumor_All	CD8	tumor	All
323	59	59	Anti-PD-L1 C	Prolif	17	3	CD8_tumor_All	CD8	tumor	All
324	60	60	Anti-PD-L1 D	Prolif	41	9.4	CD8_tumor_All	CD8	tumor	All
325	61	61	Anti-PD-L1 E	Prolif	0	NA	CD8_tumor_All	CD8	tumor	All
326	62	62	Chemo	Prolif	7	0.9	CD8_tumor_All	CD8	tumor	All
327	63	63	Untreated A	Prolif	28	2.9	CD8_tumor_All	CD8	tumor	All
328	64	64	Untreated B	Prolif	15	1.8	CD8_tumor_All	CD8	tumor	All
329	65	65	Anti-PD-L1 A	MAIT	61	9.4	CD8_tumor_All	CD8	tumor	All
330	66	66	Anti-PD-L1 B	MAIT	1	0.3	CD8_tumor_All	CD8	tumor	All
331	67	67	Anti-PD-L1 C	MAIT	4	0.7	CD8_tumor_All	CD8	tumor	All
332	68	68	Anti-PD-L1 D	MAIT	4	0.9	CD8_tumor_All	CD8	tumor	All
333	69	69	Anti-PD-L1 E	MAIT	0	NA	CD8_tumor_All	CD8	tumor	All
334	70	70	Chemo	MAIT	4	0.5	CD8_tumor_All	CD8	tumor	All
335	71	71	Untreated A	MAIT	2	0.2	CD8_tumor_All	CD8	tumor	All
336	72	72	Untreated B	MAIT	0	0	CD8_tumor_All	CD8	tumor	All
337	73	73	Anti-PD-L1 A	EA	1	0.2	CD8_tumor_All	CD8	tumor	All
338	74	74	Anti-PD-L1 B	EA	2	0.6	CD8_tumor_All	CD8	tumor	All
339	75	75	Anti-PD-L1 C	EA	0	0	CD8_tumor_All	CD8	tumor	All
340	76	76	Anti-PD-L1 D	EA	0	0	CD8_tumor_All	CD8	tumor	All
341	77	77	Anti-PD-L1 E	EA	0	NA	CD8_tumor_All	CD8	tumor	All
342	78	78	Chemo	EA	0	0	CD8_tumor_All	CD8	tumor	All
343	79	79	Untreated A	EA	0	0	CD8_tumor_All	CD8	tumor	All
344	80	80	Untreated B	EA	0	0	CD8_tumor_All	CD8	tumor	All
345	81	81	Anti-PD-L1 A	IFN	0	0	CD8_tumor_All	CD8	tumor	All
346	82	82	Anti-PD-L1 B	IFN	0	0	CD8_tumor_All	CD8	tumor	All
347	83	83	Anti-PD-L1 C	IFN	0	0	CD8_tumor_All	CD8	tumor	All
348	84	84	Anti-PD-L1 D	IFN	0	0	CD8_tumor_All	CD8	tumor	All
349	85	85	Anti-PD-L1 E	IFN	0	NA	CD8_tumor_All	CD8	tumor	All
350	86	86	Chemo	IFN	0	0	CD8_tumor_All	CD8	tumor	All
351	87	87	Untreated A	IFN	2	0.2	CD8_tumor_All	CD8	tumor	All
352	88	88	Untreated B	IFN	4	0.5	CD8_tumor_All	CD8	tumor	All

[truncated: 23 more sheets: Fig. 2A CD8 tumor expanded, Fig. 2A CD8 tumor matched, Fig. 2B CD4 blood, Fig. 2B CD4 tumor, Fig. 2B CD8 blood, Fig. 2B CD8 tumor, Fig. 3C, Fig 3D, Fig. 4D and Sup Fig. 4B, Fig. 4E and Sup Fig. 4C, Fig. 4F and Sup Fig. 4D, Fig. 5B and Sup Fig. 4E, Fig. 5C and Sup Fig. 4F, Fig. 5D and Sup Fig. 4G, Fig. 5E and Sup Fig 4H, Fig. 6A, Fig. 6B, Fig 6E, Fig. 6F, Sup Fig. 6B …]
